# Supplementary material for: Comparative Analysis of Adelphocoris suturalis Jakovlev (Hemiptera: Miridae) Immune Responses to Fungal and Bacterial Pathogens
Source: Front Physiol. 2021 Mar 18;12:646721. doi: 10.3389/fphys.2021.646721 (PMC8012897; doi:10.3389/fphys.2021.646721)
Supplement: Supplementary file 1 [file Table_1.XLSX]

## Sheet: Sheet1
Table S1. Primers for quantitative real-time PCR analysis.
qAS-RPS15-F	GCGCCTCCAAATGAAAAGCCCG
qAS-RPS15-R	GGGCCTTCCGTGTTTGACAGGT
qAS-serpin-2-F	GAGCCCAACAGGAATCGTCA
qAS-serpin-2-R	AGGATGACGAGCATGCGAAA
qAS-Lys-1-F	GACCACGGGCTCTTCCAAAT
qAS-Lys-1-R	TTCCCCTGTTGTCGTTTCGT
qAS-SP-1-F	ACTGTTTGTCCGGTCACCTC
qAS-SP-1-R	GAAAGGATCAACCAGCACGC
qAS-SP-7-F	ATACCAGTGGGCGGTGTTAG
qAS-SP-7-R	CAACGGACCTAGCGCATCTT
qAS-PPO-4-F	GTAGCCATCAGGACGAGCAA
qAS-PPO-4-R	ACATTGGAACGCCTCGCTAA
qAS-CTL-1-F	ACTGGCGTCTTTTGAGACCA
qAS-CTL-1-R	AGTCGAACGTGGCATTGAAC
qAS-PGRP-2-F	GTTGGACGAAGGCGTACGAT
qAS-PGRP-2-R	GGGGTCAAACCTAGCCCAAT
qAS-PGRP-1-F	GTCCCCAGGGAAGAATGTGG
qAS-PGRP-1-R	GAGTTGTTCGGTGAATGGCG
qAS-GNBP-1-F	CGATGAACGGTCATGCGAAC
qAS-GNBP-1-R	CGATCCAATCCCCAACTGGT
qAS-Defensin-F	ACGTTTCCCGAGCAAAATGC
qAS-Defensin-R	TCGTCAGATTGAAACGGGCA
qAS-GNBP-2-F	ATGGGAGTCGAAATCGTCGG
qAS-GNBP-2-R	TCCGGGTATGTCATCCACCT
qAS-SPZ-1-F	TGTTCGTCGTGGCCATCTAT
qAS-SPZ-1-R	TTGTCCGAACGGCCAAACTT
qAS-Serpin-4-F	GAAGAACCAGTTCCCGCTGA
qAS-Serpin-4-R	AGTTCTCCGGACTCGACGTA
qAS-Toll-1-F	AAGCAAGCCAAATTCGTCGC
qAS-Toll-1-R	ATTCGTGTCTTCGGCCTGTT
qAS-Domeless-F	GAACAGTTGGTGGTGCAAGC
qAS-Domeless-R	GAAGCCACCAACCTCCATCA
qAS-Caspar-F	CAACCTCTGTCCCTCAACCC
qAS-Caspar-R	GGCTCAGCTCTTCTAGTGCC
qAS-Rel-F	GAAACTCCCTCGGCTTGTCA
qAS-Rel-R	TCCGTGAGGAGATCGTCAGT
