# Supplementary material for: Comparative Analysis of Adelphocoris suturalis Jakovlev (Hemiptera: Miridae) Immune Responses to Fungal and Bacterial Pathogens
Source: Front Physiol. 2021 Mar 18;12:646721. doi: 10.3389/fphys.2021.646721 (PMC8012897; doi:10.3389/fphys.2021.646721)
Supplement: Supplementary file 2 [file Table_2.XLSX]

## Sheet: Cluster 1
Cluster 1
#ID	Ec6h_count	Ec6h_FPKM	Ec12h_count	Ec12h_FPKM	Bb49h_count	Bb49h_FPKM	Bb84h_count	Bb84h_FPKM	Control_count	Control_FPKM	Control_vs_Bb84h_log2FC	Control_vs_Bb84h_regulated	Control_vs_Ec6h_log2FC	Control_vs_Ec6h_regulated	Control_vs_Bb49h_log2FC	Control_vs_Bb49h__regulated	Control_vs_Ec12h_log2FC	Control_vs_Ec12h_regulated	GO_annotation	KEGG_annotation	Swissprot_annotation	nr_annotation	KEGG_pathway_annotation
c61514.graph_c1	5	0.17	6	0.17	2235	52.37	917	23.28	485	12.02	1.31014	normal	-6.63356	down	2.07345	up	-6.30167	down	--	--	--	--	--
c63012.graph_c0	121	0.79	275	2	1537	12.32	911	8.43	769	6.6	0.637933	normal	-2.95337	down	0.869602	normal	-1.759	down	--	--	Protein masquerade OS=Drosophila melanogaster OX=7227 GN=mas PE=1 SV=1	serine proteinase stubble [Cimex lectularius]	--
c62380.graph_c0	18	1	20	1.18	88	5.92	41	2.56	85	4.63	-0.637475	normal	-2.47063	down	-0.0777697	normal	-2.28546	down	--	--	--	uncharacterized protein LOC107444937 [Parasteatoda tepidariorum]	--
c62304.graph_c0	78	1.41	214	4.3	1709	37.7	24	0.63	350	8.4	-3.38879	down	-2.44649	down	2.15611	up	-0.985721	normal	--	--	Adult-specific cuticular protein ACP-20 OS=Tenebrio molitor OX=7067 GN=ACP20 PE=1 SV=1	catalase isoform X1 [Cimex lectularius]	--
c51712.graph_c0	1	0.22	3	0.81	11	2.37	28	1.53	22	1.38	0.692273	normal	-3.80336	down	-1.06144	normal	-2.65222	down	--	--	--	PREDICTED: uncharacterized protein LOC103317370 [Nasonia vitripennis]	--
c49317.graph_c0	1132	108.69	979	101.81	2471	284.62	1536	203.45	449	56.06	2.16411	up	1.03693	up	2.32926	up	0.841916	normal	--	--	--	--	--
c63030.graph_c0	116	1.3	411	5.32	4348	60.91	2667	41.24	1865	28.92	0.910142	normal	-4.29095	down	1.09212	up	-2.45863	down	Molecular Function: serine-type endopeptidase activity (GO:0004252);; Molecular Function: helicase activity (GO:0004386);; Molecular Function: ATP binding (GO:0005524);; Biological Process: DNA repair (GO:0006281);; Biological Process: DNA recombination (GO:0006310);; Biological Process: proteolysis (GO:0006508);; Cellular Component: integral component of membrane (GO:0016021);;	--	Serine proteinase stubble OS=Drosophila melanogaster OX=7227 GN=Sb PE=2 SV=2	serine proteinase stubble [Cimex lectularius]	--
c64910.graph_c0	698	4.73	940	7.11	6714	56.19	2914	28.18	2652	23.79	0.530419	normal	-2.21995	down	1.21113	up	-1.77567	down	Cellular Component: integral component of membrane (GO:0016021);;	--	--	uncharacterized protein LOC106668166 [Cimex lectularius]	--
c51118.graph_c0	3	0.06	9	0.19	93	2.16	38	1.02	55	1.37	-0.133356	normal	-4.09618	down	0.620695	normal	-2.7033	down	--	--	Phospholipase A1 1 (Fragment) OS=Dolichovespula maculata OX=7441 PE=1 SV=1	inactive pancreatic lipase-related protein 1-like [Cimex lectularius]	--
c50514.graph_c0	66	2.53	142	5.88	665	26.67	483	22.11	386	17.59	0.715265	normal	-2.82509	down	0.65482	normal	-1.71317	down	--	--	--	uncharacterized protein LOC106669623 [Cimex lectularius]	--
c49050.graph_c0	130	1.74	129	1.92	339	5.59	188	3.58	247	4.37	0.0010563	normal	-1.21546	down	0.327006	normal	-1.20866	down	Molecular Function: nucleic acid binding (GO:0003676);; Molecular Function: RNA-DNA hybrid ribonuclease activity (GO:0004523);; Molecular Function: GTP binding (GO:0005525);; Cellular Component: intracellular (GO:0005622);; Biological Process: small GTPase mediated signal transduction (GO:0007264);; Biological Process: RNA phosphodiester bond hydrolysis, endonucleolytic (GO:0090502);;	K06234|2.17495e-109|api:100164821|K06234 Ras-related protein Rab-23 | (RefSeq) GTP-binding protein YPTM1-like	Ras-related protein Rab-8B OS=Dictyostelium discoideum OX=44689 GN=rab8B PE=2 SV=1	ras-related protein Rab-23 [Cimex lectularius]	--
c53842.graph_c0	15	0.47	25	1.05	61	1.93	13	0.76	46	1.76	-1.32749	normal	-1.84427	down	0.273516	normal	-1.11511	normal	--	--	--	PREDICTED: uncharacterized protein LOC106678056 [Halyomorpha halys]	--
c59789.graph_c1	47	4.03	73	6.8	254	26.2	42	4.99	100	11.31	-0.833317	normal	-1.36628	down	1.20863	up	-0.723412	normal	--	--	--	PREDICTED: LOW QUALITY PROTEIN: uncharacterized protein LOC108599493 [Drosophila busckii]	--
c63323.graph_c0	24	0.64	22	0.65	179	5.86	50	1.89	76	2.67	-0.203309	normal	-1.91498	down	1.09792	normal	-1.99804	down	Molecular Function: nucleic acid binding (GO:0003676);; Molecular Function: metal ion binding (GO:0046872);;	--	B lymphocyte-induced maturation protein 1 homolog OS=Caenorhabditis elegans OX=6239 GN=blmp-1 PE=1 SV=1	zinc finger protein 134-like [Cimex lectularius]	--
c59055.graph_c0	49	0.99	125	2.35	315	7	107	2.83	172	3.9	-0.286166	normal	-2.08489	down	0.741164	normal	-0.734578	normal	Molecular Function: peptidase activity (GO:0008233);;	--	Venom serine protease Bi-VSP OS=Bombus ignitus OX=130704 PE=1 SV=1	PREDICTED: transmembrane protease serine 9 [Halyomorpha halys]	--
c60116.graph_c0	744	16.61	1648	40.69	8851	247.12	4625	143.83	3895	112.48	0.6424	normal	-2.68241	down	1.05536	up	-1.521	down	--	--	--	flocculation protein FLO11-like [Cimex lectularius]	--
c49092.graph_c0	19	0.91	25	1.37	238	13.87	124	8.31	72	4.51	1.15657	normal	-2.15967	down	1.58396	up	-1.7479	down	--	--	--	--	--
c61944.graph_c0	45	2.98	70	5.05	206	8.37	64	3.95	123	6.09	-0.53676	normal	-1.72414	down	0.611579	normal	-1.07811	normal	--	--	--	--	--
c54266.graph_c0	656	22.96	824	31.96	3950	167.17	2321	113.85	2198	101.25	0.473021	normal	-2.03856	down	0.716747	normal	-1.69461	down	Molecular Function: odorant binding (GO:0005549);;	--	--	odorant-binding protein 18a [Lygus lineolaris]	--
c63447.graph_c0	81	3.57	96	3.72	390	11.97	253	9.94	193	7.31	0.778982	normal	-1.53671	down	0.883046	normal	-1.27536	down	--	--	Serine proteinase stubble OS=Drosophila melanogaster OX=7227 GN=Sb PE=2 SV=2	trypsin-1-like isoform X1 [Cimex lectularius]	--
c52567.graph_c0	42	0.72	22	0.42	227	4.77	129	3.13	92	2.07	0.868005	normal	-1.40569	down	1.16632	up	-2.26968	down	Cellular Component: membrane (GO:0016020);;	--	--	uncharacterized protein LOC106665445 [Cimex lectularius]	--
c59841.graph_c0	21	0.6	17	0.42	164	4.41	132	3.8	137	3.84	0.336706	normal	-2.94259	down	0.130007	normal	-3.18323	down	Molecular Function: monooxygenase activity (GO:0004497);; Molecular Function: iron ion binding (GO:0005506);; Cellular Component: nucleus (GO:0005634);; Molecular Function: oxidoreductase activity, acting on paired donors, with incorporation or reduction of molecular oxygen (GO:0016705);; Molecular Function: heme binding (GO:0020037);; Biological Process: oxidation-reduction process (GO:0055114);;	K17960|0|api:100161793|K17960 cytochrome P450 family 49 subfamily A | (RefSeq) probable cytochrome P450 49a1	Probable cytochrome P450 301a1, mitochondrial OS=Drosophila melanogaster OX=7227 GN=Cyp301a1 PE=2 SV=1	probable cytochrome P450 49a1 [Cimex lectularius]	--
c61113.graph_c0	304	5.03	291	4.16	1650	24.25	631	12.44	595	10.57	0.478188	normal	-1.26184	down	1.34148	up	-1.30841	down	--	--	--	--	--
c63804.graph_c0	97	0.83	337	3.21	1986	24.69	505	6.38	900	11.83	-0.43763	normal	-3.49609	down	1.01245	up	-1.69372	down	--	--	--	--	--
c61991.graph_c0	377	5.62	643	10.65	4750	87.11	2139	45.14	1724	33.88	0.705355	normal	-2.48577	down	1.33303	up	-1.7015	down	--	--	--	uncharacterized protein LOC106662778 isoform X1 [Cimex lectularius]	--
c48516.graph_c0	100	3.44	46	1.75	1855	79.31	872	42.84	815	37.35	0.491321	normal	-3.30961	down	1.05702	up	-4.38424	down	--	--	--	uncharacterized protein LOC106662109 [Cimex lectularius]	--
c52346.graph_c0	12	0.49	12	0.54	76	3.76	59	3.41	38	2.02	0.991278	normal	-1.87337	down	0.855753	normal	-1.82096	normal	--	--	--	--	--
c57026.graph_c1	1139	6.02	1367	8.5	2839	18.38	1734	12.49	2179	14.77	0.065221	normal	-1.23097	down	0.252942	normal	-0.952831	normal	Molecular Function: nucleic acid binding (GO:0003676);; Cellular Component: membrane (GO:0016020);;	--	Chaoptin OS=Drosophila melanogaster OX=7227 GN=chp PE=1 SV=2	chaoptin [Cimex lectularius]	--
c54781.graph_c0	2	0.04	15	0.36	105	2.77	94	2.85	54	1.52	1.16444	normal	-4.48436	down	0.820045	normal	-2.02478	down	--	K14410|2.15593e-72|phu:Phum_PHUM490660|K14410 lysosomal acid phosphatase [EC:3.1.3.2] | (RefSeq) Lysosomal acid phosphatase precursor, putative	Venom acid phosphatase Acph-1 OS=Apis mellifera OX=7460 PE=1 SV=1	PREDICTED: lysosomal acid phosphatase-like [Halyomorpha halys]	Lysosome (ko04142)
c49820.graph_c0	175	4.44	234	6.59	1197	37.33	638	22.96	506	16.97	0.726944	normal	-1.82165	down	1.11213	up	-1.38791	down	Molecular Function: zinc ion binding (GO:0008270);; Cellular Component: integral component of membrane (GO:0016021);; Molecular Function: oxidoreductase activity (GO:0016491);; Biological Process: oxidation-reduction process (GO:0055114);;	--	--	uncharacterized protein LOC106662084 [Cimex lectularius]	--
c55701.graph_c0	127	1.09	28	0.27	391	4.45	211	2.85	227	2.82	0.287038	normal	-1.12748	down	0.653667	normal	-3.23315	down	--	--	Probable RNA-directed DNA polymerase from transposon X-element OS=Drosophila melanogaster OX=7227 GN=X-element\ORF2 PE=3 SV=1	reverse transcriptase, partial [Lasius niger]	--
c54972.graph_c0	8	0.23	11	0.35	44	1.54	35	1.41	39	1.47	0.227663	normal	-2.44026	down	0.0443214	normal	-1.9684	down	--	--	--	--	--
c43286.graph_c0	291	9.1	404	13.54	1636	61.27	635	27.15	747	29.76	0.160075	normal	-1.6525	down	1.00143	up	-1.16475	down	Molecular Function: metalloendopeptidase activity (GO:0004222);; Biological Process: proteolysis (GO:0006508);; Molecular Function: zinc ion binding (GO:0008270);; Cellular Component: membrane (GO:0016020);;	--	Zinc metalloproteinase nas-14 OS=Caenorhabditis elegans OX=6239 GN=nas-14 PE=2 SV=2	high choriolytic enzyme 1-like [Cimex lectularius]	--
c64310.graph_c1	147	2.77	246	5.03	1235	28.58	530	14.18	464	11.44	0.584583	normal	-1.94682	down	1.28195	up	-1.1915	down	Cellular Component: membrane (GO:0016020);;	--	--	leucine-rich repeat and fibronectin type III domain-containing protein 1-like protein isoform X3 [Cimex lectularius]	--
c54112.graph_c0	7	0.22	12	0.49	51	2.15	10	0.46	31	1.39	-1.12046	normal	-2.28649	down	0.575512	normal	-1.53737	normal	--	--	--	--	--
c50036.graph_c0	133	1.09	145	1.33	1212	12.43	426	5.04	439	4.79	0.350021	normal	-2.01042	down	1.33459	up	-1.86839	down	--	--	--	uncharacterized protein LOC106666573 isoform X2 [Cimex lectularius]	--
c62066.graph_c0	163	3.41	290	6.37	614	12.57	193	4.5	362	7.97	-0.509074	normal	-1.44131	down	0.632269	normal	-0.598362	normal	--	--	--	--	--
c64841.graph_c2	27	1.52	50	3.3	272	20.96	128	12.48	97	7.17	0.782189	normal	-2.10017	down	1.35057	up	-1.21277	normal	--	--	--	--	--
c52662.graph_c1	55	2.95	61	4.21	339	24.57	53	4	143	10.23	-1.01575	normal	-1.6564	down	1.11161	up	-1.48759	down	--	--	--	uncharacterized protein LOC106669608 isoform X2 [Cimex lectularius]	--
c54812.graph_c0	130	2.36	197	4.16	501	10.3	203	5.53	246	6.56	0.116728	normal	-1.20963	down	0.894979	normal	-0.597707	normal	--	K09542|8.29237e-31|phu:Phum_PHUM080350|K09542 crystallin, alpha B | (RefSeq) protein lethal, putative	Protein lethal(2)essential for life OS=Drosophila melanogaster OX=7227 GN=l(2)efl PE=1 SV=1	21.9 kDa heat shock protein [Lygus hesperus]	Protein processing in endoplasmic reticulum (ko04141);; Longevity regulating pathway - multiple species (ko04213)
c57492.graph_c2	34	0.59	58	0.93	288	5.59	53	1.15	138	3.1	-0.965145	normal	-2.28333	down	0.92816	normal	-1.50767	down	--	--	--	--	--
c56854.graph_c2	263	9.73	220	8.52	174	10.69	33	2.42	83	4.94	-0.904309	normal	1.3594	up	0.931627	normal	1.11397	normal	--	--	--	--	--
c60021.graph_c0	1430	43.17	3643	143.7	12776	530.37	4950	247.48	4859	217.67	0.421458	normal	-2.05968	down	1.26587	up	-0.696244	normal	Molecular Function: RNA binding (GO:0003723);; Molecular Function: ribonuclease III activity (GO:0004525);; Biological Process: RNA processing (GO:0006396);; Biological Process: rRNA catabolic process (GO:0016075);; Biological Process: RNA phosphodiester bond hydrolysis, endonucleolytic (GO:0090502);;	K03685|0|tca:655800|K03685 ribonuclease III [EC:3.1.26.3] | (RefSeq) ribonuclease 3	Ribonuclease 3 OS=Caenorhabditis elegans OX=6239 GN=drsh-1 PE=2 SV=2	ribonuclease 3 [Cimex lectularius]	Ribosome biogenesis in eukaryotes (ko03008)
c55436.graph_c0	0	0	5	0.2	36	1.61	16	0.82	23	1.09	-0.117712	normal	-4.86058	down	0.50083	normal	-2.18142	normal	--	--	--	--	--
c57864.graph_c0	66	0.67	88	0.98	468	5.89	285	4.09	201	2.62	0.891822	normal	-1.8865	down	1.08714	up	-1.45712	down	Molecular Function: carboxylic ester hydrolase activity (GO:0052689);;	--	Phospholipase A1 OS=Vespula vulgaris OX=7454 PE=1 SV=1	lipase member H isoform X4 [Cimex lectularius]	--
c59901.graph_c0	170	2.61	358	6.12	825	15.59	675	14.74	503	10.2	0.816626	normal	-1.85466	down	0.584279	normal	-0.769059	normal	--	--	--	--	--
c56205.graph_c0	295	6.68	389	11.16	1381	39.31	848	31.31	833	26.16	0.419693	normal	-1.78991	down	0.600105	normal	-1.37609	down	--	K05761|7.09724e-174|tca:663549|K05761 villin 1 | (RefSeq) advillin	Gelsolin, cytoplasmic OS=Halocynthia roretzi OX=7729 PE=1 SV=1	villin-1-like [Cimex lectularius]	--
c56615.graph_c0	1	0.06	2	0.14	55	6.08	35	4.76	32	4.57	0.497347	normal	-4.32763	down	0.637911	normal	-3.53239	down	--	--	--	--	--
c53972.graph_c0	20	0.54	22	0.89	117	3.9	27	0.93	66	2.31	-0.857693	normal	-1.96525	down	0.689659	normal	-1.79797	down	--	--	--	trichohyalin-like [Cimex lectularius]	--
c65100.graph_c0	172	9.61	32	1.96	1603	108.81	9	0.7	882	64.57	-5.99209	down	-2.6471	down	0.732647	normal	-5.00197	down	Molecular Function: odorant binding (GO:0005549);;	--	--	odorant-binding protein 3 [Adelphocoris suturalis]	--
c60125.graph_c1	9	0.22	14	0.38	170	5.18	75	2.62	82	2.67	0.260154	normal	-3.34485	down	0.915564	normal	-2.70673	down	--	--	--	--	--
c61826.graph_c0	376	2.97	616	5.46	2796	28.24	1294	14.53	832	8.57	1.03021	normal	-1.43922	down	1.61895	up	-0.713231	normal	--	--	--	PREDICTED: uncharacterized protein LOC106689219 [Halyomorpha halys]	--
c58835.graph_c0	3178	12.94	4955	22.55	16012	80.64	5467	31.83	9764	52.68	-0.441771	normal	-1.91482	down	0.584887	normal	-1.25927	down	--	--	--	filaggrin [Cimex lectularius]	--
c56544.graph_c0	608	17.88	626	20.75	3815	137.55	2682	111.79	1918	74.09	0.877845	normal	-1.9515	down	0.863091	normal	-1.8938	down	--	--	--	alpha-tocopherol transfer protein-like [Cimex lectularius]	--
c45878.graph_c0	234	20.63	513	49.2	2075	219.98	260	31.72	742	85.22	-1.1134	normal	-1.95612	down	1.35385	up	-0.811598	normal	--	--	--	--	--
c63798.graph_c0	15	0.84	36	1.45	565	24.88	252	12.36	160	7.14	1.0407	normal	-3.62452	down	1.68579	up	-2.38548	down	--	--	--	--	--
c64310.graph_c0	72	1.44	151	3.37	724	17.86	423	12.08	373	9.88	0.573718	normal	-2.65205	down	0.826583	normal	-1.57614	down	Cellular Component: integral component of membrane (GO:0016021);;	--	Leucine-rich repeat-containing protein let-4 OS=Caenorhabditis elegans OX=6239 GN=let-4 PE=2 SV=2	leucine-rich repeat and fibronectin type III domain-containing protein 1-like protein isoform X2 [Cimex lectularius]	--
c44290.graph_c0	85	15.09	85	15.89	453	93.87	79	18.77	156	35.46	-0.577389	normal	-1.1624	down	1.404	up	-1.14319	normal	Cellular Component: integral component of membrane (GO:0016021);;	--	--	uncharacterized protein LOC106665383 [Cimex lectularius]	--
c56861.graph_c0	7	0.11	25	0.44	23	0.7	15	0.31	35	0.72	-0.766833	normal	-2.45733	down	-0.71004	normal	-0.732554	normal	--	--	Probable RNA-directed DNA polymerase from transposon X-element OS=Drosophila melanogaster OX=7227 GN=X-element\ORF2 PE=3 SV=1	uncharacterized protein LOC106661208 isoform X2 [Cimex lectularius]	--
c55806.graph_c1	822	59.37	574	45.25	3719	324.73	99	9.95	2002	188.91	-3.9219	down	-1.57886	down	0.764523	normal	-2.0804	down	Molecular Function: odorant binding (GO:0005549);;	--	--	odorant-binding protein 21 [Apolygus lucorum]	--
c54711.graph_c0	38	0.8	21	0.54	382	10	176	6.11	184	5.61	0.327443	normal	-2.54014	down	0.921782	normal	-3.32294	down	--	--	--	PREDICTED: soluble lamin-associated protein of 75 kDa-like isoform X2 [Halyomorpha halys]	--
c58752.graph_c0	174	3.29	325	6.02	2561	57.25	2220	54.68	1348	31.72	1.1134	normal	-3.24202	down	0.796791	normal	-2.32796	down	Molecular Function: steroid hormone receptor activity (GO:0003707);; Molecular Function: thyroid hormone receptor activity (GO:0004887);; Cellular Component: nucleus (GO:0005634);; Biological Process: regulation of transcription, DNA-templated (GO:0006355);; Molecular Function: zinc ion binding (GO:0008270);; Biological Process: intracellular receptor signaling pathway (GO:0030522);; Biological P…	K14033|0|tca:663422|K14033 nuclear receptor subfamily 1 group F member 4 | (RefSeq) HR3, Hr46, NR1F4; probable nuclear hormone receptor HR3	Probable nuclear hormone receptor HR3 OS=Drosophila melanogaster OX=7227 GN=Hr3 PE=2 SV=1	probable nuclear hormone receptor HR3 isoform X7 [Cimex lectularius]	--
c58736.graph_c0	639	6.13	1146	12.23	3006	35.69	1488	19.99	1568	20.59	0.318917	normal	-1.58933	down	0.809878	normal	-0.73251	normal	Cellular Component: membrane (GO:0016020);;	--	--	uncharacterized protein LOC106660917 isoform X1 [Cimex lectularius]	--
c62353.graph_c1	17	0.36	83	2.25	373	10.76	116	4.18	154	4.79	-0.0137772	normal	-3.39981	down	1.14285	up	-1.15847	down	--	--	--	--	--
c55424.graph_c1	327	6.47	656	13.69	2884	68.75	2012	51.64	1932	49.34	0.452965	normal	-2.85472	down	0.449115	normal	-1.83691	down	--	--	--	flocculation protein FLO11-like [Cimex lectularius]	--
c53799.graph_c1	613	40.99	1950	59.61	768	63.17	453	23.07	1212	51.8	-1.02244	normal	-1.27784	down	-0.786094	normal	0.40479	normal	--	--	--	hypothetical protein TM35_000133020 [Trypanosoma theileri]	--
c55022.graph_c0	148	6.48	95	4.48	3493	182.88	1740	105.76	1431	81.21	0.676132	normal	-3.56021	down	1.15825	up	-4.17269	down	--	--	--	uncharacterized protein LOC106669620 [Cimex lectularius]	--
c57256.graph_c0	137	2.88	323	7.56	530	13.63	235	7	415	11.51	-0.423169	normal	-1.88703	down	0.223744	normal	-0.640134	normal	--	--	--	uncharacterized protein LOC106667062 [Cimex lectularius]	--
c54961.graph_c0	37	0.36	82	0.88	285	3.4	144	1.98	117	1.5	0.684854	normal	-1.92807	down	1.14955	up	-0.782822	normal	--	--	--	--	--
c63842.graph_c0	575	7.37	945	12.22	8040	101.98	4548	67.26	3180	44.17	0.910612	normal	-2.76105	down	1.20925	up	-2.02986	down	--	--	--	mucin-3A-like [Cimex lectularius]	--
c58279.graph_c1	14	0.18	14	0.21	219	3.58	64	1.2	102	1.78	-0.271546	normal	-3.07227	down	0.967331	normal	-3.01743	down	Cellular Component: integral component of membrane (GO:0016021);;	--	--	uncharacterized protein LOC106663019 isoform X1 [Cimex lectularius]	--
c64268.graph_c0	23	0.24	102	1.15	482	6.1	127	1.87	226	3.03	-0.432061	normal	-3.53586	down	0.961175	normal	-1.41559	down	Cellular Component: extracellular space (GO:0005615);;	--	Serine protease inhibitor 42Dd OS=Drosophila melanogaster OX=7227 GN=Spn42Dd PE=2 SV=1	mucin-17, partial [Cimex lectularius]	--
c59133.graph_c0	49	0.46	126	1.33	127	1.48	62	0.84	111	1.4	-0.435918	normal	-1.4568	down	0.0650638	normal	-0.0969658	normal	--	--	--	--	--
c59421.graph_c2	30	1.17	22	1	183	8.37	108	6	79	3.96	0.829622	normal	-1.65998	down	1.07443	normal	-2.05302	down	--	--	Copia protein OS=Drosophila melanogaster OX=7227 GN=GIP PE=1 SV=3	copia [Lasius niger]	--
c55673.graph_c0	1	0.07	7	0.53	36	2.99	17	1.63	26	2.34	-0.200978	normal	-4.03637	down	0.33038	normal	-1.96225	normal	--	--	--	--	--
c51441.graph_c0	1939	20.25	2306	26.85	7551	97.31	4097	61.01	3895	53.81	0.467577	normal	-1.30167	down	0.826219	normal	-1.03669	down	Molecular Function: 3-hydroxyacyl-CoA dehydrogenase activity (GO:0003857);; Biological Process: fatty acid metabolic process (GO:0006631);; Biological Process: actin filament organization (GO:0007015);; Molecular Function: protein binding, bridging (GO:0030674);; Molecular Function: actin filament binding (GO:0051015);; Biological Process: oxidation-reduction process (GO:0055114);; Molecular Func…	K17455|0|phu:Phum_PHUM082950|K17455 fascin 1/2 | (RefSeq) protein singed, putative	Protein singed OS=Drosophila melanogaster OX=7227 GN=sn PE=3 SV=1	protein singed [Cimex lectularius]	--
c54119.graph_c0	164	3.54	213	5.46	479	14.19	365	12.82	322	10.5	0.572664	normal	-1.26401	down	0.443196	normal	-0.872575	normal	--	K15443|1.87853e-35|sko:100374052|K15443 tRNA (guanine-N(7)-)-methyltransferase subunit TRM82 | (RefSeq) tRNA (guanine-N(7)-)-methyltransferase non-catalytic subunit wdr4-like	tRNA (guanine-N(7)-)-methyltransferase non-catalytic subunit wuho OS=Culex quinquefasciatus OX=7176 GN=wuho PE=3 SV=1	tRNA (guanine-N(7)-)-methyltransferase non-catalytic subunit wdr4, partial [Cimex lectularius]	--
c54229.graph_c0	5	0.18	2	0.08	44	2	30	1.57	31	1.5	0.328198	normal	-2.70114	down	0.366958	normal	-3.4883	down	--	--	--	--	--
c60990.graph_c0	159	5.91	404	16.49	1090	49.39	159	8.34	480	23.41	-1.19121	normal	-1.88317	down	1.05311	up	-0.527988	normal	--	--	--	--	--
c61194.graph_c1	62	0.95	115	2.45	886	19.21	667	14.88	363	7.97	1.26779	normal	-2.82546	down	1.15664	up	-1.92558	down	Cellular Component: mitochondrial outer membrane (GO:0005741);; Biological Process: cellular response to stress (GO:0033554);;	--	--	PREDICTED: uncharacterized protein LOC106684489 [Halyomorpha halys]	--
c58198.graph_c0	79	16.2	78	17.85	233	47.77	167	43.68	149	34.09	0.553054	normal	-1.20085	down	0.51367	normal	-1.19924	down	--	--	--	--	--
c58037.graph_c0	1282	13.5	2559	30.03	17835	231.71	5081	76.28	6641	92.51	0.00855279	normal	-2.66786	down	1.29644	up	-1.65618	down	Molecular Function: phospholipase A2 activity (GO:0004623);; Molecular Function: calcium ion binding (GO:0005509);; Cellular Component: extracellular region (GO:0005576);; Cellular Component: integral component of membrane (GO:0016021);; Biological Process: lipid catabolic process (GO:0016042);;	--	--	uncharacterized protein LOC106670355 isoform X2 [Cimex lectularius]	--
c54982.graph_c1	86	6.56	128	10.28	361	32.54	254	27.54	217	21.64	0.617227	normal	-1.61975	down	0.603534	normal	-1.03393	normal	--	--	--	--	--
c60680.graph_c0	35	1.98	39	1.45	213	8.06	70	2.57	90	2.56	0.0315604	normal	-1.63056	down	1.10629	normal	-1.45285	down	--	--	Cadherin-86C OS=Drosophila melanogaster OX=7227 GN=Cad86C PE=2 SV=3	cadherin-86C [Cimex lectularius]	--
c60191.graph_c1	3968	168.34	11347	526.98	51711	2673.15	8547	506.64	20985	1164.96	-0.900902	normal	-2.69837	down	1.1724	up	-1.16788	down	--	K03098|6.19807e-84|phu:Phum_PHUM427700|K03098 apolipoprotein D and lipocalin family protein | (RefSeq) Apolipoprotein D precursor, putative	Lazarillo protein OS=Schistocerca americana OX=7009 PE=1 SV=1	apolipoprotein D-like [Cimex lectularius]	--
c63881.graph_c0	145	3.08	166	2.01	443	6.71	99	1.91	319	5.35	-1.27987	normal	-1.42703	down	0.344189	normal	-1.21596	down	--	--	--	uncharacterized protein LOC106664958 isoform X2 [Cimex lectularius]	--
c44875.graph_c0	8	0.88	4	0.47	121	15.81	7	1.05	33	4.68	-1.6385	normal	-2.20464	down	1.71802	up	-2.92142	down	--	--	--	--	--
c56968.graph_c0	188	4.56	316	8.49	893	26.68	381	13.03	591	18.8	-0.237625	normal	-1.94253	down	0.466204	normal	-1.18038	down	Molecular Function: vasopressin receptor activity (GO:0005000);; Cellular Component: nuclear pore (GO:0005643);; Cellular Component: plasma membrane (GO:0005886);; Biological Process: transport (GO:0006810);; Biological Process: G-protein coupled receptor signaling pathway (GO:0007186);; Cellular Component: integral component of membrane (GO:0016021);;	K08376|4.10003e-90|api:100574733|K08376 neuropeptide S receptor 1 | (RefSeq) cardioacceleratory peptide receptor	Cardioacceleratory peptide receptor OS=Drosophila melanogaster OX=7227 GN=CCAP-R PE=2 SV=4	cardioacceleratory peptide receptor-like isoform X2 [Cimex lectularius]	--
c64443.graph_c0	115	1.59	304	4.2	2047	31.93	241	4.27	720	12.19	-1.1789	normal	-2.93124	down	1.37763	up	-1.52027	down	Molecular Function: nucleic acid binding (GO:0003676);; Molecular Function: metal ion binding (GO:0046872);;	--	B lymphocyte-induced maturation protein 1 homolog OS=Caenorhabditis elegans OX=6239 GN=blmp-1 PE=1 SV=1	PR domain zinc finger protein 1 isoform X1 [Cimex lectularius]	--
c57492.graph_c1	282	3.74	254	3.94	983	16.18	416	8.24	683	13.19	-0.319382	normal	-1.56859	down	0.396162	normal	-1.70215	down	--	--	--	uncharacterized protein LOC106664384 [Cimex lectularius]	--
c48382.graph_c0	13	0.67	28	0.46	25	0.49	16	0.34	40	0.83	-0.864866	normal	-1.83898	down	-0.782608	normal	-0.764301	normal	--	--	--	--	--
c61972.graph_c0	58	0.95	85	1.67	161	3.73	69	1.8	129	3.07	-0.498341	normal	-1.43337	down	0.189743	normal	-0.871362	normal	--	--	--	uncharacterized protein LOC106668986 [Cimex lectularius]	--
c58507.graph_c0	570	20.09	702	27.37	7182	310.58	4946	246.86	3739	173.95	0.798116	normal	-3.0072	down	0.812903	normal	-2.69146	down	Cellular Component: extracellular region (GO:0005576);; Biological Process: chitin metabolic process (GO:0006030);; Molecular Function: chitin binding (GO:0008061);;	--	Protein obstructor-E OS=Drosophila melanogaster OX=7227 GN=obst-E PE=2 SV=2	protein obstructor-E-like [Cimex lectularius]	--
c60424.graph_c0	330	6.56	306	6.52	814	18.15	626	16.84	569	13.28	0.530973	normal	-1.07945	down	0.387373	normal	-1.17194	down	Molecular Function: somatostatin receptor activity (GO:0004994);; Biological Process: neuropeptide signaling pathway (GO:0007218);; Cellular Component: integral component of membrane (GO:0016021);; Biological Process: somatostatin signaling pathway (GO:0038170);;	K04218|2.10209e-150|api:100161295|K04218 somatostatin receptor 2 | (RefSeq) somatostatin receptor type 5	Allatostatin-A receptor OS=Bombyx mori OX=7091 GN=AR PE=2 SV=1	PREDICTED: somatostatin receptor type 2-like [Halyomorpha halys]	--
c59163.graph_c0	507	5.77	776	9.44	2055	28.01	771	12.21	1289	18.93	-0.345982	normal	-1.64006	down	0.543885	normal	-1.01167	down	Molecular Function: glucose dehydrogenase activity (GO:0004344);; Molecular Function: hydrolase activity, hydrolyzing O-glycosyl compounds (GO:0004553);; Biological Process: carbohydrate metabolic process (GO:0005975);; Molecular Function: structural constituent of cuticle (GO:0042302);; Molecular Function: flavin adenine dinucleotide binding (GO:0050660);; Biological Process: oxidation-reduction…	K00115|0|api:100163673|K00115 glucose 1-dehydrogenase (FAD, quinone) [EC:1.1.5.9] | (RefSeq) glucose dehydrogenase [FAD, quinone]	Glucose dehydrogenase [FAD, quinone] OS=Drosophila pseudoobscura pseudoobscura OX=46245 GN=Gld PE=3 SV=4	glucose dehydrogenase [FAD, quinone] [Cimex lectularius]	Glycine, serine and threonine metabolism (ko00260)
c53939.graph_c0	98	3.6	528	21.45	5185	233.24	1177	61.08	1655	80.13	-0.0967491	normal	-4.35968	down	1.51831	up	-1.92616	down	--	--	--	uncharacterized protein LOC106661339 [Cimex lectularius]	--
c63954.graph_c0	119	2.77	176	3.67	364	9.03	258	5.87	391	7.24	-0.203803	normal	-2.00288	down	-0.231316	normal	-1.42489	down	Molecular Function: oxidoreductase activity (GO:0016491);; Molecular Function: ion binding (GO:0043167);; Biological Process: single-organism metabolic process (GO:0044710);;	--	Xanthine dehydrogenase OS=Dictyostelium discoideum OX=44689 GN=xdh PE=3 SV=1	PREDICTED: xanthine dehydrogenase-like [Halyomorpha halys]	--
c51427.graph_c0	92	3.56	227	9.7	4648	224.87	467	25.55	1730	88.12	-1.49132	normal	-4.51379	down	1.29671	up	-3.20254	down	--	--	--	--	--
c57768.graph_c0	36	1.56	212	3.48	79	4.07	62	3.13	97	3.34	-0.245197	normal	-1.69816	down	-0.420168	normal	0.839055	normal	--	--	--	conserved hypothetical protein [Leishmania mexicana MHOM/GT/2001/U1103]	--
c59500.graph_c0	13	0.33	114	3.19	668	20.72	577	20.73	352	11.71	1.10334	normal	-4.95057	down	0.793998	normal	-1.89377	down	--	--	--	uncharacterized protein LOC106669338 [Cimex lectularius]	--
c54203.graph_c0	85	6.19	252	19.9	949	77.22	576	58.63	610	55.21	0.31116	normal	-3.12404	down	0.508275	normal	-1.55072	down	--	--	--	flocculation protein FLO11-like [Cimex lectularius]	--
c48298.graph_c0	62	6.16	312	33.54	3951	470.41	850	116.4	1232	159.14	-0.140378	normal	-4.58612	down	1.55183	up	-2.25689	down	--	--	--	PREDICTED: uncharacterized protein LOC106681466 [Halyomorpha halys]	--
c63642.graph_c0	471	6.58	917	14.31	2640	46.27	820	17.09	1019	19.03	0.0812259	normal	-1.40724	down	1.24395	up	-0.432491	normal	--	--	--	--	--
c61086.graph_c0	50	0.4	166	1.47	1596	15.58	659	7.45	688	7.21	0.331828	normal	-4.05118	down	1.08428	up	-2.32185	down	--	--	--	uncharacterized protein LOC106671955 [Cimex lectularius]	--
c44377.graph_c0	1694	23.37	1895	28.99	4560	77.45	1738	34.09	2842	51.12	-0.314381	normal	-1.04184	down	0.553301	normal	-0.865135	normal	Molecular Function: exopeptidase activity (GO:0008238);;	K01283|0|phu:Phum_PHUM522500|K01283 peptidyl-dipeptidase A [EC:3.4.15.1] | (RefSeq) Angiotensin-converting enzyme precursor, putative	Angiotensin-converting enzyme OS=Drosophila melanogaster OX=7227 GN=Ance PE=1 SV=3	PREDICTED: angiotensin-converting enzyme-like isoform X3 [Halyomorpha halys]	--
c56978.graph_c0	174	2.7	302	5.22	676	12.96	196	4.35	421	8.66	-0.703687	normal	-1.56502	down	0.55352	normal	-0.757307	normal	Molecular Function: monooxygenase activity (GO:0004497);; Molecular Function: iron ion binding (GO:0005506);; Cellular Component: integral component of membrane (GO:0016021);; Molecular Function: oxidoreductase activity, acting on paired donors, with incorporation or reduction of molecular oxygen (GO:0016705);; Molecular Function: heme binding (GO:0020037);; Biological Process: oxidation-reductio…	K14939|0|hst:105188700|K14939 cytochrome P450 family 307 subfamily A | (RefSeq) cytochrome P450 307a1-like	Cytochrome P450 307a1 OS=Drosophila melanogaster OX=7227 GN=spo PE=1 SV=3	putative cytochrome P450 307A1 [Lygus hesperus]	Insect hormone biosynthesis (ko00981)
c51380.graph_c0	8847	217.79	12940	353.39	17345	524.39	11526	402.3	3173	103.06	2.25508	up	1.18333	up	2.32159	up	1.74659	up	--	--	--	venom protein kinase 1 [Pristhesancus plagipennis]	--
c38784.graph_c0	725	7.47	908	10.41	1933	24.55	1451	21.29	1272	17.32	0.584016	normal	-1.10578	down	0.474773	normal	-0.766298	normal	--	--	Neurochondrin homolog OS=Drosophila melanogaster OX=7227 GN=Neurochondrin PE=2 SV=1	PREDICTED: neurochondrin homolog [Halyomorpha halys]	--
c58553.graph_c0	48	2.52	48	3.04	435	11.29	265	9.84	165	5.68	1.06899	normal	-2.05438	down	1.26517	up	-2.0289	down	Molecular Function: nucleotide binding (GO:0000166);; Molecular Function: adenylate cyclase activity (GO:0004016);; Cellular Component: intracellular (GO:0005622);; Cellular Component: plasma membrane (GO:0005886);; Biological Process: cAMP biosynthetic process (GO:0006171);; Cellular Component: integral component of membrane (GO:0016021);; Biological Process: intracellular signal transduction (G…	--	Adenylate cyclase type 2 OS=Drosophila melanogaster OX=7227 GN=Ac76E PE=2 SV=3	adenylate cyclase type 6 isoform X3 [Cimex lectularius]	--
c61975.graph_c0	502	8.35	592	11.98	1432	31.77	1096	29.29	860	20.45	0.743295	normal	-1.07094	down	0.606416	normal	-0.818108	normal	--	--	--	--	--
c57757.graph_c0	293	4.42	329	4.44	825	12.38	434	6.85	502	7.36	0.184143	normal	-1.07	down	0.587145	normal	-0.887541	normal	Molecular Function: DNA binding (GO:0003677);; Molecular Function: RNA polymerase II transcription factor activity, ligand-activated sequence-specific DNA binding (GO:0004879);; Biological Process: transcription, DNA-templated (GO:0006351);; Biological Process: intracellular receptor signaling pathway (GO:0030522);; Molecular Function: signaling receptor activity (GO:0038023);; Molecular Function…	K08558|0|tca:100142491|K08558 nuclear receptor subfamily 4 group A member 2 | (RefSeq) Hr38, NR4A4; probable nuclear hormone receptor HR38	Probable nuclear hormone receptor HR38 OS=Drosophila melanogaster OX=7227 GN=Hr38 PE=1 SV=3	probable nuclear hormone receptor HR38 isoform X2 [Cimex lectularius]	--
c59882.graph_c0	72	0.86	135	1.75	327	4.76	211	3.59	199	3.13	0.475141	normal	-1.74841	down	0.585618	normal	-0.833779	normal	Cellular Component: membrane (GO:0016020);; Biological Process: glycosylation (GO:0070085);;	K00728|0|ame:551420|K00728 dolichyl-phosphate-mannose-protein mannosyltransferase [EC:2.4.1.109] | (RefSeq) protein O-mannosyltransferase 1-like	Protein O-mannosyltransferase 1 OS=Drosophila melanogaster OX=7227 GN=rt PE=2 SV=2	PREDICTED: protein O-mannosyltransferase 1 [Halyomorpha halys]	Other types of O-glycan biosynthesis (ko00514)
c60951.graph_c0	166	2.44	131	2.21	509	9.52	157	3.95	332	7.5	-0.680183	normal	-1.29064	down	0.486659	normal	-1.61156	down	--	--	Glucose dehydrogenase [FAD, quinone] OS=Drosophila melanogaster OX=7227 GN=Gld PE=3 SV=3	glucose dehydrogenase [FAD, quinone]-like [Cimex lectularius]	--
c59818.graph_c0	395	8.15	465	10.25	1350	45.23	651	23.98	647	19.45	0.402619	normal	-1.00587	down	0.931468	normal	-0.755591	normal	--	--	Krueppel homolog 1 OS=Drosophila melanogaster OX=7227 GN=Kr-h1 PE=2 SV=2	histone H4 transcription factor [Cimex lectularius]	--
c61330.graph_c0	87	1.28	61	1.05	346	5.59	213	3.96	167	3.16	0.738748	normal	-1.22704	down	0.918503	normal	-1.70966	down	--	K06258|6.49057e-93|soc:105194589|K06258 MFS transporter, VNT family, synaptic vesicle glycoprotein 2 | (RefSeq) synaptic vesicle glycoprotein 2B-like	Putative transporter svop-1 OS=Caenorhabditis elegans OX=6239 GN=svop-1 PE=3 SV=5	PREDICTED: synaptic vesicle glycoprotein 2B-like [Halyomorpha halys]	ECM-receptor interaction (ko04512)
c25217.graph_c0	22	4.51	23	4.92	62	14.7	44	11.95	55	14.36	0.0703508	normal	-1.57454	down	0.0434427	normal	-1.48003	normal	--	--	--	--	--
c52063.graph_c1	31	2.08	68	4.98	233	18.92	171	15.98	113	9.91	0.979636	normal	-2.12612	down	0.909837	normal	-0.997967	normal	Molecular Function: DNA binding (GO:0003677);; Molecular Function: methyltransferase activity (GO:0008168);; Cellular Component: integral component of membrane (GO:0016021);; Biological Process: methylation (GO:0032259);;	--	Mariner Mos1 transposase OS=Drosophila mauritiana OX=7226 GN=mariner\T PE=1 SV=1	histone-lysine N-methyltransferase SETMAR-like [Anoplophora glabripennis]	--
c51257.graph_c0	10	0.13	11	0.43	39	0.61	25	0.45	35	0.59	-0.0854054	normal	-1.99821	down	0.0267447	normal	-1.8173	normal	Molecular Function: nucleic acid binding (GO:0003676);; Molecular Function: zinc ion binding (GO:0008270);; Biological Process: DNA integration (GO:0015074);;	--	Uncharacterized protein K02A2.6 OS=Caenorhabditis elegans OX=6239 GN=K02A2.6 PE=4 SV=1	hypothetical protein RF55_14582, partial [Lasius niger]	--
c39800.graph_c0	4	0.05	21	0.38	33	0.8	7	0.13	32	0.61	-1.59674	normal	-3.00851	down	-0.0818553	normal	-0.844014	normal	--	--	--	--	--
c55727.graph_c0	158	1.39	162	1.59	343	3.73	204	2.57	289	3.37	-0.106867	normal	-1.16188	down	0.118101	normal	-1.10892	down	--	--	Transcription factor egl-13 OS=Caenorhabditis elegans OX=6239 GN=egl-13 PE=1 SV=2	transcription factor Sox-13 isoform X2 [Cimex lectularius]	--
c58411.graph_c0	1941	87.34	1273	63.2	7570	391.55	1777	105.77	4298	254.03	-0.878799	normal	-1.4422	down	0.687834	normal	-2.0351	down	--	K06237|1.7748e-14|bmor:693056|K06237 collagen, type IV, alpha | (RefSeq) CPR146, BmorCPR146; collagen	--	PREDICTED: collagen alpha-5(IV) chain-like isoform X1 [Halyomorpha halys]	ECM-receptor interaction (ko04512);; AGE-RAGE signaling pathway in diabetic complications (ko04933)
c43209.graph_c0	185	4.75	332	9.45	2132	67.18	526	19.13	644	21.83	0.10253	normal	-2.08935	down	1.59702	up	-1.2331	down	Molecular Function: hydrolase activity, hydrolyzing O-glycosyl compounds (GO:0004553);; Biological Process: carbohydrate metabolic process (GO:0005975);;	K01189|9.83624e-137|api:100168844|K01189 alpha-galactosidase [EC:3.2.1.22] | (RefSeq) alpha-N-acetylgalactosaminidase	Probable alpha-galactosidase OS=Dictyostelium discoideum OX=44689 GN=melA PE=3 SV=1	alpha-N-acetylgalactosaminidase-like [Cimex lectularius]	Galactose metabolism (ko00052);; Glycerolipid metabolism (ko00561);; Sphingolipid metabolism (ko00600);; Glycosphingolipid biosynthesis - globo series (ko00603);; Lysosome (ko04142)
c52671.graph_c0	3417	90.62	4481	131.74	7136	232.27	597	22.47	5990	209.47	-2.92863	down	-1.1054	down	0.123864	normal	-0.699489	normal	--	--	C-type lectin 37Da OS=Drosophila melanogaster OX=7227 GN=lectin-37Da PE=2 SV=1	PREDICTED: uncharacterized protein LOC106683306 isoform X1 [Halyomorpha halys]	--
c51510.graph_c0	522	61.18	657	86.73	2904	479.25	1819	332.55	1388	244.54	0.784086	normal	-1.70476	down	0.9359	normal	-1.35799	down	--	--	Microtubule-associated protein Jupiter OS=Drosophila willistoni OX=7260 GN=Jupiter PE=3 SV=1	microtubule-associated protein Jupiter isoform X2 [Cimex lectularius]	--
c60175.graph_c0	107	1.81	108	2.03	7470	155.43	3425	82.34	2613	58.33	0.784764	normal	-4.89278	down	1.38641	up	-4.85846	down	--	--	--	uncharacterized protein LOC106665604 [Cimex lectularius]	--
c64110.graph_c0	10	0.09	36	0.24	195	1.85	141	1.49	106	1.08	0.794671	normal	-3.57456	down	0.745679	normal	-1.79705	down	--	--	--	uncharacterized protein LOC106666137 [Cimex lectularius]	--
c55816.graph_c1	56	7.93	74	11.66	398	68.11	150	29.43	254	45.89	-0.361691	normal	-2.45609	down	0.517686	normal	-2.03837	down	Molecular Function: ATP binding (GO:0005524);;	K05692|6.18726e-49|ame:102653846|K05692 actin beta/gamma 1 | (RefSeq) actin-1	Actin-2 OS=Caenorhabditis elegans OX=6239 GN=act-2 PE=3 SV=3	PREDICTED: actin-1, partial [Apis mellifera]	Phagosome (ko04145);; Hippo signaling pathway - fly (ko04391);; Phototransduction - fly (ko04745)
c55484.graph_c0	9	0.18	30	0.68	430	11.44	306	8.94	195	5.29	1.03712	normal	-4.58633	down	1.00876	normal	-2.92054	down	--	--	--	uncharacterized protein LOC106661324 [Cimex lectularius]	--
c58795.graph_c0	640	8.33	947	13.53	4982	78.08	1588	29.34	1055	17.92	0.983422	normal	-1.01576	down	2.10984	up	-0.436153	normal	--	--	Retrovirus-related Pol polyprotein from transposon 297 OS=Drosophila melanogaster OX=7227 GN=pol PE=3 SV=1	PREDICTED: uncharacterized protein K02A2.6-like, partial [Diaphorina citri]	--
c53335.graph_c0	129	3.54	181	5.5	4758	160.03	3170	123.09	2002	72.35	1.05711	normal	-4.24118	down	1.11988	up	-3.73738	down	--	--	--	unkown protein [Riptortus pedestris]	--
c63323.graph_c1	56	1.38	67	1.83	277	8.36	174	6.06	185	6	0.303368	normal	-2.00051	down	0.451753	normal	-1.72405	down	Molecular Function: nucleic acid binding (GO:0003676);; Cellular Component: integral component of membrane (GO:0016021);; Molecular Function: transmembrane transporter activity (GO:0022857);; Molecular Function: metal ion binding (GO:0046872);; Biological Process: transmembrane transport (GO:0055085);;	--	Fez family zinc finger protein erm OS=Drosophila melanogaster OX=7227 GN=erm PE=1 SV=2	zinc finger protein 134-like [Cimex lectularius]	--
c56762.graph_c0	74	3.02	81	4.05	3914	76.93	2800	61.22	1708	35.43	1.10703	normal	-4.80565	down	1.06725	up	-4.65394	down	--	--	Serine protease inhibitor 42Dd OS=Drosophila melanogaster OX=7227 GN=Spn42Dd PE=2 SV=1	leukocyte elastase inhibitor-like [Cimex lectularius]	--
c61761.graph_c0	239	5.27	691	16.17	10636	296.42	3731	106.31	4172	117.2	0.23356	normal	-4.41568	down	1.22129	up	-2.87224	down	Molecular Function: chitinase activity (GO:0004568);; Cellular Component: extracellular region (GO:0005576);; Biological Process: carbohydrate metabolic process (GO:0005975);; Biological Process: chitin catabolic process (GO:0006032);; Molecular Function: chitin binding (GO:0008061);;	K01183|0|nvi:100117528|K01183 chitinase [EC:3.2.1.14] | (RefSeq) Cht5; chitinase 5	Endochitinase OS=Manduca sexta OX=7130 PE=2 SV=1	putative chitinase 1 [Lygus hesperus]	Amino sugar and nucleotide sugar metabolism (ko00520)
c62218.graph_c0	627	4.37	759	6.6	2276	23.82	1953	22.18	1255	15.1	1.03164	normal	-1.29558	down	0.729716	normal	-1.00503	down	--	--	--	SEC14 domain and spectrin repeat-containing protein 1-B [Cimex lectularius]	--
c27154.graph_c0	49	2.75	0	0	35	2.39	0	0	4	0.29	--	--	3.07923	up	2.74243	up	--	--	--	--	--	uncharacterized protein LOC111355268 [Spodoptera litura]	--
c57856.graph_c0	281	9	417	14.79	1724	67.64	664	30.06	737	31.13	0.243737	normal	-1.68335	down	1.09639	up	-1.09981	down	--	K01792|2.50934e-70|tca:660753|K01792 glucose-6-phosphate 1-epimerase [EC:5.1.3.15] | (RefSeq) glucose-6-phosphate 1-epimerase	--	PREDICTED: putative glucose-6-phosphate 1-epimerase [Branchiostoma belcheri]	Glycolysis / Gluconeogenesis (ko00010)
c60799.graph_c0	285	10.49	150	7.16	142	6.64	38	1.89	89	4.73	-0.807731	normal	1.37514	up	0.540675	normal	0.466668	normal	--	--	--	uncharacterized protein LOC110049893, partial [Orbicella faveolata]	--
c61547.graph_c0	1	0.01	7	0.1	704	13.15	586	12.18	362	7.33	1.08543	normal	-7.79425	down	0.829304	normal	-5.70009	down	Cellular Component: integral component of membrane (GO:0016021);;	--	--	uncharacterized protein LOC106662100 [Cimex lectularius]	--
c59275.graph_c2	87	2.47	102	3.66	225	7.99	172	6.77	182	6.83	0.310164	normal	-1.35055	down	0.176469	normal	-1.10508	normal	--	--	--	zinc finger MYM-type protein 1 [Anoplophora glabripennis]	--
c64332.graph_c0	122	3.7	93	2.98	361	13.11	249	10.8	260	10.1	0.330146	normal	-1.38012	down	0.343727	normal	-1.74802	down	--	--	--	PREDICTED: uncharacterized protein LOC106677927 [Halyomorpha halys]	--
c60147.graph_c0	15	0.2	24	0.34	380	6.04	77	1.42	125	2.12	-0.298685	normal	-3.27044	down	1.46862	up	-2.589	down	--	--	--	--	--
c35412.graph_c0	70	8.61	69	9.11	728	106.53	191	32.08	270	43.02	-0.103724	normal	-2.22712	down	1.29938	up	-2.22496	down	--	--	--	uncharacterized protein LOC106664830 [Cimex lectularius]	--
c62927.graph_c1	106	3.7	49	2.14	59	2.41	10	0.47	33	1.45	-1.20521	normal	1.36595	up	0.694264	normal	0.279959	normal	--	--	--	--	--
c58997.graph_c0	698	14.24	851	19.2	3223	80	1008	28.99	1570	41.97	-0.244077	normal	-1.46395	down	0.908567	normal	-1.16307	down	--	--	--	uncharacterized protein LOC106665249 [Cimex lectularius]	--
c60503.graph_c0	326	4.76	234	3.86	1073	19.44	607	12.57	656	12.81	0.282041	normal	-1.30198	down	0.580534	normal	-1.76167	down	--	--	--	uncharacterized protein LOC106665151 [Cimex lectularius]	--
c62986.graph_c0	16	0.17	35	0.43	260	3.5	96	1.49	124	1.79	0.0251956	normal	-3.1715	down	0.934392	normal	-2.05994	down	--	--	--	--	--
c58400.graph_c0	223	12.97	7	1.89	342	21.88	23	4.78	33	5.27	-0.118288	normal	2.43179	up	3.20929	up	-2.29236	down	--	--	--	--	--
c64821.graph_c0	105	1.16	102	1.31	362	6.62	207	4.47	241	4.62	0.174043	normal	-1.48559	down	0.456783	normal	-1.50781	down	--	--	Organic cation transporter protein OS=Drosophila melanogaster OX=7227 GN=Orct PE=1 SV=1	organic cation transporter protein-like [Cimex lectularius]	--
c63888.graph_c0	1059	10.21	1688	19.22	3648	40.94	661	9.71	2095	27.73	-1.26739	normal	-1.27925	down	0.671242	normal	-0.592145	normal	Molecular Function: RNA polymerase II transcription factor activity, sequence-specific DNA binding (GO:0000981);; Molecular Function: nucleic acid binding (GO:0003676);; Cellular Component: nucleus (GO:0005634);; Biological Process: regulation of transcription from RNA polymerase II promoter (GO:0006357);; Molecular Function: metal ion binding (GO:0046872);;	K09216|4.04884e-101|nvi:100679293|K09216 ovo | (RefSeq) uncharacterized LOC100679293	Transcriptional regulator ovo OS=Drosophila melanogaster OX=7227 GN=ovo PE=1 SV=2	PREDICTED: protein ovo-like [Halyomorpha halys]	--
c50074.graph_c0	7	0.18	19	0.55	73	2.36	53	1.98	40	1.39	0.770473	normal	-2.64584	down	0.726134	normal	-1.28963	normal	Molecular Function: transcription factor activity, sequence-specific DNA binding (GO:0003700);; Biological Process: regulation of transcription, DNA-templated (GO:0006355);; Molecular Function: sequence-specific DNA binding (GO:0043565);;	K09397|1.98389e-68|phu:Phum_PHUM518310|K09397 forkhead box protein D | (RefSeq) Forkhead box protein D3, putative	Fork head domain-containing protein FD3 OS=Drosophila melanogaster OX=7227 GN=fd59A PE=2 SV=2	forkhead box protein D3-like [Cimex lectularius]	--
c53873.graph_c0	16	0.71	30	1.85	96	5.57	32	2.31	62	4.33	-0.537586	normal	-2.18094	down	0.495865	normal	-1.2866	normal	--	--	--	uncharacterized protein LOC111516278 [Leptinotarsa decemlineata]	--
c60716.graph_c0	317	3.15	369	4.22	2472	30.41	2099	30.41	1350	17.81	1.03047	normal	-2.38251	down	0.743646	normal	-2.1477	down	Molecular Function: ATP binding (GO:0005524);; Molecular Function: zinc ion binding (GO:0008270);; Molecular Function: ATPase-coupled molybdate transmembrane transporter activity (GO:0015412);; Biological Process: molybdate ion transport (GO:0015689);; Cellular Component: integral component of membrane (GO:0016021);;	--	Protein white OS=Anopheles albimanus OX=7167 GN=W PE=3 SV=1	ABC transporter G family member 14 [Cimex lectularius]	--
c34326.graph_c0	119	3.1	131	3.79	367	11.76	241	8.91	243	8.36	0.380096	normal	-1.31851	down	0.464641	normal	-1.16328	down	Cellular Component: membrane (GO:0016020);;	--	--	LHFPL tetraspan subfamily member 3 protein [Cimex lectularius]	--
c50125.graph_c0	27	0.54	35	0.8	148	3.72	50	1.42	70	1.83	-0.0879182	normal	-1.6342	down	0.942412	normal	-1.24587	normal	--	K14999|2.30462e-105|api:100161627|K14999 cytochrome P450 family 6 [EC:1.14.-.-] | (RefSeq) probable cytochrome P450 6a14	Probable cytochrome P450 6a14 OS=Drosophila melanogaster OX=7227 GN=Cyp6a14 PE=3 SV=2	CYP6JC1 [Apolygus lucorum]	--
c64806.graph_c0	12	0.13	18	0.16	1172	12.27	868	9.47	492	5.62	1.21046	normal	-5.53956	down	1.12211	up	-4.94246	down	--	--	--	PREDICTED: RNA-directed DNA polymerase from mobile element jockey-like [Papilio machaon]	--
c63273.graph_c0	538	4.4	772	6.9	3119	29.84	2002	24.45	1626	16.97	0.694262	normal	-1.88949	down	0.810728	normal	-1.3539	down	--	--	63 kDa sperm flagellar membrane protein OS=Strongylocentrotus purpuratus OX=7668 PE=2 SV=1	uncharacterized protein LOC106664609 isoform X2 [Cimex lectularius]	--
c57492.graph_c0	4118	152.22	14115	576.3	100989	4564.94	28429	1482.59	38719	1882.96	-0.0508321	normal	-3.52851	down	1.25439	up	-1.73664	down	--	--	--	--	--
c58237.graph_c0	72	0.86	62	0.81	514	7.45	236	3.95	338	5.27	-0.122614	normal	-2.51023	down	0.474965	normal	-2.69861	down	Cellular Component: membrane (GO:0016020);; Molecular Function: oxidoreductase activity, acting on paired donors, with incorporation or reduction of molecular oxygen, reduced flavin or flavoprotein as one donor, and incorporation of one atom of oxygen (GO:0016712);; Molecular Function: metal ion binding (GO:0046872);;	K14985|0|phu:Phum_PHUM319540|K14985 26-hydroxylase [EC:1.14.-.-] | (RefSeq) cytochrome P-450, putative	Cytochrome P450 18a1 OS=Drosophila melanogaster OX=7227 GN=Cyp18a1 PE=2 SV=2	PREDICTED: cytochrome P450 18a1 [Halyomorpha halys]	Insect hormone biosynthesis (ko00981)
c45735.graph_c0	272	10.55	113	4.84	115	5.45	24	1.31	99	5.05	-1.58814	normal	1.15573	up	0.0866736	normal	-0.0889787	normal	--	K19919|2.48463e-47|dse:Dsec_GM25958|K19919 cysteine-rich secretory protein | (RefSeq) GM25958 gene product from transcript GM25958-RA	Venom allergen 5 OS=Microctonus hyperodae OX=165561 PE=2 SV=1	PREDICTED: venom allergen 5-like [Halyomorpha halys]	--
c53167.graph_c0	18	0.66	52	2.13	94	4.23	38	1.97	60	2.89	-0.254548	normal	-1.97386	down	0.512412	normal	-0.47583	normal	--	--	--	--	--
c56486.graph_c0	107	2.57	288	7.68	1254	36.98	528	18	586	18.56	0.243694	normal	-2.73761	down	0.967779	normal	-1.30134	down	--	--	Protein msta, isoform A OS=Drosophila melanogaster OX=7227 GN=msta PE=2 SV=3	PREDICTED: protein msta-like isoform X1 [Bemisia tabaci]	--
c63412.graph_c0	118	2.39	181	3.87	328	8.07	216	5.95	268	6.94	0.0830229	normal	-1.47141	down	0.162258	normal	-0.841944	normal	Biological Process: regulation of transcription, DNA-templated (GO:0006355);; Biological Process: cell adhesion mediated by integrin (GO:0033627);; Molecular Function: protein dimerization activity (GO:0046983);;	K09104|1.68313e-20|api:100160690|K09104 bHLH factor, other | (RefSeq) neurogenin-3	Helix-loop-helix protein delilah OS=Drosophila melanogaster OX=7227 GN=tx PE=1 SV=3	helix-loop-helix protein delilah-like [Cimex lectularius]	--
c50278.graph_c0	86	3.95	76	3.57	88	4.54	3	0.3	24	1.52	-2.11847	normal	1.51382	up	1.70786	up	1.33817	normal	--	--	--	rna-dependent dna polymerase [Lasius niger]	--
c53279.graph_c0	0	0	1	0.02	53	0.94	30	0.61	31	0.59	0.328198	normal	-5.27834	down	0.629952	normal	-3.97557	down	--	--	Protein yellow OS=Drosophila yakuba OX=7245 GN=y PE=3 SV=1	protein yellow-like isoform X2 [Cimex lectularius]	--
c62722.graph_c0	52	1.3	69	1.57	160	2.94	80	1.91	115	2.63	-0.126356	normal	-1.42345	down	0.345302	normal	-1.0024	normal	--	--	--	Regucalcin, partial [Dufourea novaeangliae]	--
c59147.graph_c0	272	5.5	485	11.15	769	19.37	578	15.79	598	17.49	0.344714	normal	-1.42899	down	0.233829	normal	-0.58163	normal	--	K00787|7.25063e-34|hst:105183507|K00787 farnesyl diphosphate synthase [EC:2.5.1.1 2.5.1.10] | (RefSeq) farnesyl pyrophosphate synthase-like	Probable farnesyl diphosphate synthase DDB_G0278823 OS=Dictyostelium discoideum OX=44689 GN=DDB_G0278823 PE=3 SV=1	PREDICTED: farnesyl pyrophosphate synthase-like [Halyomorpha halys]	Terpenoid backbone biosynthesis (ko00900)
c46139.graph_c0	6	0.05	13	0.13	44	0.49	27	0.35	32	0.38	0.141119	normal	-2.52361	down	0.322457	normal	-1.47828	normal	Molecular Function: phosphoprotein phosphatase activity (GO:0004721);; Biological Process: protein dephosphorylation (GO:0006470);; Biological Process: neuropeptide signaling pathway (GO:0007218);; Cellular Component: integral component of membrane (GO:0016021);; Molecular Function: protein-hormone receptor activity (GO:0016500);;	K08399|0|tca:664414|K08399 leucine-rich repeat-containing G protein-coupled receptor 6 | (RefSeq) bursicon receptor	Probable glycoprotein hormone G-protein coupled receptor OS=Anthopleura elegantissima OX=6110 PE=2 SV=1	lutropin-choriogonadotropic hormone receptor isoform X1 [Cimex lectularius]	--
c64196.graph_c0	216	3.17	152	2.52	977	17.76	336	7.07	611	11.98	-0.466015	normal	-1.79117	down	0.547822	normal	-2.27687	down	Molecular Function: binding (GO:0005488);; Molecular Function: oxidoreductase activity (GO:0016491);;	K07427|4.15969e-103|api:100166760|K07427 cytochrome P450 family 4 subfamily V | (RefSeq) cytochrome P450 4C1-like	Cytochrome P450 4C1 OS=Blaberus discoidalis OX=6981 GN=CYP4C1 PE=2 SV=1	cytochrome P450 4C1-like [Cimex lectularius]	--
c53088.graph_c0	1991	237.82	834	107	1225	174.14	378	61.76	1849	285.86	-1.89109	down	-0.188968	normal	-0.722173	normal	-1.42795	down	--	--	--	--	--
c46775.graph_c0	150	5.66	45	1.88	157	7.25	25	1.33	132	6.56	-1.94046	down	-0.110666	normal	0.120741	normal	-1.79985	down	--	K02150|3.82101e-29|cmk:103186128|K02150 V-type H+-transporting ATPase subunit E | (RefSeq) atp6v1e1; ATPase H+ transporting V1 subunit E1	V-type proton ATPase subunit E OS=Dictyostelium discoideum OX=44689 GN=vatE PE=1 SV=1	ATP synthase, subunit E [Onchocerca flexuosa]	Oxidative phosphorylation (ko00190);; Phagosome (ko04145);; mTOR signaling pathway (ko04150)
c64087.graph_c1	566	3.24	494	3.16	1056	7.49	736	6.03	827	6.28	0.226142	normal	-0.841757	normal	0.223743	normal	-1.02211	down	--	--	Serine protease nudel OS=Drosophila melanogaster OX=7227 GN=ndl PE=1 SV=2	serine protease nudel-like [Cimex lectularius]	--
c63838.graph_c0	946	24.84	822	25.25	1615	54.35	1158	43.79	1417	49.89	0.103494	normal	-0.878033	normal	0.0599792	normal	-1.0652	down	--	--	--	--	--
c54861.graph_c0	980	49.87	222	12	1020	70.23	471	36.95	419	31.53	0.56134	normal	0.928687	normal	1.15312	up	-1.1919	down	--	--	--	--	--
c46402.graph_c0	19	0.48	1	0.03	25	0.77	8	0.28	22	0.73	-0.935902	normal	-0.48563	normal	0.0535473	normal	-3.50308	down	--	--	--	--	--
c64980.graph_c0	4306	151.25	3541	153.24	12035	298.57	12396	238.79	6481	189.76	1.33015	normal	-0.885519	normal	0.764186	normal	-1.15266	down	--	--	--	--	--
c55343.graph_c2	192	7.5	77	3.26	168	7.74	75	3.73	157	8.54	-0.659958	normal	-0.00543512	normal	-0.0307976	normal	-1.29236	down	--	--	--	PREDICTED: myb/SANT-like DNA-binding domain-containing protein 3 [Acyrthosiphon pisum]	--
c42249.graph_c0	64	1.88	13	0.42	27	0.97	9	0.37	41	1.59	-1.63224	normal	0.340589	normal	-0.710554	normal	-1.8241	down	--	--	--	PREDICTED: serine protease 55-like [Drosophila bipectinata]	--
c61598.graph_c0	859	14.14	645	11.82	1774	35.95	1384	32.4	1240	26.96	0.552586	normal	-0.82468	normal	0.387736	normal	-1.22201	down	--	K01792|2.26319e-80|tca:660753|K01792 glucose-6-phosphate 1-epimerase [EC:5.1.3.15] | (RefSeq) glucose-6-phosphate 1-epimerase	--	hypothetical protein AMK59_7078 [Oryctes borbonicus]	Glycolysis / Gluconeogenesis (ko00010)
c59939.graph_c0	383	5.61	111	1.56	193	3.99	109	2.23	213	4.68	-0.56499	normal	0.548929	normal	-0.269646	normal	-1.21028	down	--	--	Copia protein OS=Drosophila melanogaster OX=7227 GN=GIP PE=1 SV=3	uncharacterized protein LOC106664782 [Cimex lectularius]	--
c24875.graph_c0	470	35.92	289	24.08	259	23.89	85	9.03	563	56.18	-2.31171	down	-0.555293	normal	-1.24562	down	-1.23873	down	--	--	--	--	--
c40161.graph_c0	1228	49.68	925	41.31	2531	125.11	2086	118.94	1624	86.45	0.755287	normal	-0.698593	normal	0.511235	normal	-1.09173	down	Cellular Component: cytoplasm (GO:0005737);; Molecular Function: hydrolase activity, acting on carbon-nitrogen (but not peptide) bonds (GO:0016810);;	K01464|1.80017e-11|phu:Phum_PHUM513380|K01464 dihydropyrimidinase [EC:3.5.2.2] | (RefSeq) dihydropyrimidinase, putative	--	dihydropyrimidinase isoform X3 [Nilaparvata lugens]	Pyrimidine metabolism (ko00240);; beta-Alanine metabolism (ko00410);; Pantothenate and CoA biosynthesis (ko00770);; Drug metabolism - other enzymes (ko00983)
c55245.graph_c0	156	4.38	107	3.29	292	10.18	47	1.87	213	7.95	-1.75192	down	-0.741377	normal	0.325179	normal	-1.26252	down	--	--	--	--	--
c63424.graph_c0	222	2.54	93	1.41	409	5.61	42	0.77	213	2.94	-1.90867	down	-0.235116	normal	0.809892	normal	-1.46185	down	--	--	--	PREDICTED: uncharacterized protein LOC103523845 [Diaphorina citri]	--
c60262.graph_c0	9863	285.09	2798	89.66	4423	156.9	2200	90.89	7118	271.61	-1.29852	normal	0.17473	normal	-0.814982	normal	-1.62749	down	--	--	--	--	--
c52292.graph_c0	32	0.5	5	0.09	24	0.46	0	0	34	0.7	-4.13226	down	-0.372968	normal	-0.610432	normal	-2.72151	down	--	--	Probable RNA-directed DNA polymerase from transposon BS OS=Drosophila melanogaster OX=7227 GN=RTase PE=2 SV=1	putative RNA-directed DNA polymerase from transposon X-element [Cryptotermes secundus]	--
c53626.graph_c0	151	3.98	76	2.22	159	5.1	79	2.92	147	5.05	-0.492808	normal	-0.255513	normal	-0.0153695	normal	-1.21667	down	--	K13115|9.24823e-130|phu:Phum_PHUM193460|K13115 coiled-coil domain-containing protein 130 | (RefSeq) hypothetical protein	Coiled-coil domain-containing protein 130 homolog OS=Drosophila melanogaster OX=7227 GN=CG15084 PE=2 SV=1	coiled-coil domain-containing protein 130 homolog [Cimex lectularius]	--
c56863.graph_c2	20	0.75	16	0.61	74	3.34	45	2.64	49	1.9	0.261969	normal	-1.54169	normal	0.458695	normal	-1.80292	down	--	--	--	Uncharacterized protein OBRU01_10229, partial [Operophtera brumata]	--
c59941.graph_c2	3098	51.94	2356	43.43	5509	112.41	4151	94.82	4273	93.65	0.352902	normal	-0.759526	normal	0.237817	normal	-1.13935	down	Molecular Function: metallopeptidase activity (GO:0008237);; Cellular Component: membrane (GO:0016020);;	--	Neprilysin-2 OS=Drosophila melanogaster OX=7227 GN=Nep2 PE=1 SV=1	PREDICTED: neprilysin-like [Halyomorpha halys]	--
c53317.graph_c0	217	9.32	59	2.79	149	7.82	33	2	158	8.92	-1.8164	down	0.161174	normal	-0.211957	normal	-1.67727	down	--	K00799|1.35363e-66|pxy:105384553|K00799 glutathione S-transferase [EC:2.5.1.18] | (RefSeq) PxGSTd; glutathione S-transferase 1-1-like	Glutathione S-transferase 1, isoform C OS=Anopheles gambiae OX=7165 GN=GstD1 PE=1 SV=2	glutathione S-transferase [Nephotettix cincticeps]	Glutathione metabolism (ko00480);; Metabolism of xenobiotics by cytochrome P450 (ko00980);; Drug metabolism - cytochrome P450 (ko00982)
c60046.graph_c0	201	3.15	123	2.13	459	8.77	303	6.7	256	5.21	0.633903	normal	-0.642161	normal	0.711653	normal	-1.32795	down	Molecular Function: calcium-dependent cysteine-type endopeptidase activity (GO:0004198);; Cellular Component: intracellular (GO:0005622);; Biological Process: proteolysis (GO:0006508);; Biological Process: dephosphorylation (GO:0016311);; Molecular Function: phosphatase activity (GO:0016791);;	--	Calpain-B OS=Drosophila melanogaster OX=7227 GN=CalpB PE=1 SV=2	calpain-9-like isoform X2 [Cimex lectularius]	--
c51584.graph_c0	82	5.34	46	3.87	149	10.62	82	6.87	106	9.33	0.0240132	normal	-0.65969	normal	0.359805	normal	-1.45592	down	--	--	--	--	--
c60890.graph_c0	352	4.23	281	3.76	567	8.38	131	2.24	489	7.74	-1.49436	normal	-0.768362	normal	0.0846823	normal	-1.07619	down	--	--	--	--	--
c45667.graph_c0	668	36.42	266	18.21	836	58.08	446	34.41	556	39.17	0.0765267	normal	-0.0309959	normal	0.459089	normal	-1.33972	down	--	--	--	uncharacterized protein LOC106673959 [Cimex lectularius]	--
c63592.graph_c0	95	2.39	51	1.59	75	2.23	23	0.73	112	3.83	-1.82029	down	-0.528623	normal	-0.699784	normal	-1.39005	down	Molecular Function: binding (GO:0005488);; Biological Process: macromolecule metabolic process (GO:0043170);; Biological Process: primary metabolic process (GO:0044238);;	--	Retrovirus-related Pol polyprotein from transposon 17.6 OS=Drosophila melanogaster OX=7227 GN=pol PE=3 SV=1	uncharacterized protein LOC111064446 [Nilaparvata lugens]	--
c63541.graph_c0	298	1.72	270	1.72	617	4.42	364	3.03	449	3.42	0.0916598	normal	-0.884976	normal	0.329274	normal	-1.01069	down	--	--	--	--	--
c45325.graph_c0	22	1.01	3	0.17	40	2.19	4	0.29	26	1.56	-1.93933	normal	-0.517069	normal	0.47845	normal	-2.88147	down	--	--	--	--	--
c52826.graph_c1	178	4.17	72	1.86	151	4.39	74	2.52	139	4.32	-0.505658	normal	0.0606368	normal	-0.00915243	normal	-1.21309	down	Biological Process: purine ribonucleoside monophosphate biosynthetic process (GO:0009168);; Molecular Function: deaminase activity (GO:0019239);;	K01490|1.11636e-175|hst:105180682|K01490 AMP deaminase [EC:3.5.4.6] | (RefSeq) AMP deaminase 2	AMP deaminase OS=Dictyostelium discoideum OX=44689 GN=amdA PE=1 SV=1	AMP deaminase 2 [Cimex lectularius]	Purine metabolism (ko00230)
c63125.graph_c0	50	0.76	32	0.59	137	2.53	49	1.12	74	1.23	-0.194115	normal	-0.848547	normal	0.752617	normal	-1.44848	down	--	--	Serine protease inhibitor OS=Cyanea capillata OX=27804 PE=1 SV=1	mucin-5AC-like isoform X3 [Cimex lectularius]	--
c63626.graph_c0	23	0.69	119	3.38	818	21.02	73	1.85	13	0.29	2.70297	up	--	--	5.74981	up	2.80142	up	Molecular Function: ATP binding (GO:0005524);;	K03283|0|bmor:733093|K03283 heat shock 70kDa protein 1/8 | (RefSeq) Hsp-70; heat shock protein 70 A1	Heat shock protein 70 A2 OS=Anopheles albimanus OX=7167 GN=HSP70A2 PE=3 SV=1	70 kDa heat shock protein [Lygus hesperus]	Spliceosome (ko03040);; Protein processing in endoplasmic reticulum (ko04141);; Endocytosis (ko04144);; Longevity regulating pathway - multiple species (ko04213)
c60779.graph_c0	731	11.9	343	5.96	823	16	81	1.69	599	13.15	-2.46907	down	-0.00847827	normal	0.329207	normal	-1.08198	down	--	--	--	--	--
c49866.graph_c0	45	0.35	15	0.13	49	0.47	18	0.2	52	0.53	-1.07143	normal	-0.49505	normal	-0.210387	normal	-1.97156	down	--	--	Probable RNA-directed DNA polymerase from transposon BS OS=Drosophila melanogaster OX=7227 GN=RTase PE=2 SV=1	uncharacterized protein LOC111056713 [Nilaparvata lugens]	--
c49392.graph_c0	168	5.97	69	3.46	85	3.89	36	1.92	165	7.42	-1.75807	down	-0.268344	normal	-1.07664	normal	-1.51861	down	--	--	--	uncharacterized protein LOC111692844 [Anoplophora glabripennis]	--
c55966.graph_c0	77	2.54	15	0.53	97	3.59	9	0.31	51	1.26	-1.93354	normal	0.294283	normal	0.787882	normal	-1.9442	down	Cellular Component: nucleus (GO:0005634);; Biological Process: regulation of transcription, DNA-templated (GO:0006355);; Molecular Function: sequence-specific DNA binding (GO:0043565);;	K09304|5.1922e-56|phu:Phum_PHUM266770|K09304 homeobox protein HoxA/B/C/D4 | (RefSeq) Homeobox protein Hox-A4A, putative	Homeotic protein deformed OS=Drosophila melanogaster OX=7227 GN=Dfd PE=1 SV=2	homeobox protein Hox-B4 isoform X1 [Cimex lectularius]	--
c59932.graph_c0	28	0.7	10	0.27	39	2.06	38	1.27	37	1.09	0.413477	normal	-0.678575	normal	-0.0514236	normal	-2.01523	down	--	--	--	uncharacterized protein LOC111053842 [Nilaparvata lugens]	--
c53113.graph_c0	30	1.51	4	0.22	50	3.06	8	0.56	28	1.85	-1.25716	normal	-0.190301	normal	0.689888	normal	-2.69358	down	--	--	--	PREDICTED: ATP-dependent DNA helicase PIF2-like [Galendromus occidentalis]	--
c50859.graph_c0	177	1.25	66	0.52	470	4.1	160	1.61	172	1.61	0.287395	normal	-0.253145	normal	1.31696	up	-1.64087	down	--	--	--	--	--
c54133.graph_c0	98	2.49	63	1.76	99	3.07	9	0.32	123	4.11	-3.17053	down	-0.618454	normal	-0.437995	normal	-1.22678	down	--	--	--	--	--
c19991.graph_c2	25	1.2	0	0	68	3.92	16	1.09	34	2.11	-0.642794	normal	-0.716846	normal	0.853959	normal	-4.84526	down	--	--	--	--	--
c51148.graph_c0	305	6.36	190	3.99	190	5.21	60	1.58	401	10.93	-2.31598	down	-0.688792	normal	-1.20196	down	-1.35168	down	--	--	Copia protein OS=Drosophila melanogaster OX=7227 GN=GIP PE=1 SV=3	retrovirus-related pol polyprotein from transposon tnt 1-94 [Lasius niger]	--
c61153.graph_c0	91	2.61	71	2.32	327	11.52	51	2.07	135	5.19	-0.987781	normal	-0.857693	normal	1.14228	up	-1.1911	down	--	--	--	--	--
c52921.graph_c0	97	2.79	17	0.6	48	1.77	0	0	48	1.72	-4.60556	down	0.709603	normal	-0.126144	normal	-1.69368	down	--	--	Protein takeout OS=Drosophila melanogaster OX=7227 GN=to PE=2 SV=1	uncharacterized protein LOC106661796 [Cimex lectularius]	--
c58335.graph_c0	86	3.42	78	3.43	203	9.98	87	4.87	149	7.91	-0.375452	normal	-1.07984	normal	0.315738	normal	-1.19924	down	--	--	--	--	--
c58594.graph_c0	678	15.95	533	13.93	1137	32.89	860	28.72	997	30.98	0.181235	normal	-0.851159	normal	0.0608348	normal	-1.18214	down	Biological Process: metabolic process (GO:0008152);; Molecular Function: hydrolase activity, acting on glycosyl bonds (GO:0016798);;	K01183|4.8467e-147|tca:658736|K01183 chitinase [EC:3.2.1.14] | (RefSeq) probable chitinase 2	Probable chitinase 2 OS=Drosophila melanogaster OX=7227 GN=Cht2 PE=1 SV=1	putative chitinase 6 [Lygus hesperus]	Amino sugar and nucleotide sugar metabolism (ko00520)
c47742.graph_c0	134	5.68	52	2.57	84	4.35	42	2.6	107	5.97	-0.929025	normal	0.0285999	normal	-0.472997	normal	-1.29767	down	--	--	--	uncharacterized protein LOC108914340 isoform X1 [Anoplophora glabripennis]	--
c61926.graph_c0	536	12.58	461	11.63	1114	30.97	708	22.94	790	24.18	0.236173	normal	-0.854215	normal	0.36677	normal	-1.05561	down	Molecular Function: transporter activity (GO:0005215);; Biological Process: transport (GO:0006810);; Cellular Component: integral component of membrane (GO:0016021);;	K09884|6.7253e-67|phu:Phum_PHUM434530|K09884 aquaporin rerated protein, invertebrate | (RefSeq) Aquaporin AQPcic, putative	Aquaporin AQPAe.a OS=Aedes aegypti OX=7159 GN=AAEL003512 PE=2 SV=2	aquaporin 4B [Lygus hesperus]	--
c58124.graph_c0	119	2.53	75	1.63	53	1.77	28	0.77	155	4.25	-2.01453	down	-0.672572	normal	-1.65826	down	-1.31125	down	--	--	Putative ammonium transporter 1 OS=Caenorhabditis elegans OX=6239 GN=amt-1 PE=3 SV=1	putative ammonium transporter 1 isoform X2 [Cimex lectularius]	--
c43830.graph_c0	48	5.3	2	0.24	35	4.61	6	0.91	21	3.01	-1.21312	normal	0.871523	normal	0.587271	normal	-2.95231	down	--	--	--	--	--
c52069.graph_c0	294	5.83	98	2.08	194	4.71	105	2.86	214	5.46	-0.624845	normal	0.161814	normal	-0.268957	normal	-1.39418	down	Molecular Function: serine-type endopeptidase activity (GO:0004252);; Biological Process: proteolysis (GO:0006508);; Cellular Component: integral component of membrane (GO:0016021);; Molecular Function: transmembrane transporter activity (GO:0022857);; Biological Process: transmembrane transport (GO:0055085);;	K06258|0|api:100167336|K06258 MFS transporter, VNT family, synaptic vesicle glycoprotein 2 | (RefSeq) synaptic vesicle glycoprotein 2B	Putative transporter svop-1 OS=Caenorhabditis elegans OX=6239 GN=svop-1 PE=3 SV=5	PREDICTED: synaptic vesicle glycoprotein 2B isoform X1 [Halyomorpha halys]	ECM-receptor interaction (ko04512)
c62453.graph_c0	72	1.44	59	1.4	142	2.71	99	2.18	126	2.6	0.0461787	normal	-1.09249	normal	0.043477	normal	-1.35358	down	--	--	--	--	--
c60475.graph_c0	64	3.05	16	1.47	105	5.55	9	0.64	105	5.39	-2.94632	down	-0.998761	normal	-0.127506	normal	-2.88356	down	--	--	--	--	--
c63348.graph_c1	153	20.92	194	28.68	244	47.78	210	44.14	69	15.72	1.96891	up	0.845476	normal	1.68034	up	1.19608	up	--	--	--	--	--
c48104.graph_c0	66	4.23	32	2.25	162	12.59	33	2.96	96	8.08	-1.1095	normal	-0.826808	normal	0.621372	normal	-1.81859	down	--	--	Hemiasterlin resistant protein 1 OS=Caenorhabditis elegans OX=6239 GN=har-1 PE=4 SV=1	coiled-coil-helix-coiled-coil-helix domain-containing protein, putative [Pediculus humanus corporis]	--
c63415.graph_c0	7462	31.54	2212	10.42	10107	52.58	4997	30.15	8839	49.45	-0.427862	normal	-0.540065	normal	0.0647162	normal	-2.2787	down	Biological Process: metabolic process (GO:0008152);; Molecular Function: acyl-[acyl-carrier-protein] hydrolase activity (GO:0016297);; Molecular Function: S-acyltransferase activity (GO:0016417);; Molecular Function: oxidoreductase activity (GO:0016491);;	K00665|0|tca:103314884|K00665 fatty acid synthase, animal type [EC:2.3.1.85] | (RefSeq) fatty acid synthase	Probable polyketide synthase 8/35 OS=Dictyostelium discoideum OX=44689 GN=pks8 PE=3 SV=1	fatty acid synthase [Nilaparvata lugens]	Fatty acid biosynthesis (ko00061);; Fatty acid metabolism (ko01212)
c59999.graph_c0	2769	29.75	3840	45.99	11649	154.42	4593	70.34	4495	63.87	0.42579	normal	-0.9945	normal	1.24497	up	-0.507986	normal	Molecular Function: binding (GO:0005488);; Biological Process: metabolic process (GO:0008152);; Molecular Function: hydrolase activity, acting on glycosyl bonds (GO:0016798);;	--	Probable chitinase 2 OS=Drosophila melanogaster OX=7227 GN=Cht2 PE=1 SV=1	putative Chitinase A1 [Hypsibius dujardini]	--
c32877.graph_c0	15	0.58	15	0.64	33	1.57	2	0.11	5	0.26	--	--	--	--	2.39313	up	--	--	--	--	--	--	--
c57680.graph_c0	164	5.54	95	3.55	368	15.25	178	8.54	162	7.22	0.525151	normal	-0.27656	normal	1.0508	up	-1.03937	normal	--	--	--	--	--
c59691.graph_c0	37083	1956.52	15552	910.81	56216	3593.72	34277	2545.59	16005	1110.03	1.49344	normal	0.916395	normal	1.68372	up	-0.322332	normal	--	--	--	PREDICTED: uncharacterized protein LOC106689931 [Halyomorpha halys]	--
c46672.graph_c0	3	0.06	21	0.48	54	1.36	0	0	8	0.22	--	--	--	--	2.49558	up	--	--	--	--	--	--	--
c51473.graph_c0	9	0.11	48	0.67	77	1.16	4	0.07	18	0.29	--	--	--	--	1.91491	up	1.08315	normal	Molecular Function: binding (GO:0005488);; Biological Process: macromolecule metabolic process (GO:0043170);; Biological Process: primary metabolic process (GO:0044238);;	--	Retrovirus-related Pol polyprotein from transposon 412 OS=Drosophila melanogaster OX=7227 GN=POL PE=3 SV=1	krab-a domain-containing protein [Lasius niger]	--
c47992.graph_c0	56	2.56	35	1.75	77	4.26	2	0.13	24	1.43	-2.47529	normal	0.903823	normal	1.51754	up	0.25164	normal	--	--	--	--	--
c57689.graph_c1	48	2.4	35	1.63	161	11.27	62	5.11	56	4.57	0.525601	normal	-0.509229	normal	1.38034	up	-0.930137	normal	--	--	--	--	--
c46361.graph_c0	1	0.13	1	0.13	22	3.27	0	0	0	0	--	--	--	--	4.5132	up	--	--	Molecular Function: ATP binding (GO:0005524);;	K03283|7.22567e-88|der:Dere_GG27234|K03283 heat shock 70kDa protein 1/8 | (RefSeq) GG27234 gene product from transcript GG27234-RA	Major heat shock 70 kDa protein Ab OS=Drosophila simulans OX=7240 GN=Hsp70Ab PE=3 SV=2	major heat shock 70 kDa protein Ba, partial [Onthophagus taurus]	Spliceosome (ko03040);; Protein processing in endoplasmic reticulum (ko04141);; Endocytosis (ko04144);; Longevity regulating pathway - multiple species (ko04213)
c49202.graph_c1	10	0.88	9	0.86	278	29.56	13	1.59	16	1.84	--	--	--	--	3.91469	up	--	--	--	--	--	--	--
c62772.graph_c0	204	2.89	206	3.06	374	5.43	261	4.27	162	2.75	1.07332	normal	0.0365872	normal	1.07407	up	0.0652306	normal	--	--	Retrovirus-related Pol polyprotein from transposon opus OS=Drosophila melanogaster OX=7227 GN=pol PE=3 SV=1	uncharacterized protein K02A2.6-like [Lingula anatina]	--
c60135.graph_c0	104	3.94	60	2.76	208	9.71	48	2.81	78	4.53	-0.296881	normal	0.118041	normal	1.27639	up	-0.646576	normal	--	--	--	unnamed protein product [Vitrella brassicaformis CCMP3155]	--
c53535.graph_c2	72	4.33	30	1.98	167	12.19	97	8.16	63	4.96	0.994217	normal	-0.101787	normal	1.26547	up	-1.30924	normal	--	--	--	--	--
c53769.graph_c0	609	28.45	785	39.24	1439	75.87	1059	69.64	477	28.19	1.54141	up	0.0565523	normal	1.46255	up	0.436798	normal	--	--	--	--	--
c20205.graph_c0	3	0.54	0	0	26	5.46	0	0	3	0.69	--	--	--	--	2.65518	up	--	--	--	--	--	--	--
c54870.graph_c0	214	12.03	272	15.32	299	17.6	114	8.12	125	8.26	0.258068	normal	0.477215	normal	1.1238	up	0.834542	normal	--	--	--	--	--
c49123.graph_c0	451	40.47	888	63.32	1611	104.17	1188	90.48	649	49.33	1.26442	normal	-0.819502	normal	1.18184	up	0.171099	normal	Molecular Function: oxidoreductase activity (GO:0016491);; Molecular Function: metal ion binding (GO:0046872);;	--	--	PR-5-like protein [Lysiphlebus testaceipes]	--
c55064.graph_c0	800	29.54	924	38.51	2567	119.62	1067	61.14	1080	53.61	0.376741	normal	-0.728046	normal	1.11971	up	-0.505317	normal	--	--	--	--	--
c39278.graph_c0	12	0.16	5	0.07	41	0.65	18	0.33	2	0.03	--	--	--	--	3.71716	up	--	--	--	--	Retrovirus-related Pol polyprotein from transposon 297 OS=Drosophila melanogaster OX=7227 GN=pol PE=3 SV=1	LOW QUALITY PROTEIN: uncharacterized protein K02A2.6-like [Centruroides sculpturatus]	--
c57728.graph_c0	93	4.45	34	1.89	166	10.4	31	2.18	49	3.3	-0.25397	normal	0.620233	normal	1.6135	up	-0.781989	normal	--	--	--	PREDICTED: uncharacterized protein LOC106138849 [Amyelois transitella]	--
c47813.graph_c0	5	1.08	7	1.58	40	9.99	11	3.15	4	1.1	--	--	--	--	2.93002	up	--	--	--	--	--	--	--
c48524.graph_c0	1	0.07	2	0.15	44	3.71	0	0	5	0.46	--	--	--	--	2.79744	up	--	--	Molecular Function: ATP binding (GO:0005524);;	K03283|4.16213e-32|bmor:101745500|K03283 heat shock 70kDa protein 1/8 | (RefSeq) heat shock 70 kDa protein	Heat shock protein 70 B2 OS=Anopheles albimanus OX=7167 GN=HSP70B2 PE=3 SV=1	70 kDa heat shock protein [Lygus hesperus]	Spliceosome (ko03040);; Protein processing in endoplasmic reticulum (ko04141);; Endocytosis (ko04144);; Longevity regulating pathway - multiple species (ko04213)
c58384.graph_c0	4153	103.58	5690	159.04	9733	300.58	8220	295.22	2691	89.35	2.00501	up	0.330116	normal	1.72572	up	0.799069	normal	--	--	Phenoloxidase-activating factor 2 OS=Holotrichia diomphalia OX=33394 GN=PPAF2 PE=1 SV=1	PREDICTED: trypsin-like [Halyomorpha halys]	--
c61746.graph_c0	4238	76.59	2873	57.71	9269	206.21	5983	154.1	3935	93.98	0.998972	normal	-0.188743	normal	1.10719	up	-0.734445	normal	--	--	--	PREDICTED: uncharacterized protein LOC106685697 [Halyomorpha halys]	--
c56554.graph_c1	109	8	175	14.44	298	30.7	232	24.2	85	8.3	1.81864	up	0.0623991	normal	1.67041	up	0.752454	normal	--	--	--	--	--
c63335.graph_c3	23	1.38	0	0	24	1.75	0	0	2	0.16	--	--	--	--	2.96887	up	--	--	--	--	--	--	--
c42746.graph_c0	90	27.24	139	42.5	240	81.51	73	28.42	56	21.32	0.755871	normal	0.383768	normal	1.95335	up	1.01479	normal	--	--	--	--	--
c59475.graph_c1	50	4.2	39	3.59	80	8.13	39	4.64	17	1.96	1.48478	normal	1.22139	normal	2.04768	up	0.870635	normal	--	--	--	--	--
c56277.graph_c1	6	0.26	10	0.51	76	3.98	38	2.3	18	1.07	1.37498	normal	--	--	1.89629	up	--	--	--	--	--	--	--
c44349.graph_c0	33	2.05	29	1.97	139	10.52	39	3.44	47	3.82	0.120604	normal	-0.787607	normal	1.41808	up	-0.942449	normal	--	--	--	--	--
c50327.graph_c0	23	1.15	13	0.72	111	6.78	7	0.56	14	0.92	--	--	--	--	2.77945	up	--	--	--	--	--	hypothetical protein CAPTEDRAFT_143611, partial [Capitella teleta]	--
c56992.graph_c0	4707	96.14	5417	127.87	8560	226.43	6409	189.76	3174	79.54	1.40806	normal	0.272636	normal	1.30238	up	0.490094	normal	--	--	Serine protease inhibitor 42Dd OS=Drosophila melanogaster OX=7227 GN=Spn42Dd PE=2 SV=1	secreted Serpin protein [Pristhesancus plagipennis]	--
c55760.graph_c0	69	1.18	170	3.11	354	6.69	8	0.19	110	2.3	-3.15565	down	-0.958462	normal	1.54963	up	0.343691	normal	--	--	Retrovirus-related Pol polyprotein from transposon 17.6 OS=Drosophila melanogaster OX=7227 GN=pol PE=3 SV=1	Retrovirus-related Pol polyprotein from transposon 412, partial [Stegodyphus mimosarum]	--
c62317.graph_c0	331	9.28	361	10.37	629	22.25	356	14.98	206	7.53	1.17607	normal	0.387031	normal	1.47761	up	0.525798	normal	--	--	--	--	--
c58979.graph_c0	60	2.9	76	4.29	122	6.8	30	1.85	38	3.1	0.051093	normal	0.356361	normal	1.53143	up	0.701262	normal	--	--	--	putative tick transposon [Operophtera brumata]	--
c47355.graph_c0	403	59.43	411	64.35	1080	187.36	693	138	206	39.06	2.13398	up	0.670198	normal	2.25654	up	0.712217	normal	--	--	--	--	--
c64043.graph_c1	25833	208.07	28335	254.65	31016	308.57	15403	177.06	11657	124.28	0.79675	normal	0.852168	normal	1.28307	up	1.00038	normal	--	K06530|0|phu:Phum_PHUM375050|K06530 CD109 antigen | (RefSeq) alpha-2-macroglobulin precursor, putative	--	PREDICTED: CD109 antigen-like isoform X2 [Halyomorpha halys]	--
c54780.graph_c0	8	0.28	1	0.02	76	2.02	6	0.55	14	0.3	--	--	--	--	2.23892	up	--	--	--	--	--	PREDICTED: uncharacterized protein LOC103523845 [Diaphorina citri]	--
c57077.graph_c0	48	3.42	37	2.89	122	11.14	21	2.05	45	4.18	-0.665528	normal	-0.198807	normal	1.29283	up	-0.545183	normal	--	--	--	--	--
c54327.graph_c1	91	5.52	105	6.09	145	10.83	22	1.63	52	3.6	-0.803041	normal	0.504849	normal	1.33544	up	0.719578	normal	--	--	--	--	--
c52756.graph_c0	36	1.49	19	0.83	51	3.44	27	1.77	13	0.82	1.31868	normal	1.12523	normal	1.77272	up	--	--	--	--	--	uncharacterized protein LOC111056713 [Nilaparvata lugens]	--
c54788.graph_c0	3	0.27	26	2.61	194	22.48	12	1.56	2	0.25	--	--	--	--	5.93197	up	2.81035	normal	Molecular Function: ATP binding (GO:0005524);;	K03283|5.68534e-102|api:100570349|K03283 heat shock 70kDa protein 1/8 | (RefSeq) heat shock protein 68-like	Major heat shock 70 kDa protein Ba OS=Drosophila simulans OX=7240 GN=Hsp70Ba PE=3 SV=2	70 kDa heat shock protein [Lygus hesperus]	Spliceosome (ko03040);; Protein processing in endoplasmic reticulum (ko04141);; Endocytosis (ko04144);; Longevity regulating pathway - multiple species (ko04213)
c45581.graph_c0	68	4.87	118	9.11	238	20.35	129	12.72	97	9	0.793281	normal	-0.799201	normal	1.15868	up	0.00177027	normal	--	--	--	--	--
c55289.graph_c1	16	1.25	20	1.69	139	13.05	21	2.32	17	1.77	0.638601	normal	--	--	2.83706	up	--	--	--	K09542|7.7619e-53|phu:Phum_PHUM080370|K09542 crystallin, alpha B | (RefSeq) protein lethal, putative	Protein lethal(2)essential for life OS=Drosophila melanogaster OX=7227 GN=l(2)efl PE=1 SV=1	21.4 kDa heat shock protein [Lygus hesperus]	Protein processing in endoplasmic reticulum (ko04141);; Longevity regulating pathway - multiple species (ko04213)
c57690.graph_c0	0	0	0	0	31	2.72	1	0.1	2	0.19	--	--	--	--	3.32492	up	--	--	--	--	--	--	--
c59003.graph_c0	61	0.68	4	0.04	78	0.89	15	0.2	20	0.56	--	--	1.27865	normal	1.78832	up	--	--	--	--	--	Retrovirus-related Pol polyprotein from transposon 412, partial [Stegodyphus mimosarum]	--
c20183.graph_c0	11	0.7	0	0	28	2.15	2	0.18	0	0	--	--	--	--	4.84752	up	--	--	--	--	--	PREDICTED: putative nuclease HARBI1 [Vollenhovia emeryi]	--
c65136.graph_c0	0	0	2	0.53	28	8.17	0	0	0	0	--	--	--	--	4.84752	up	--	--	--	--	--	--	--
c56687.graph_c2	59	7.95	38	5.1	89	15.99	11	1.87	30	5.25	-0.956481	normal	0.665451	normal	1.41276	up	0.0577874	normal	--	--	--	--	--
c44082.graph_c1	0	0	0	0	39	2.38	4	0.28	4	0.26	--	--	--	--	2.89441	up	--	--	--	--	--	--	--
c51948.graph_c0	65	4.57	43	2.81	30	2.33	15	1.25	78	6.59	-1.87813	normal	-0.551757	normal	-1.47648	down	-1.11346	normal	--	--	--	--	--
c43422.graph_c0	2	0.03	0	0	60	1.22	0	0	7	0.15	--	--	--	--	2.81645	up	--	--	--	--	--	hypothetical protein ALC62_07308 [Cyphomyrmex costatus]	--
c63240.graph_c1	188	5.23	155	5.16	502	12.82	141	4.54	128	6.63	0.527317	normal	0.257275	normal	1.83541	up	-0.00476746	normal	--	--	--	--	--
c38551.graph_c0	26	2.56	21	2.29	56	6.64	3	0.42	15	1.95	--	--	--	--	1.71149	up	--	--	--	--	--	uncharacterized protein LOC106667709 [Cimex lectularius]	--
c51673.graph_c0	0	0	4	0.35	40	3.82	3	0.33	2	0.21	--	--	--	--	3.6824	up	--	--	Molecular Function: ATP binding (GO:0005524);;	K03283|1.90675e-33|api:100570349|K03283 heat shock 70kDa protein 1/8 | (RefSeq) heat shock protein 68-like	Heat shock protein 70 B2 OS=Anopheles albimanus OX=7167 GN=HSP70B2 PE=3 SV=1	70 kDa heat shock protein [Lygus hesperus]	Spliceosome (ko03040);; Protein processing in endoplasmic reticulum (ko04141);; Endocytosis (ko04144);; Longevity regulating pathway - multiple species (ko04213)
c49064.graph_c0	109	12.15	104	12.49	195	25.93	48	7.34	77	11.13	-0.278746	normal	0.203572	normal	1.20214	up	0.150444	normal	--	--	--	--	--
c58041.graph_c0	250	4.5	221	3.85	388	8.13	33	0.73	151	3.13	-1.75188	down	0.429558	normal	1.22779	up	0.266586	normal	--	--	--	--	--
c51720.graph_c1	861	50.23	859	54.95	1747	123.75	1137	92.82	590	45.09	1.33825	normal	0.249175	normal	1.436	up	0.260511	normal	Molecular Function: peptidase activity (GO:0008233);;	--	Venom protease OS=Bombus pensylvanicus OX=28643 PE=1 SV=1	serine protease snake-like isoform X2 [Cimex lectularius]	--
c54891.graph_c0	24	0.84	34	1.25	59	2.01	7	0.23	14	0.44	--	--	--	--	1.87907	up	0.939947	normal	Cellular Component: membrane (GO:0016020);;	--	--	nephrin [Cimex lectularius]	--
c46371.graph_c0	187	37.49	264	55.31	420	97.55	219	58.3	174	44.5	0.720004	normal	-0.190892	normal	1.13846	up	0.318502	normal	--	K03927|1.2397e-33|api:100163376|K03927 carboxylesterase 2 [EC:3.1.1.1 3.1.1.84 3.1.1.56] | (RefSeq) esterase E4	Venom carboxylesterase-6 OS=Apis mellifera OX=7460 PE=2 SV=1	PREDICTED: venom carboxylesterase-6-like [Halyomorpha halys]	Drug metabolism - other enzymes (ko00983)
c20231.graph_c0	15	0.4	12	0.36	57	1.88	22	0.84	6	0.21	1.94326	normal	--	--	2.93839	up	--	--	--	--	Cathepsin L OS=Sarcophaga peregrina OX=7386 PE=1 SV=1	PREDICTED: digestive cysteine proteinase 1 [Trachymyrmex cornetzi]	--
c47945.graph_c0	65	0.98	45	0.76	1144	21.05	63	1.34	63	1.24	0.383885	normal	-0.247204	normal	4.03423	up	-0.747197	normal	--	--	--	PREDICTED: uncharacterized protein LOC106134623 [Amyelois transitella]	--
c54189.graph_c0	15	0.17	39	0.42	184	2.58	28	0.34	25	0.34	0.522722	normal	-0.985632	normal	2.70668	up	0.345622	normal	--	--	Copia protein OS=Drosophila melanogaster OX=7227 GN=GIP PE=1 SV=3	Retrovirus-related Pol polyprotein from transposon TNT 1-94 [Papilio machaon]	--
c38503.graph_c0	5	0.19	23	0.98	39	1.84	7	0.38	6	0.3	--	--	--	--	2.40242	up	--	--	--	--	--	--	--
c65357.graph_c0	5	0.37	8	0.64	25	2.23	2	0.21	0	0	--	--	--	--	4.69002	up	--	--	--	--	--	--	--
c55877.graph_c0	783	19.77	552	14.73	1867	62.06	1123	43.08	822	27.57	0.843395	normal	-0.365516	normal	1.054	up	-0.853671	normal	Cellular Component: mitochondrion (GO:0005739);; Biological Process: transport (GO:0006810);; Cellular Component: membrane (GO:0016020);;	K15118|1.70804e-115|tca:662655|K15118 solute carrier family 25, member 38 | (RefSeq) solute carrier family 25 member 38-A	Mitochondrial substrate carrier family protein X OS=Dictyostelium discoideum OX=44689 GN=mcfX PE=3 SV=1	solute carrier family 25 member 38-A-like isoform X1 [Cimex lectularius]	--
c37234.graph_c0	102	9.64	158	16.18	176	20.07	112	14.61	71	8.73	1.03127	normal	0.224474	normal	1.17064	up	0.861939	normal	--	--	--	--	--
c49202.graph_c0	55	2.2	44	1.97	1204	58.37	61	3.41	67	3.55	0.252403	normal	-0.57192	normal	4.02035	up	-0.865733	normal	--	--	--	--	--
c55289.graph_c0	9	0.64	9	0.7	38	3.27	1	0.1	3	0.28	--	--	--	--	3.18557	up	--	--	--	--	--	--	--
c62705.graph_c0	341	7.24	297	7.11	503	12.12	76	1.79	320	8.94	-1.65901	down	-0.203545	normal	0.522548	normal	-0.386847	normal	--	--	Glucose dehydrogenase [FAD, quinone] OS=Drosophila pseudoobscura pseudoobscura OX=46245 GN=Gld PE=3 SV=4	PREDICTED: glucose dehydrogenase [FAD, quinone]-like [Halyomorpha halys]	--
c51342.graph_c0	314	9.9	211	7.36	218	8.42	33	1.47	169	7.02	-1.91229	down	0.595571	normal	0.237435	normal	0.0390032	normal	--	--	--	uncharacterized protein LOC106669351 [Cimex lectularius]	--
c57265.graph_c0	99	1.87	95	2	125	2.91	13	0.35	87	2.17	-2.21748	down	-0.108332	normal	0.390544	normal	-0.151769	normal	--	--	--	--	--
c51233.graph_c0	382	17.41	304	15.26	255	14.18	57	3.65	261	15.63	-1.77245	down	0.252989	normal	-0.161626	normal	-0.0606253	normal	--	--	--	--	--
c56571.graph_c0	149	4.66	141	4.84	227	8.63	14	0.68	121	4.9	-2.58821	down	0.00446973	normal	0.774451	normal	-0.0596328	normal	Molecular Function: metal ion binding (GO:0046872);;	--	--	retrovirus-related pol polyprotein from transposon tnt 1-94 [Lasius niger]	--
c54939.graph_c1	172	2.75	139	2.48	125	2.46	24	0.55	125	2.64	-1.91845	down	0.163661	normal	-0.127692	normal	-0.126484	normal	--	--	--	uncharacterized protein LOC106667758 [Cimex lectularius]	--
c57344.graph_c0	27	0.78	47	1.43	131	3.62	7	0.29	54	1.61	-2.3157	down	-1.26474	normal	1.1365	normal	-0.468616	normal	Biological Process: response to stimulus (GO:0050896);;	--	Chorion peroxidase OS=Drosophila melanogaster OX=7227 GN=Pxt PE=2 SV=3	lactoperoxidase-like isoform X2 [Cimex lectularius]	--
c53521.graph_c0	765	20.26	794	22.38	737	23.84	59	2.07	552	19.09	-2.79866	down	0.174742	normal	0.287884	normal	0.243037	normal	Cellular Component: integral component of plasma membrane (GO:0005887);; Biological Process: G-protein coupled receptor signaling pathway (GO:0007186);; Biological Process: visual perception (GO:0007601);; Biological Process: phototransduction (GO:0007602);; Molecular Function: G-protein coupled photoreceptor activity (GO:0008020);; Biological Process: protein-chromophore linkage (GO:0018298);; B…	K04255|7.83371e-165|aga:AgaP_AGAP006126|K04255 r-opsin | (RefSeq) GPROP8; AGAP006126-PA	Opsin, ultraviolet-sensitive OS=Apis mellifera OX=7460 GN=UVOP PE=1 SV=1	PREDICTED: opsin, ultraviolet-sensitive [Halyomorpha halys]	--
c47933.graph_c0	79	2.19	62	1.9	87	2.96	6	0.24	54	1.97	-2.49484	down	0.249612	normal	0.551577	normal	-0.0797665	normal	--	--	--	--	--
c49269.graph_c0	784	20.95	604	17.88	444	14.55	118	4.46	490	17.25	-1.6462	down	0.381706	normal	-0.27034	normal	0.0207776	normal	--	--	Prohormone-3 OS=Apis mellifera OX=7460 PE=1 SV=1	prohormone-3 isoform X1 [Cimex lectularius]	--
c56388.graph_c0	154	7.74	190	10.54	200	12.08	29	1.97	137	9.04	-1.79093	down	-0.126261	normal	0.414725	normal	0.1893	normal	--	--	--	uncharacterized protein LOC106664920 [Cimex lectularius]	--
c55708.graph_c1	32799	919.17	35646	1106.85	37087	1274.89	3457	137.21	27771	1025.84	-2.6106	down	-0.0557309	normal	0.288649	normal	0.0792201	normal	Molecular Function: G-protein coupled receptor activity (GO:0004930);; Biological Process: G-protein coupled receptor signaling pathway (GO:0007186);; Biological Process: visual perception (GO:0007601);; Biological Process: phototransduction (GO:0007602);; Molecular Function: photoreceptor activity (GO:0009881);; Cellular Component: integral component of membrane (GO:0016021);; Biological Process…	K04255|0|bmor:692413|K04255 r-opsin | (RefSeq) opsin 1	Opsin-1 OS=Schistocerca gregaria OX=7010 GN=Lo1 PE=2 SV=1	PREDICTED: opsin-1-like [Halyomorpha halys]	--
c61635.graph_c0	7148	156.25	5234	127.06	3563	95.78	415	12.88	4638	133.81	-3.08269	down	0.32818	normal	-0.508966	normal	-0.106497	normal	--	--	Cuticle protein 6 OS=Blaberus craniifer OX=6982 PE=1 SV=1	uncharacterized protein LOC106671065 [Cimex lectularius]	--
c53644.graph_c0	224	14.39	132	10.43	167	12.8	24	2.24	126	11.47	-1.92976	down	0.53138	normal	0.275912	normal	-0.211605	normal	--	--	--	--	--
c64740.graph_c0	399	5.09	440	6.15	504	7.93	86	1.55	388	6.53	-1.76043	down	-0.254884	normal	0.248149	normal	-0.0991665	normal	--	--	--	zinc finger CCHC domain-containing protein 24-like [Cimex lectularius]	--
c53120.graph_c0	169	3.46	83	1.89	92	2.32	13	0.38	76	2.06	-2.02728	down	0.850232	normal	0.145283	normal	-0.151252	normal	--	--	--	--	--
c53567.graph_c0	3636	223.1	3222	216.58	3903	290.55	683	58.58	2691	216.26	-1.58114	down	0.138364	normal	0.407642	normal	-0.0211138	normal	--	--	--	secreted hypothetical protein [Pristhesancus plagipennis]	--
c50767.graph_c0	380	12.32	393	14.1	387	15.4	31	1.42	309	13.19	-2.86099	down	0.00258043	normal	0.195505	normal	0.0657301	normal	Biological Process: signal transduction (GO:0007165);;	K07972|0|aec:105143834|K07972 guanine nucleotide-binding protein subunit beta, other | (RefSeq) guanine nucleotide-binding protein subunit beta-2	Guanine nucleotide-binding protein subunit beta-2 OS=Drosophila melanogaster OX=7227 GN=Gbeta76C PE=1 SV=3	guanine nucleotide-binding protein subunit beta-2 isoform X1 [Cimex lectularius]	Phototransduction - fly (ko04745)
c48331.graph_c0	259	4.3	134	2.81	114	2.64	10	0.25	125	2.9	-3.06293	down	0.751382	normal	-0.259474	normal	-0.178766	normal	--	--	--	uncharacterized protein LOC112126499 [Cimex lectularius]	--
c53411.graph_c0	164	2.61	139	2.45	135	2.59	26	0.6	141	2.93	-1.98089	down	-0.0773426	normal	-0.190084	normal	-0.298661	normal	--	--	--	--	--
c58968.graph_c0	161	4.09	161	4.16	183	5.3	47	1.51	201	6.28	-1.66908	down	-0.612822	normal	-0.262707	normal	-0.596561	normal	--	--	--	--	--
c55296.graph_c0	64	1.47	42	1.17	56	1.8	3	0.1	40	1.16	-2.80916	down	0.375506	normal	0.349614	normal	-0.203826	normal	--	--	--	--	--
c58886.graph_c0	174	5.27	145	5.07	281	10.53	9	0.41	140	5.73	-3.35442	down	0.0177518	normal	0.872164	normal	-0.228146	normal	--	--	--	--	--
c43378.graph_c0	1350	10.17	1413	11.88	1459	13.57	167	1.8	1193	11.89	-2.43087	down	-0.117356	normal	0.161591	normal	-0.0367319	normal	Molecular Function: calcium channel activity (GO:0005262);; Cellular Component: integral component of membrane (GO:0016021);; Biological Process: calcium ion transmembrane transport (GO:0070588);;	K13803|0|tca:657016|K13803 transient-receptor-potential-like protein | (RefSeq) GLEAN_07743, TRPL; transient-receptor-potential-like protein	Transient-receptor-potential-like protein OS=Drosophila melanogaster OX=7227 GN=trpl PE=1 SV=2	PREDICTED: transient-receptor-potential-like protein isoform X1 [Halyomorpha halys]	Phototransduction - fly (ko04745)
c51839.graph_c0	85	2.91	38	1.44	44	1.85	2	0.1	33	1.49	-2.90333	down	1.05077	normal	0.279287	normal	-0.0745599	normal	--	--	--	hypothetical protein BSL78_17162 [Apostichopus japonicus]	--
c62452.graph_c0	236	4.29	158	3.17	136	3.04	30	0.75	154	3.68	-1.91088	down	0.31853	normal	-0.30596	normal	-0.241847	normal	--	K15502|3.47041e-16|mze:101473831|K15502 serine/threonine-protein phosphatase 6 regulatory ankyrin repeat subunit A | (RefSeq) serine/threonine-protein phosphatase 6 regulatory ankyrin repeat subunit A-like	Ankyrin repeat, PH and SEC7 domain containing protein secG OS=Dictyostelium discoideum OX=44689 GN=secG PE=2 SV=1	serine/threonine-protein phosphatase 6 regulatory ankyrin repeat subunit C-like [Orbicella faveolata]	--
c53943.graph_c0	15464	231.33	16443	273.42	15665	288.71	1534	32.59	12112	239.39	-2.585	down	0.0566674	normal	0.242414	normal	0.160084	normal	--	--	--	unnamed protein product [Phytomonas sp. isolate EM1]	--
c49059.graph_c0	184	6.2	192	7.17	290	11.94	51	2.42	224	9.92	-1.7097	down	-0.576999	normal	0.242958	normal	-0.500057	normal	--	K01312|1.48425e-25|asn:102387651|K01312 trypsin [EC:3.4.21.4] | (RefSeq) trypsin-3-like	Chymotrypsin-2 OS=Anopheles gambiae OX=7165 GN=CHYM2 PE=2 SV=3	chymotrypsin-1-like [Cimex lectularius]	Neuroactive ligand-receptor interaction (ko04080)
c41695.graph_c0	867	270.65	1009	317.61	1370	478.95	65	26.25	634	249.01	-2.8615	down	0.155553	normal	0.981909	normal	0.388775	normal	--	--	--	--	--
c51073.graph_c0	6564	163.66	5623	155.53	4586	140.43	357	12.62	3658	120.33	-2.95672	down	0.547613	normal	0.197458	normal	0.339246	normal	Molecular Function: G-protein coupled receptor activity (GO:0004930);; Biological Process: G-protein coupled receptor signaling pathway (GO:0007186);; Biological Process: visual perception (GO:0007601);; Biological Process: phototransduction (GO:0007602);; Molecular Function: photoreceptor activity (GO:0009881);; Cellular Component: integral component of membrane (GO:0016021);; Biological Process…	K04255|0|cfo:105252466|K04255 r-opsin | (RefSeq) rhodopsin	Rhodopsin OS=Sphodromantis sp. OX=27433 PE=2 SV=1	PREDICTED: rhodopsin [Neodiprion lecontei]	--
c52107.graph_c0	246	13.04	146	8.54	108	6.96	10	0.74	98	6.83	-2.71828	down	1.02587	normal	0.011394	normal	0.290887	normal	Molecular Function: odorant binding (GO:0005549);;	--	--	odorant-binding protein 23 [Adelphocoris suturalis]	--
c57564.graph_c1	496	10.18	299	6.84	240	6.04	49	1.41	216	5.84	-1.71368	down	0.900962	normal	0.0232278	normal	0.187181	normal	--	K09228|1.05106e-94|lgi:LOTGIDRAFT_177766|K09228 KRAB domain-containing zinc finger protein | (RefSeq) hypothetical protein	Protein suppressor of hairy wing OS=Drosophila melanogaster OX=7227 GN=su(Hw) PE=1 SV=2	PREDICTED: zinc finger protein 845-like, partial [Priapulus caudatus]	--
c25360.graph_c0	2029	36.03	2060	40.68	4163	91.02	655	16.54	2983	69.99	-1.78991	down	-0.851481	normal	0.352086	normal	-0.814607	normal	Molecular Function: peroxidase activity (GO:0004601);; Molecular Function: binding (GO:0005488);; Biological Process: metabolic process (GO:0008152);; Biological Process: cellular process (GO:0009987);; Biological Process: response to stimulus (GO:0050896);;	K03781|0|aga:AgaP_AGAP004904|K03781 catalase [EC:1.11.1.6] | (RefSeq) CAT1; AGAP004904-PA	Catalase OS=Drosophila melanogaster OX=7227 GN=Cat PE=1 SV=2	catalase-like [Cimex lectularius]	Tryptophan metabolism (ko00380);; Glyoxylate and dicarboxylate metabolism (ko00630);; Carbon metabolism (ko01200);; FoxO signaling pathway (ko04068);; Peroxisome (ko04146);; Longevity regulating pathway - multiple species (ko04213)
c47628.graph_c0	251	7.88	142	4.93	115	4.44	14	0.63	126	5.28	-2.64567	down	0.694874	normal	-0.258396	normal	-0.107386	normal	--	--	Probable phospholipase A1 magnifin OS=Vespa magnifica OX=202807 PE=1 SV=1	pancreatic lipase-related protein 2-like isoform X1 [Cimex lectularius]	--
c54442.graph_c0	301	17.18	261	13.04	367	22.04	52	3.91	222	14.64	-1.66969	down	0.142896	normal	0.594522	normal	-0.0471827	normal	--	--	--	--	--
c54610.graph_c0	293	7.25	252	6.44	374	9.98	68	3.06	303	9.55	-1.73782	down	-0.343174	normal	0.174544	normal	-0.544156	normal	Biological Process: histone H4-K16 acetylation (GO:0043984);; Cellular Component: MSL complex (GO:0072487);;	--	Serine-enriched protein OS=Drosophila melanogaster OX=7227 GN=gprs PE=4 SV=3	PREDICTED: uncharacterized protein LOC106683949 isoform X2 [Halyomorpha halys]	--
c51504.graph_c1	38697	2517.41	29788	2120.35	19337	1524.2	859	78	30753	2617.75	-4.76455	down	0.0356883	normal	-0.798008	normal	-0.326919	normal	--	--	Endocuticle structural glycoprotein SgAbd-1 OS=Schistocerca gregaria OX=7010 PE=1 SV=1	endocuticle structural glycoprotein SgAbd-2-like [Cimex lectularius]	--
c62957.graph_c0	4383	23.36	2989	17.77	1996	13.2	460	3.51	1900	13.44	-1.64811	down	0.909823	normal	-0.0575362	normal	0.372514	normal	--	K00665|0|api:103308252|K00665 fatty acid synthase, animal type [EC:2.3.1.85] | (RefSeq) fatty acid synthase	Probable polyketide synthase 3 OS=Dictyostelium discoideum OX=44689 GN=pks3 PE=3 SV=1	fatty acid synthase-like [Cimex lectularius]	--
c44113.graph_c0	61	7.96	45	6.28	31	4.79	0	0	28	4.72	-3.86968	down	0.809548	normal	0.0175891	normal	0.388724	normal	--	--	Neuroparsin-A OS=Locusta migratoria OX=7004 PE=1 SV=3	neuroparsin 1 precursor [Rhodnius prolixus]	--
c47842.graph_c0	234	12.89	200	12.1	158	10.58	23	1.78	152	10.98	-2.25401	down	0.325063	normal	-0.0723737	normal	0.114107	normal	--	--	--	odorant-binding protein 32 [Adelphocoris suturalis]	--
c44122.graph_c0	80	1.34	59	1.22	48	1.07	8	0.19	59	1.36	-2.27963	down	0.141607	normal	-0.418749	normal	-0.27464	normal	Molecular Function: neurotransmitter:sodium symporter activity (GO:0005328);; Biological Process: neurotransmitter transport (GO:0006836);; Cellular Component: integral component of membrane (GO:0016021);; Biological Process: transmembrane transport (GO:0055085);;	K05037|0|tca:657148|K05037 solute carrier family 6 (neurotransmitter transporter, serotonin) member 4 | (RefSeq) sodium-dependent serotonin transporter	Sodium-dependent serotonin transporter OS=Drosophila melanogaster OX=7227 GN=SerT PE=2 SV=1	sodium-dependent serotonin transporter isoform X1 [Cimex lectularius]	--
c49242.graph_c0	227	10.12	144	7.07	160	8.75	23	1.44	141	8.26	-2.14713	down	0.38921	normal	0.0533574	normal	-0.248208	normal	--	K19919|4.48106e-31|nvi:100680164|K19919 cysteine-rich secretory protein | (RefSeq) uncharacterized LOC100680164	Venom allergen 5 (Fragment) OS=Pachycondyla chinensis OX=255799 PE=2 SV=1	venom allergen 3-like [Cimex lectularius]	--
c61422.graph_c0	183	4	208	5.05	180	4.84	22	0.68	114	3.29	-1.90533	down	0.384579	normal	0.526723	normal	0.581477	normal	--	--	--	TWiK family of potassium channels protein 7-like isoform X1 [Cimex lectularius]	--
c59703.graph_c0	91	3.09	77	2.89	70	2.91	4	0.19	60	2.68	-3.08458	down	0.301387	normal	0.0923422	normal	0.0774197	normal	Cellular Component: integral component of membrane (GO:0016021);;	--	--	PREDICTED: uncharacterized protein LOC105363888 [Ceratosolen solmsi marchali]	--
c58010.graph_c0	810	8.35	536	6.15	646	8.27	107	1.58	599	8.2	-2.07411	down	0.139379	normal	-0.0196683	normal	-0.440207	normal	--	--	Protein bric-a-brac 2 OS=Drosophila melanogaster OX=7227 GN=bab2 PE=1 SV=2	uncharacterized protein LOC106670755 [Cimex lectularius]	--
c54866.graph_c0	135	2.03	65	1.23	70	1.72	9	0.18	89	1.86	-2.71278	down	0.302763	normal	-0.469372	normal	-0.721359	normal	--	--	Protein croquemort OS=Drosophila melanogaster OX=7227 GN=crq PE=1 SV=3	PREDICTED: scavenger receptor class B member 1-like [Halyomorpha halys]	--
c49604.graph_c0	115	2.37	75	1.72	90	2.28	13	0.38	110	3	-2.54892	down	-0.229817	normal	-0.414159	normal	-0.821102	normal	--	--	--	uncharacterized protein LOC106672323 [Cimex lectularius]	--
c52754.graph_c0	179	4.94	119	3.22	219	6.75	28	1.13	130	4.23	-1.7644	down	0.164662	normal	0.620173	normal	-0.404085	normal	--	--	--	UPF0764 protein C16orf89 homolog [Cimex lectularius]	--
c44318.graph_c0	137	3.96	124	3.98	159	5.72	22	0.88	116	4.38	-1.92998	down	-0.0553553	normal	0.323922	normal	-0.182664	normal	--	--	--	probable anion transporter 3, chloroplastic isoform X2 [Cimex lectularius]	--
c57355.graph_c0	315	4.07	201	3.06	277	4.4	50	0.92	232	4.04	-1.78758	down	0.144934	normal	0.126603	normal	-0.48482	normal	--	K11141|1.07417e-41|api:100160057|K11141 glutamyl aminopeptidase [EC:3.4.11.7] | (RefSeq) uncharacterized LOC100160057	Membrane alanyl aminopeptidase (Fragment) OS=Manduca sexta OX=7130 PE=1 SV=1	thyrotropin-releasing hormone-degrading ectoenzyme-like [Cimex lectularius]	--
c51534.graph_c0	622	18.76	466	15.87	647	24.23	116	5.09	471	18.62	-1.61372	down	0.105206	normal	0.328787	normal	-0.295481	normal	Cellular Component: mitochondrion (GO:0005739);; Molecular Function: oxidoreductase activity (GO:0016491);; Molecular Function: iron-sulfur cluster binding (GO:0051536);; Biological Process: oxidation-reduction process (GO:0055114);;	K00235|7.04331e-86|spu:589263|K00235 succinate dehydrogenase (ubiquinone) iron-sulfur subunit [EC:1.3.5.1] | (RefSeq) succinate dehydrogenase [ubiquinone] iron-sulfur subunit, mitochondrial	Succinate dehydrogenase [ubiquinone] iron-sulfur subunit, mitochondrial OS=Drosophila melanogaster OX=7227 GN=SdhB PE=2 SV=2	succinate dehydrogenase [ubiquinone] iron-sulfur subunit, mitochondrial-like [Cimex lectularius]	Citrate cycle (TCA cycle) (ko00020);; Oxidative phosphorylation (ko00190);; Carbon metabolism (ko01200)
c58889.graph_c2	72	5.53	55	4.6	213	19.73	19	2.03	109	10.92	-2.03827	down	-0.884848	normal	0.83251	normal	-1.24536	normal	--	--	Endocuticle structural glycoprotein SgAbd-3 OS=Schistocerca gregaria OX=7010 PE=1 SV=1	pupal cuticle protein 27-like [Cimex lectularius]	--
c61592.graph_c0	1750	17.77	1172	13.32	942	11.75	92	1.31	947	12.69	-2.94763	down	0.589694	normal	-0.136175	normal	0.0265646	normal	--	--	--	uncharacterized protein LOC106665116 isoform X2 [Cimex lectularius]	--
c59724.graph_c0	1917	40.96	968	22.96	1264	33.22	206	6.25	1091	30.78	-2.0019	down	0.517067	normal	0.0835998	normal	-0.452912	normal	Molecular Function: actin binding (GO:0003779);; Molecular Function: 4-hydroxyphenylpyruvate dioxygenase activity (GO:0003868);; Molecular Function: lactoylglutathione lyase activity (GO:0004462);; Molecular Function: phospholipid binding (GO:0005543);; Biological Process: endocytosis (GO:0006897);; Biological Process: aromatic amino acid family metabolic process (GO:0009072);; Molecular Function…	K00457|0|aga:AgaP_AGAP004802|K00457 4-hydroxyphenylpyruvate dioxygenase [EC:1.13.11.27] | (RefSeq) AGAP004802-PA	4-hydroxyphenylpyruvate dioxygenase OS=Caenorhabditis elegans OX=6239 GN=hpd-1 PE=3 SV=1	4-hydroxyphenylpyruvate dioxygenase [Cimex lectularius]	Ubiquinone and other terpenoid-quinone biosynthesis (ko00130);; Tyrosine metabolism (ko00350);; Phenylalanine metabolism (ko00360)
c47883.graph_c0	1505	100.22	1285	93.57	1200	96.76	196	18.21	1018	88.67	-1.97341	down	0.268024	normal	0.108525	normal	0.0550282	normal	Molecular Function: odorant binding (GO:0005549);;	--	--	odorant binding protein 14 [Adelphocoris lineolatus]	--
c53391.graph_c0	190	8.54	162	8.25	165	8.63	11	0.63	153	9	-3.2306	down	0.0165741	normal	-0.0196236	normal	-0.196786	normal	--	--	--	uncharacterized protein LOC106671001 isoform X1 [Cimex lectularius]	--
c56043.graph_c0	359	7.74	204	4.88	167	4.35	37	1.14	242	6.78	-2.26705	down	0.272331	normal	-0.660642	normal	-0.524171	normal	Molecular Function: transferase activity (GO:0016740);;	--	--	PREDICTED: uncharacterized protein LOC106687363 [Halyomorpha halys]	--
c63910.graph_c0	159	1.52	100	1.06	87	0.92	26	0.34	141	1.6	-1.98089	down	-0.121735	normal	-0.818072	normal	-0.767795	normal	--	--	ABC transporter G family member 23 OS=Dictyostelium discoideum OX=44689 GN=abcG23 PE=3 SV=2	ABC transporter G family member 23-like [Cimex lectularius]	--
c38521.graph_c0	3492	190.29	4082	243.6	4603	301.73	242	18.48	2294	164.03	-2.84194	down	0.310283	normal	0.875768	normal	0.550229	normal	--	--	--	--	--
c54073.graph_c0	362	11.97	242	8.79	271	10.97	47	2.24	202	8.78	-1.67617	down	0.543991	normal	0.294047	normal	-0.0201627	normal	--	--	--	mesocentin-like [Cimex lectularius]	--
c48026.graph_c0	54	5.32	17	1.48	49	5.76	3	0.44	37	4.59	-2.70239	down	0.244651	normal	0.27045	normal	-1.32881	normal	--	--	--	--	--
c63381.graph_c0	479	4.13	289	2.78	289	3.08	52	0.64	254	2.89	-1.86229	down	0.617771	normal	0.05736	normal	-0.0942267	normal	--	--	A disintegrin and metalloproteinase with thrombospondin motifs gon-1 OS=Caenorhabditis elegans OX=6239 GN=gon-1 PE=1 SV=3	A disintegrin and metalloproteinase with thrombospondin motifs 10 [Cimex lectularius]	--
c55008.graph_c0	148	2.04	138	2.08	110	1.87	19	0.38	103	1.82	-1.95814	down	0.225487	normal	-0.0335144	normal	0.139505	normal	--	--	Venom dipeptidyl peptidase 4 OS=Vespula vulgaris OX=7454 PE=1 SV=1	prolyl endopeptidase FAP-like isoform X1 [Cimex lectularius]	--
c64384.graph_c0	173	1.2	164	1.57	162	1.42	30	0.4	148	1.38	-1.85432	down	-0.0702317	normal	0.00170903	normal	-0.131697	normal	--	--	--	uncharacterized protein LOC106667777 isoform X1 [Cimex lectularius]	--
c38624.graph_c0	427	37.44	422	40.12	419	44.11	38	4.6	287	32.73	-2.47425	down	0.276661	normal	0.416062	normal	0.274189	normal	--	K11275|3.34432e-08|pxy:105396937|K11275 histone H1/5 | (RefSeq) histone H1.1, embryonic-like	Histone H1.1, embryonic (Fragments) OS=Parechinus angulosus OX=7658 PE=1 SV=1	PREDICTED: histone H1.1, embryonic-like [Plutella xylostella]	--
c53793.graph_c0	175	5.93	107	3.94	118	5.58	19	1.18	99	4.13	-1.90213	down	0.522424	normal	0.123508	normal	-0.166639	normal	--	--	--	Ig-like V-type domain-containing protein FAM187A [Cimex lectularius]	--
c55163.graph_c0	185	5.32	192	6.09	167	5.86	21	0.86	108	4.1	-1.89131	down	0.477605	normal	0.496559	normal	0.544004	normal	--	--	Diuretic hormone class 2 OS=Camponotus floridanus OX=104421 GN=EAG_12746 PE=1 SV=2	calcitonin-like diuretic hormone precursor variant B [Lygus hesperus]	--
c47509.graph_c0	49	1.07	53	1.31	50	1.34	1	0.03	41	1.18	-3.67501	down	-0.0378797	normal	0.154341	normal	0.0869121	normal	--	--	--	uncharacterized protein LOC111054917 isoform X1 [Nilaparvata lugens]	--
c59641.graph_c0	587	5.67	444	4.78	402	4.8	85	1.17	497	6.36	-2.13252	down	-0.0555971	normal	-0.433789	normal	-0.442347	normal	Cellular Component: integral component of membrane (GO:0016021);;	--	--	uncharacterized protein LOC106673149 isoform X1 [Cimex lectularius]	--
c54307.graph_c0	184	3.42	147	3.19	139	3.3	17	1.12	106	2.74	-2.14637	down	0.49659	normal	0.260275	normal	0.18877	normal	--	--	--	--	--
c58104.graph_c2	160	1.74	111	1.36	310	4.2	32	0.5	151	2.18	-1.79424	down	-0.211047	normal	0.904946	normal	-0.717365	normal	--	--	Uncharacterized protein K02A2.6 OS=Caenorhabditis elegans OX=6239 GN=K02A2.6 PE=4 SV=1	PREDICTED: uncharacterized protein LOC103518217 [Diaphorina citri]	--
c51011.graph_c0	95	1.69	72	1.34	86	2	11	0.3	72	1.75	-2.1645	down	0.102994	normal	0.126118	normal	-0.275756	normal	--	--	--	uncharacterized protein LOC106661898 [Cimex lectularius]	--
c59200.graph_c0	312	5.17	152	2.83	214	4.34	36	0.84	175	3.83	-1.84195	down	0.536289	normal	0.160778	normal	-0.480226	normal	Biological Process: transport (GO:0006810);;	--	Chloride channel protein C OS=Dictyostelium discoideum OX=44689 GN=clcC PE=3 SV=1	H(+)/Cl(-) exchange transporter 7-like isoform X2 [Cimex lectularius]	--
c57753.graph_c0	115	4.29	77	3.18	62	2.83	6	0.32	56	2.75	-2.54542	down	0.733932	normal	0.0178721	normal	0.174894	normal	--	K12836|5.58315e-35|aec:105150501|K12836 splicing factor U2AF 35 kDa subunit | (RefSeq) splicing factor U2af 38 kDa subunit-like	Splicing factor U2af 38 kDa subunit OS=Drosophila melanogaster OX=7227 GN=U2af38 PE=1 SV=2	PREDICTED: splicing factor U2af 38 kDa subunit [Drosophila suzukii]	Spliceosome (ko03040)
c62971.graph_c0	4521	89.54	3945	88.71	4827	104.79	548	18.23	2749	73.14	-1.92878	down	0.421821	normal	0.68336	normal	0.240082	normal	--	--	--	--	--
c52645.graph_c0	252	11.44	206	10.31	186	10.3	42	2.68	196	11.73	-1.78986	down	0.066493	normal	-0.203202	normal	-0.207749	normal	--	K00799|1.924e-50|phu:Phum_PHUM189430|K00799 glutathione S-transferase [EC:2.5.1.18] | (RefSeq) GSTD1-5 protein, putative	Glutathione S-transferase 1, isoform D OS=Anopheles gambiae OX=7165 GN=GstD1 PE=1 SV=1	glutathione S-transferase [Nephotettix cincticeps]	Glutathione metabolism (ko00480);; Metabolism of xenobiotics by cytochrome P450 (ko00980);; Drug metabolism - cytochrome P450 (ko00982)
c59007.graph_c0	907	8.34	939	9.3	820	8.83	127	1.64	806	9.54	-2.25713	down	-0.125349	normal	-0.10371	normal	-0.0604983	normal	Molecular Function: catalytic activity (GO:0003824);; Molecular Function: binding (GO:0005488);;	K08834|0|nvi:100119443|K08834 myosin III [EC:2.7.11.1] | (RefSeq) Myo21; neither inactivation nor afterpotential protein C	Neither inactivation nor afterpotential protein C OS=Drosophila melanogaster OX=7227 GN=ninaC PE=1 SV=2	neither inactivation nor afterpotential protein C isoform X1 [Cimex lectularius]	Phototransduction - fly (ko04745)
c57288.graph_c0	293	6.45	223	5.49	317	8.12	34	1.02	308	8.49	-2.7292	down	-0.366723	normal	-0.0868566	normal	-0.742953	normal	Molecular Function: nucleic acid binding (GO:0003676);; Molecular Function: catalytic activity (GO:0003824);; Biological Process: polyamine biosynthetic process (GO:0006596);; Molecular Function: metal ion binding (GO:0046872);;	--	Krueppel homolog 1 OS=Drosophila melanogaster OX=7227 GN=Kr-h1 PE=2 SV=2	zinc finger protein 287 [Cimex lectularius]	--
c58386.graph_c0	672	15.22	786	21.02	768	22.36	122	3.55	476	14.45	-1.55708	down	0.201371	normal	0.560569	normal	0.441651	normal	Molecular Function: serine-type carboxypeptidase activity (GO:0004185);; Biological Process: proteolysis involved in cellular protein catabolic process (GO:0051603);;	K09645|6.05723e-75|gja:107105767|K09645 vitellogenic carboxypeptidase-like protein [EC:3.4.16.-] | (RefSeq) CPVL; carboxypeptidase, vitellogenic like	Vitellogenic carboxypeptidase OS=Aedes aegypti OX=7159 GN=VCP PE=1 SV=3	venom serine carboxypeptidase [Helicoverpa armigera]	--
c49484.graph_c0	126	1.51	112	1.28	99	1.42	16	0.18	127	1.36	-2.48248	down	-0.305016	normal	-0.483828	normal	-0.457069	normal	Molecular Function: calcium channel activity (GO:0005262);; Cellular Component: integral component of membrane (GO:0016021);; Biological Process: calcium ion transmembrane transport (GO:0070588);;	K04967|0|nvi:100121718|K04967 transient receptor potential cation channel subfamily C member 4 | (RefSeq) TRP; transient receptor potential protein	Transient receptor potential protein OS=Drosophila melanogaster OX=7227 GN=trp PE=1 SV=3	transient receptor potential protein-like [Cimex lectularius]	Phototransduction - fly (ko04745)
c52197.graph_c0	145	3.34	169	4.34	157	4.47	9	0.29	91	2.8	-2.74413	down	0.373348	normal	0.652841	normal	0.605504	normal	--	--	--	--	--
c55421.graph_c0	116	3.38	71	2.29	94	3.34	12	0.5	75	2.87	-2.1113	down	0.330135	normal	0.194855	normal	-0.35345	normal	--	--	--	AGAP012692-PA-like protein [Anopheles sinensis]	--
c56685.graph_c0	941	14.77	743	12.88	832	16.22	165	3.59	734	15.14	-1.7489	down	0.062541	normal	0.0520623	normal	-0.262874	normal	--	--	--	--	--
c38608.graph_c0	231	15.87	221	16.59	260	21.62	43	4.12	190	17.07	-1.71274	down	-0.0138518	normal	0.322434	normal	-0.0624788	normal	--	--	--	uncharacterized protein LOC106661210 [Cimex lectularius]	--
c60919.graph_c0	258	3.23	154	2.49	135	2.71	34	0.68	164	2.77	-1.82835	down	0.356292	normal	-0.40677	normal	-0.368562	normal	Molecular Function: calcium ion binding (GO:0005509);;	--	--	PREDICTED: follistatin-related protein 5-like isoform X2 [Halyomorpha halys]	--
c54912.graph_c0	63	1.53	42	1.13	42	1.26	2	0.07	38	1.22	-3.09569	down	0.425616	normal	0.0153429	normal	-0.13208	normal	--	--	--	amino acid transporter AVT1E-like [Cimex lectularius]	--
c49172.graph_c0	641	46.94	582	46.5	543	48.05	79	8.05	456	43.62	-2.11248	down	0.195157	normal	0.123003	normal	0.0708619	normal	Molecular Function: odorant binding (GO:0005549);;	--	General odorant-binding protein 68 OS=Anopheles gambiae OX=7165 GN=Obp68 PE=3 SV=1	odorant binding protein 6 [Apolygus lucorum]	--
c64017.graph_c0	10073	113.95	9908	125.24	7105	99.63	405	6.53	8228	123.62	-3.94451	down	-0.0039252	normal	-0.340341	normal	-0.0128836	normal	--	--	--	--	--
c45349.graph_c0	80	4.44	69	4.18	72	4.83	5	0.41	54	3.96	-2.69942	down	0.267532	normal	0.281996	normal	0.0711253	normal	--	--	Neuroparsin-A OS=Locusta migratoria OX=7004 PE=1 SV=3	PREDICTED: neuroparsin-A-like isoform X1 [Halyomorpha halys]	--
c48685.graph_c0	1176	39.43	1155	40.9	1310	55.84	225	11.61	1138	46.85	-1.93627	down	-0.248223	normal	0.0743306	normal	-0.259239	normal	--	--	--	--	--
c38537.graph_c0	34	3.27	44	4.59	65	7.5	4	0.53	47	5.88	-2.74544	down	-0.745794	normal	0.333279	normal	-0.365218	normal	--	--	--	--	--

## Sheet: Cluster 2
Cluster 2
#ID	Ec6h_count	Ec6h_FPKM	Ec12h_count	Ec12h_FPKM	Bb49h_count	Bb49h_FPKM	Bb84h_count	Bb84h_FPKM	Control_count	Control_FPKM	Control_vs_Bb84h_log2FC	Control_vs_Bb84h_regulated	Control_vs_Ec6h_log2FC	Control_vs_Ec6h_regulated	Control_vs_Bb49h_log2FC	Control_vs_Bb49h__regulated	Control_vs_Ec12h_log2FC	Control_vs_Ec12h_regulated	GO_annotation	KEGG_annotation	Swissprot_annotation	nr_annotation	KEGG_pathway_annotation
c55038.graph_c1	6	0.05	88	0.89	3	0.03	7	0.09	66	0.79	-2.59556	down	-3.54932	down	-4.19036	down	0.131764	normal	--	--	--	--	--
c49568.graph_c1	7	0.14	143	5.02	5	0.13	17	0.42	60	2.29	-1.34624	normal	-3.22111	down	-3.47078	down	0.957818	normal	Molecular Function: electron carrier activity (GO:0009055);; Biological Process: oxidation-reduction process (GO:0055114);;	K00235|5.33416e-28|hmg:100206520|K00235 succinate dehydrogenase (ubiquinone) iron-sulfur subunit [EC:1.3.5.1] | (RefSeq) succinate dehydrogenase [ubiquinone] iron-sulfur subunit, mitochondrial-like	Succinate dehydrogenase [ubiquinone] iron-sulfur subunit, mitochondrial OS=Caenorhabditis elegans OX=6239 GN=sdhb-1 PE=2 SV=1	putative mitochondrial electron transfer protein [Leptomonas pyrrhocoris]	Citrate cycle (TCA cycle) (ko00020);; Oxidative phosphorylation (ko00190);; Carbon metabolism (ko01200)
c32755.graph_c0	3	0.06	70	2.48	1	0.08	8	0.3	40	1.65	-1.74181	normal	-3.64467	down	-4.47804	down	0.513247	normal	--	--	--	hypothetical protein ABL78_4282 [Leptomonas seymouri]	--
c66270.graph_c0	1	0.02	53	1.17	1	0.02	2	0.06	30	0.79	-2.77426	normal	-4.23693	down	-4.07379	down	0.522303	normal	--	--	--	hypothetical protein, conserved [Leishmania guyanensis]	--
c20329.graph_c0	5	0.08	49	0.84	3	0.06	11	0.24	29	0.59	-0.910759	normal	-2.60749	down	-3.02907	down	0.459265	normal	--	--	--	hypothetical protein LPMP_290200 [Leishmania panamensis]	--
c20126.graph_c0	3	0.06	64	1.34	5	0.12	12	0.32	35	0.87	-1.0551	normal	-3.45616	down	-2.70868	down	0.57331	normal	Cellular Component: membrane (GO:0016020);;	--	--	unnamed protein product [Phytomonas sp. isolate EM1]	--
c40998.graph_c0	6	0.08	87	1.8	8	0.13	4	0.09	53	1.22	-2.91191	down	-3.23718	down	-2.71033	down	0.425589	normal	Molecular Function: structural constituent of ribosome (GO:0003735);; Cellular Component: mitochondrial ribosome (GO:0005761);; Biological Process: translation (GO:0006412);;	--	--	hypothetical protein AGDE_04871 [Angomonas deanei]	--
c26839.graph_c0	6	0.04	167	1.29	7	0.06	19	0.19	58	0.53	-1.15136	normal	-3.36535	down	-3.00804	down	1.22743	up	Molecular Function: double-stranded DNA binding (GO:0003690);; Cellular Component: nucleus (GO:0005634);; Biological Process: double-strand break repair via nonhomologous end joining (GO:0006303);;	K10866|2.66777e-65|spu:581691|K10866 DNA repair protein RAD50 [EC:3.6.-.-] | (RefSeq) DNA repair protein RAD50	DNA repair protein RAD50 OS=Dictyostelium discoideum OX=44689 GN=rad50 PE=3 SV=1	RAD50 DNA repair-like protein [Leishmania mexicana MHOM/GT/2001/U1103]	Homologous recombination (ko03440);; Non-homologous end-joining (ko03450)
c43389.graph_c0	2	0.02	115	1.28	5	0.06	8	0.11	43	0.57	-1.84122	normal	-4.16124	down	-2.99876	down	1.11631	normal	--	--	--	conserved hypothetical protein [Leishmania braziliensis MHOM/BR/75/M2904]	--
c65154.graph_c0	2	0.06	57	2.01	7	0.27	4	0.18	22	0.93	-1.71741	normal	-3.21995	down	-1.64595	normal	1.05152	normal	--	--	--	--	--
c24807.graph_c0	3	0.04	129	1.84	4	0.06	12	0.22	35	0.59	-1.0551	normal	-3.45616	down	-2.97135	down	1.56791	up	--	--	--	alternative oxidase, putative [Leishmania guyanensis]	--
c56064.graph_c0	40	0.23	817	5.31	53	0.42	123	1.09	272	2.07	-0.742743	normal	-3.02983	down	-2.46593	down	1.30193	up	Molecular Function: ATP binding (GO:0005524);; Biological Process: ATP biosynthetic process (GO:0006754);; Molecular Function: hydrogen-exporting ATPase activity, phosphorylative mechanism (GO:0008553);; Cellular Component: integral component of membrane (GO:0016021);; Molecular Function: metal ion binding (GO:0046872);; Biological Process: hydrogen ion transmembrane transport (GO:1902600);;	--	Probable proton ATPase 1A OS=Leishmania donovani OX=5661 GN=H1A PE=2 SV=2	putative P-type H+-ATPase [Leishmania major strain Friedlin]	--
c19943.graph_c0	5	0.09	143	2.84	15	0.33	13	0.33	71	1.68	-1.93177	normal	-3.8756	down	-2.29635	down	0.719442	normal	Cellular Component: mitochondrial inner membrane (GO:0005743);; Biological Process: tricarboxylic acid cycle (GO:0006099);; Molecular Function: succinate dehydrogenase (ubiquinone) activity (GO:0008177);; Biological Process: electron transport chain (GO:0022900);; Molecular Function: flavin adenine dinucleotide binding (GO:0050660);;	K00234|0|dmo:Dmoj_GI18459|K00234 succinate dehydrogenase (ubiquinone) flavoprotein subunit [EC:1.3.5.1] | (RefSeq) GI18459 gene product from transcript GI18459-RB	Succinate dehydrogenase [ubiquinone] flavoprotein subunit, mitochondrial OS=Drosophila melanogaster OX=7227 GN=SdhA PE=2 SV=3	putative succinate dehydrogenase flavoprotein [Leishmania infantum JPCM5]	Citrate cycle (TCA cycle) (ko00020);; Oxidative phosphorylation (ko00190);; Carbon metabolism (ko01200)
c26528.graph_c0	2	0.03	87	1.42	4	0.07	15	0.31	30	0.58	-0.557721	normal	-3.65352	down	-2.75512	down	1.22184	normal	--	--	--	unnamed protein product [Phytomonas sp. isolate EM1]	--
c20274.graph_c0	3	0.03	63	0.68	6	0.07	11	0.15	37	0.47	-1.24143	normal	-3.53454	down	-2.56472	down	0.47358	normal	Cellular Component: nucleus (GO:0005634);;	K14774|1.03989e-61|mze:101480219|K14774 U3 small nucleolar RNA-associated protein 25 | (RefSeq) diexf; digestive organ expansion factor homolog (zebrafish)	--	conserved hypothetical protein [Leishmania major strain Friedlin]	--
c49284.graph_c0	60	2.2	8206	334.34	106	4.79	113	5.84	2179	105.77	-3.85596	down	-5.45491	down	-4.47717	down	1.63153	up	--	--	--	--	--
c25329.graph_c0	55	2.04	628	25.57	91	4.24	190	10.01	365	18.48	-0.543332	normal	-3.00327	down	-2.12039	down	0.500511	normal	Molecular Function: structural constituent of ribosome (GO:0003735);; Cellular Component: ribosome (GO:0005840);; Biological Process: translation (GO:0006412);;	K02877|5.07429e-68|cfo:105253748|K02877 large subunit ribosomal protein L15e | (RefSeq) 60S ribosomal protein L15	60S ribosomal protein L15 OS=Chironomus tentans OX=7153 GN=RpL15 PE=3 SV=3	putative ribosomal protein L15 [Leishmania infantum JPCM5]	Ribosome (ko03010)
c35365.graph_c0	6	0.1	127	2.25	10	0.2	23	0.52	74	1.56	-1.23569	normal	-3.71246	down	-2.89557	down	0.491414	normal	--	K15276|9.07413e-12|hro:HELRODRAFT_141265|K15276 solute carrier family 35 (adenosine 3'-phospho 5'-phosphosulfate transporter), member B2 | (RefSeq) hypothetical protein	Solute carrier family 35 member B1 OS=Dictyostelium discoideum OX=44689 GN=slc35b1 PE=3 SV=2	hypothetical protein ABL78_1470 [Leptomonas seymouri]	--
c43340.graph_c0	2	0.05	80	2.6	6	0.2	2	0.08	39	1.57	-3.13126	down	-4.02315	down	-2.63887	down	0.737558	normal	Molecular Function: N,N-dimethylaniline monooxygenase activity (GO:0004499);; Cellular Component: mitochondrion (GO:0005739);; Cellular Component: membrane (GO:0016020);; Molecular Function: flavin adenine dinucleotide binding (GO:0050660);; Molecular Function: NADP binding (GO:0050661);; Biological Process: oxidation-reduction process (GO:0055114);;	K00485|8.59533e-09|pale:102884985|K00485 dimethylaniline monooxygenase (N-oxide forming) [EC:1.14.13.8] | (RefSeq) FMO3; flavin containing monooxygenase 3	--	hypothetical protein ABL78_5094 [Leptomonas seymouri]	Drug metabolism - cytochrome P450 (ko00982)
c38083.graph_c1	11	0.12	141	1.8	11	0.15	16	0.26	65	0.98	-1.53792	normal	-2.75052	down	-2.58549	down	0.824455	normal	--	--	--	hypothetical protein TM35_000191250 [Trypanosoma theileri]	--
c42834.graph_c0	12	0.4	169	6.02	13	0.46	25	0.88	81	3.13	-1.24978	normal	-2.94903	down	-2.67672	down	0.771084	normal	Molecular Function: catalytic activity (GO:0003824);;	K01412|2.22536e-06|lcm:102357301|K01412 mitochondrial-processing peptidase subunit alpha [EC:3.4.24.64] | (RefSeq) PMPCA; peptidase, mitochondrial processing alpha subunit	Mitochondrial-processing peptidase subunit alpha-2 OS=Dictyostelium discoideum OX=44689 GN=mppA2 PE=1 SV=1	mitochondrial processing peptidase [Strigomonas culicis]	--
c39616.graph_c0	1	0.02	60	1.64	1	0.03	4	0.14	24	0.78	-1.83263	normal	-3.92456	down	-3.76257	down	1.00451	normal	--	--	--	conserved hypothetical protein [Leishmania major strain Friedlin]	--
c34928.graph_c0	1	0.02	99	1.89	4	0.08	6	0.15	33	0.75	-1.81764	normal	-4.37094	down	-2.88871	down	1.27296	normal	Molecular Function: ATP binding (GO:0005524);; Cellular Component: cytoplasm (GO:0005737);; Biological Process: protein refolding (GO:0042026);;	--	Chaperonin HSP60, mitochondrial OS=Trypanosoma brucei brucei OX=5702 GN=HSP60 PE=2 SV=2	putative chaperonin HSP60/CNP60 [Leptomonas seymouri]	--
c46415.graph_c0	4	0.04	126	1.47	3	0.04	9	0.13	33	0.46	-1.33569	normal	-3.05181	down	-3.21009	down	1.61629	up	--	--	--	hypothetical protein TRSC58_05365 [Trypanosoma rangeli SC58]	--
c43527.graph_c0	8	0.11	129	1.86	7	0.12	14	0.26	51	0.9	-1.37448	normal	-2.82028	down	-2.82558	down	1.04016	normal	Cellular Component: cytosol (GO:0005829);; Molecular Function: oxidoreductase activity (GO:0016491);; Molecular Function: hydrolase activity (GO:0016787);; Molecular Function: ligase activity (GO:0016874);; Biological Process: single-organism metabolic process (GO:0044710);;	K00288|0|cjo:107315290|K00288 methylenetetrahydrofolate dehydrogenase (NADP+) / methenyltetrahydrofolate cyclohydrolase / formyltetrahydrofolate synthetase [EC:1.5.1.5 3.5.4.9 6.3.4.3] | (RefSeq) MTHFD1; methylenetetrahydrofolate dehydrogenase, cyclohydrolase and formyltetrahydrofolate synthetase 1	C-1-tetrahydrofolate synthase, cytoplasmic OS=Spodoptera frugiperda OX=7108 PE=2 SV=3	formate--tetrahydrofolate ligase [Leishmania infantum JPCM5]	One carbon pool by folate (ko00670)
c18306.graph_c0	1	0.02	47	0.92	3	0.06	6	0.15	28	0.65	-1.59563	normal	-4.14013	down	-2.98003	down	0.449492	normal	--	--	--	hypothetical protein ABL78_7848 [Leptomonas seymouri]	--
c32645.graph_c0	4	0.08	28	0.64	1	0.03	10	0.29	27	0.74	-0.934381	normal	-2.77005	down	-3.92656	down	-0.217762	normal	--	--	--	hypothetical protein DQ04_00301150 [Trypanosoma grayi]	--
c33272.graph_c0	2	0.03	101	1.68	3	0.06	9	0.19	38	0.75	-1.52805	normal	-3.98645	down	-3.40846	down	1.10467	normal	--	--	--	putative mitochondrial hypothetical protein [Leptomonas pyrrhocoris]	--
c26579.graph_c0	4	0.04	88	1.01	8	0.1	14	0.21	30	0.41	-0.64756	normal	-2.9178	down	-1.90809	normal	1.23805	normal	Molecular Function: catalytic activity (GO:0003824);; Biological Process: metabolic process (GO:0008152);;	K07514|3.1028e-07|bfo:BRAFLDRAFT_79490|K07514 enoyl-CoA hydratase / 3-hydroxyacyl-CoA dehydrogenase / 3,2-trans-enoyl-CoA isomerase [EC:4.2.1.17 1.1.1.35 5.3.3.8] | (RefSeq) hypothetical protein	--	3-hydroxyacyl-CoA dehydrogenase [Strigomonas culicis]	Fatty acid degradation (ko00071);; Valine, leucine and isoleucine degradation (ko00280);; Lysine degradation (ko00310);; Tryptophan metabolism (ko00380);; beta-Alanine metabolism (ko00410);; Propanoate metabolism (ko00640);; Butanoate metabolism (ko00650);; Carbon metabolism (ko01200);; Fatty acid metabolism (ko01212);; Peroxisome (ko04146)
c20731.graph_c0	2	0.04	33	0.74	6	0.15	10	0.29	24	0.64	-0.777161	normal	-3.34115	down	-1.95909	normal	0.170315	normal	--	K18665|4.09816e-11|cin:100177773|K18665 nudix motif 8 [EC:3.6.1.-] | (RefSeq) nucleoside diphosphate-linked moiety X motif 8-like	Nudix hydrolase 3 OS=Caenorhabditis elegans OX=6239 GN=ndx-3 PE=3 SV=2	unnamed protein product [Phytomonas sp. isolate Hart1]	--
c47029.graph_c0	6	0.08	227	3.46	13	0.22	42	0.82	108	1.95	-0.942194	normal	-4.25291	down	-3.08769	down	0.783878	normal	Cellular Component: integral component of membrane (GO:0016021);;	--	--	glycosomal membrane protein, putative [Leishmania panamensis]	--
c22059.graph_c0	14	0.3	313	7.37	12	0.32	86	2.62	140	3.85	-0.303211	normal	-3.526	down	-3.56615	down	0.874072	normal	Molecular Function: ATP binding (GO:0005524);; Biological Process: metabolic process (GO:0008152);; Molecular Function: ligase activity (GO:0016874);;	K01900|4.10002e-124|hmg:100204599|K01900 succinyl-CoA synthetase beta subunit [EC:6.2.1.4 6.2.1.5] | (RefSeq) succinyl-CoA ligase [ADP-forming] subunit beta, mitochondrial-like	Succinate--CoA ligase [ADP-forming] subunit beta, mitochondrial OS=Dictyostelium discoideum OX=44689 GN=scsC PE=3 SV=1	succinyl-CoA ligase [GDP-forming] beta-chain,putative [Leishmania mexicana MHOM/GT/2001/U1103]	Citrate cycle (TCA cycle) (ko00020);; Propanoate metabolism (ko00640);; Carbon metabolism (ko01200)
c39000.graph_c0	3	0.04	76	1.81	3	0.05	16	0.38	29	0.64	-0.427427	normal	-3.19167	down	-3.02907	down	1.07729	normal	--	--	--	conserved hypothetical protein [Leishmania infantum JPCM5]	--
c33614.graph_c0	51	2.82	542	33.26	60	4.31	110	8.29	279	20.57	-0.938146	normal	-2.72354	down	-2.32664	down	0.674725	normal	Molecular Function: structural constituent of ribosome (GO:0003735);; Biological Process: translation (GO:0006412);; Cellular Component: large ribosomal subunit (GO:0015934);; Cellular Component: integral component of membrane (GO:0016021);;	K02880|9.83824e-63|oas:101115926|K02880 large subunit ribosomal protein L17e | (RefSeq) 60S ribosomal protein L17	60S ribosomal protein L17 OS=Diaphorina citri OX=121845 GN=RpL17 PE=2 SV=1	unnamed protein product [Phytomonas sp. isolate Hart1]	Ribosome (ko03010)
c41903.graph_c0	3	0.06	52	1.25	5	0.13	9	0.28	24	0.68	-0.907647	normal	-2.92689	down	-2.18123	normal	0.803423	normal	--	K11843|7.83663e-60|xtr:448110|K11843 ubiquitin carboxyl-terminal hydrolase 14 [EC:3.4.19.12] | (RefSeq) usp14, tgt; ubiquitin specific peptidase 14 (tRNA-guanine transglycosylase)	Ubiquitin carboxyl-terminal hydrolase 14 OS=Caenorhabditis elegans OX=6239 GN=usp-14 PE=2 SV=2	putative ubiquitin hydrolase [Leishmania major strain Friedlin]	--
c35117.graph_c0	5	0.06	102	1.45	6	0.09	12	0.22	39	0.85	-1.20299	normal	-3.0247	down	-2.63887	down	1.08236	normal	Cellular Component: membrane (GO:0016020);; Molecular Function: transmembrane transporter activity (GO:0022857);; Biological Process: transmembrane transport (GO:0055085);;	K03327|5.21564e-35|mze:101471103|K03327 multidrug resistance protein, MATE family | (RefSeq) multidrug and toxin extrusion protein 1	--	hypothetical protein ABB37_00591 [Leptomonas pyrrhocoris]	--
c66224.graph_c0	6	0.04	91	0.69	5	0.04	11	0.11	53	0.48	-1.73678	normal	-3.23718	down	-3.29469	down	0.489373	normal	Molecular Function: kinase activity (GO:0016301);; Biological Process: phosphorylation (GO:0016310);;	K04433|1.52104e-10|nve:NEMVE_v1g237148|K04433 mitogen-activated protein kinase kinase 6 [EC:2.7.12.2] | (RefSeq) hypothetical protein	Serine/threonine-protein kinase pakH OS=Dictyostelium discoideum OX=44689 GN=pakH-1 PE=3 SV=1	protein kinase [Strigomonas culicis]	--
c25983.graph_c0	2	0.06	43	1.5	2	0.08	12	0.53	29	1.2	-0.800271	normal	-3.60593	down	-3.44321	down	0.276744	normal	--	--	--	--	--
c25433.graph_c0	6	0.16	66	1.98	16	0.53	20	0.77	32	1.14	-0.264458	normal	-2.52361	down	-1.08154	normal	0.741424	normal	Molecular Function: spermidine synthase activity (GO:0004766);;	K00797|1.27892e-67|obi:106870124|K00797 spermidine synthase [EC:2.5.1.16] | (RefSeq) spermidine synthase-like	Spermidine synthase OS=Dictyostelium discoideum OX=44689 GN=spsA PE=3 SV=2	spermidine synthase [Crithidia acanthocephali]	Cysteine and methionine metabolism (ko00270);; Arginine and proline metabolism (ko00330);; beta-Alanine metabolism (ko00410);; Glutathione metabolism (ko00480)
c20406.graph_c0	3	0.07	35	0.93	3	0.09	11	0.37	21	0.66	-0.481031	normal	-2.74104	down	-2.58024	normal	0.434308	normal	Cellular Component: mitochondrial inner membrane (GO:0005743);; Cellular Component: integral component of membrane (GO:0016021);;	--	--	hypothetical protein ABL78_4745 [Leptomonas seymouri]	--
c49624.graph_c1	1	0.01	144	2.58	3	0.05	8	0.25	45	1.02	-1.90388	normal	-4.80904	down	-3.64706	down	1.37321	up	Molecular Function: GTPase activity (GO:0003924);; Molecular Function: GTP binding (GO:0005525);; Cellular Component: intracellular (GO:0005622);; Biological Process: small GTPase mediated signal transduction (GO:0007264);;	--	Ras-related protein Rab-5A OS=Dictyostelium discoideum OX=44689 GN=rab5A PE=3 SV=1	small Rab GTP binding protein [Trypanosoma cruzi strain CL Brener]	--
c35466.graph_c1	1	0.01	84	1.1	1	0.01	4	0.07	25	0.39	-1.88697	normal	-3.98155	down	-3.81933	down	1.42383	normal	--	--	--	--	--
c45343.graph_c0	1	0.02	102	2.21	0	0	5	0.14	27	0.7	-1.75139	normal	-4.08918	down	-4.92115	down	1.59347	up	Molecular Function: transferase activity (GO:0016740);;	K20029|3.40175e-23|nve:NEMVE_v1g246502|K20029 palmitoyltransferase ZDHHC3/7/25 [EC:2.3.1.225] | (RefSeq) hypothetical protein	Putative ZDHHC-type palmitoyltransferase 4 OS=Dictyostelium discoideum OX=44689 GN=DDB_G0274251 PE=3 SV=1	hypothetical protein STCU_02694 [Strigomonas culicis]	--
c20338.graph_c0	22	0.89	240	10.69	23	1.13	62	3.53	126	6.69	-0.615655	normal	-2.75847	down	-2.53105	down	0.643632	normal	Molecular Function: structural constituent of ribosome (GO:0003735);; Cellular Component: ribosome (GO:0005840);; Biological Process: translation (GO:0006412);;	K02951|3.42829e-30|nvi:100114141|K02951 small subunit ribosomal protein S12e | (RefSeq) 40S ribosomal protein S12	40S ribosomal protein S12 OS=Trypanosoma brucei brucei OX=5702 GN=RPS12 PE=2 SV=2	40S ribosomal protein S12 [Trypanosoma rangeli SC58]	Ribosome (ko03010)
c44969.graph_c2	5	0.07	104	1.58	7	0.12	15	0.29	37	0.67	-0.84267	normal	-2.95036	down	-2.37226	down	1.18355	normal	--	--	--	hypothetical protein ABL78_1438 [Leptomonas seymouri]	--
c38574.graph_c0	5	0.09	223	4.56	31	0.77	15	0.39	68	1.65	-1.68563	normal	-3.81404	down	-1.23522	normal	1.41633	up	Molecular Function: fatty acid elongase activity (GO:0009922);; Cellular Component: integral component of endoplasmic reticulum membrane (GO:0030176);; Biological Process: long-chain fatty acid biosynthetic process (GO:0042759);;	K10203|1.90958e-34|oas:101118274|K10203 elongation of very long chain fatty acids protein 6 [EC:2.3.1.199] | (RefSeq) ELOVL6; ELOVL fatty acid elongase 6	Putative fatty acid elongation protein 3 OS=Caenorhabditis elegans OX=6239 GN=elo-3 PE=1 SV=2	beta-ketoacyl-CoA synthase [Leishmania major strain Friedlin]	Fatty acid elongation (ko00062);; Biosynthesis of unsaturated fatty acids (ko01040);; Fatty acid metabolism (ko01212)
c31473.graph_c0	2	0.03	60	1.04	1	0.02	6	0.13	31	0.64	-1.73289	normal	-3.69959	down	-4.11971	down	0.651188	normal	Biological Process: autophagosome assembly (GO:0000045);; Biological Process: transport (GO:0006810);; Molecular Function: cysteine-type peptidase activity (GO:0008234);;	K08342|8.93387e-22|hmg:100207318|K08342 cysteine protease ATG4 [EC:3.4.22.-] | (RefSeq) cysteine protease ATG4C-like	Cysteine protease atg4 OS=Dictyostelium discoideum OX=44689 GN=atg4-1 PE=3 SV=1	putative AUT2/APG4/ATG4 cysteine peptidase [Leishmania braziliensis MHOM/BR/75/M2904]	Regulation of autophagy (ko04140)
c42020.graph_c0	3	0.04	83	1.35	9	0.16	11	0.23	51	0.99	-1.6834	normal	-3.9889	down	-2.50392	down	0.413071	normal	--	--	--	ATP-dependent RNA helicase [Strigomonas culicis]	--
c39661.graph_c0	8	0.15	82	2.61	3	0.04	27	0.81	43	1.18	-0.26269	normal	-2.57836	down	-3.58282	down	0.63577	normal	Biological Process: cellular nitrogen compound metabolic process (GO:0034641);; Biological Process: primary metabolic process (GO:0044238);; Biological Process: organic substance metabolic process (GO:0071704);;	--	--	transcription elongation factor SPT6 [Trypanosoma grayi]	--
c47291.graph_c0	10	0.12	117	1.61	2	0.03	44	0.77	43	0.7	0.411009	normal	-2.28904	down	-3.99695	down	1.14087	normal	--	--	--	putative transporter [Trypanosoma congolense IL3000]	--
c34851.graph_c0	27	1.58	382	24.26	40	2.87	107	8.7	213	15.97	-0.591326	normal	-3.22837	down	-2.5118	down	0.559117	normal	Molecular Function: nucleotide binding (GO:0000166);; Molecular Function: structural constituent of ribosome (GO:0003735);; Cellular Component: ribosome (GO:0005840);; Biological Process: translation (GO:0006412);;	K02974|1.29746e-11|bfo:BRAFLDRAFT_66238|K02974 small subunit ribosomal protein S24e | (RefSeq) hypothetical protein	40S ribosomal protein S24 OS=Dictyostelium discoideum OX=44689 GN=rps24 PE=3 SV=1	40S ribosomal protein S24e (S24E-1) [Leptomonas seymouri]	Ribosome (ko03010)
c32814.graph_c0	2	0.08	88	2.64	2	0.07	14	0.7	32	1.14	-0.734874	normal	-3.74423	down	-3.58106	down	1.14848	normal	--	--	--	hypothetical protein STCU_08757 [Strigomonas culicis]	--
c31069.graph_c0	2	0.03	78	1.3	6	0.11	12	0.25	40	0.79	-1.23771	normal	-4.05893	down	-2.67456	down	0.666281	normal	Cellular Component: contractile vacuole (GO:0000331);; Molecular Function: ATP binding (GO:0005524);; Molecular Function: hydrogen-exporting ATPase activity, phosphorylative mechanism (GO:0008553);; Biological Process: ATP hydrolysis coupled proton transport (GO:0015991);; Cellular Component: proton-transporting V-type ATPase, V1 domain (GO:0033180);; Biological Process: ATP metabolic process (GO…	K02147|0|hst:105184850|K02147 V-type H+-transporting ATPase subunit B | (RefSeq) V-type proton ATPase subunit B	V-type proton ATPase subunit B OS=Trypanosoma congolense OX=5692 PE=2 SV=1	putative Vacuolar ATP synthase subunit B [Leptomonas seymouri]	Oxidative phosphorylation (ko00190);; Phagosome (ko04145);; mTOR signaling pathway (ko04150)
c40336.graph_c0	6	0.21	44	1.81	9	0.4	13	0.6	38	1.66	-1.06479	normal	-2.76584	down	-2.08816	down	-0.067213	normal	Cellular Component: nucleus (GO:0005634);;	K14799|1.19805e-45|aec:105146891|K14799 pre-rRNA-processing protein TSR1 | (RefSeq) pre-rRNA-processing protein TSR1 homolog	Pre-rRNA-processing protein TSR1 homolog OS=Drosophila melanogaster OX=7227 GN=CG7338 PE=1 SV=1	hypothetical protein ABL78_2229 [Leptomonas seymouri]	--
c52755.graph_c0	5	0.07	221	4.28	12	0.21	15	0.55	75	1.76	-1.82303	normal	-3.95379	down	-2.67384	down	1.26445	up	--	--	--	--	--
c43334.graph_c2	2	0.03	126	3.95	4	0.08	18	0.5	43	1.83	-0.808692	normal	-4.16124	down	-3.26143	down	1.24649	normal	--	--	--	conserved hypothetical protein [Leishmania braziliensis MHOM/BR/75/M2904]	--
c20677.graph_c0	4	0.09	39	0.96	1	0.03	3	0.09	26	0.76	-2.22516	normal	-2.71724	down	-3.87394	down	0.291633	normal	--	--	--	--	--
c43933.graph_c0	3	0.09	67	1.7	3	0.11	2	0.06	22	0.6	-2.36007	normal	-2.80569	down	-2.64459	normal	1.27923	normal	--	--	--	unnamed protein product [Phytomonas sp. isolate EM1]	--
c36229.graph_c0	3	0.03	72	1.27	1	0.01	4	0.1	30	0.84	-2.13161	normal	-3.23926	down	-4.07379	down	0.953867	normal	--	--	--	hypothetical protein ABL78_4297 [Leptomonas seymouri]	--
c19931.graph_c0	2	0.04	78	1.71	4	0.1	9	0.25	26	0.68	-1.01434	normal	-3.45296	down	-2.55527	down	1.26486	normal	--	--	--	unnamed protein product [Phytomonas sp. isolate EM1]	--
c20653.graph_c0	0	0	42	1.03	6	0.16	5	0.16	23	0.67	-1.53771	normal	-4.86058	down	-1.90001	normal	0.563187	normal	--	--	Protein tipD OS=Dictyostelium discoideum OX=44689 GN=tipD PE=3 SV=1	hypothetical protein ABL78_5495 [Leptomonas seymouri]	--
c26350.graph_c0	5	0.06	104	1.38	7	0.1	3	0.05	51	0.8	-3.14436	down	-3.40472	down	-2.82558	down	0.733329	normal	Biological Process: cation transport (GO:0006812);; Cellular Component: membrane (GO:0016020);; Biological Process: transmembrane transport (GO:0055085);;	--	--	hypothetical protein ABB37_07183 [Leptomonas pyrrhocoris]	--
c19729.graph_c0	1	0.02	35	0.8	5	0.13	6	0.18	22	0.6	-1.27437	normal	-3.80336	down	-2.06054	normal	0.370814	normal	Molecular Function: protein serine/threonine phosphatase activity (GO:0004722);; Biological Process: protein dephosphorylation (GO:0006470);; Cellular Component: integral component of membrane (GO:0016021);;	--	--	serine/threonine phosphatase [Strigomonas culicis]	--
c43193.graph_c0	11	0.21	165	3.35	16	0.33	29	0.75	62	1.52	-0.672668	normal	-2.68321	down	-2.01606	down	1.11591	normal	--	--	--	--	--
c41093.graph_c0	0	0	66	2.66	6	0.21	11	0.53	24	0.92	-0.657504	normal	-4.91991	down	-1.95909	normal	1.13883	normal	Molecular Function: DNA primase activity (GO:0003896);; Biological Process: DNA replication, synthesis of RNA primer (GO:0006269);; Cellular Component: membrane (GO:0016020);; Cellular Component: primosome complex (GO:1990077);;	K02684|1.12479e-51|dan:Dana_GF10290|K02684 DNA primase small subunit [EC:2.7.7.-] | (RefSeq) GF10290 gene product from transcript GF10290-RA	DNA primase small subunit OS=Drosophila melanogaster OX=7227 GN=DNApol-alpha50 PE=2 SV=2	putative DNA primase small subunit [Leishmania infantum JPCM5]	Purine metabolism (ko00230);; Pyrimidine metabolism (ko00240);; DNA replication (ko03030)
c25589.graph_c0	1	0.02	88	1.48	0	0	7	0.15	23	0.46	-1.15399	normal	-3.86523	down	-4.69808	down	1.60425	up	--	--	--	--	--
c37151.graph_c0	4	0.04	108	1.07	11	0.12	21	0.27	41	0.48	-0.537363	normal	-3.35813	down	-1.93243	down	1.09366	normal	Molecular Function: transferase activity (GO:0016740);;	--	--	putative 5-histidylcysteine sulfoxide synthase [Leptomonas seymouri]	--
c49726.graph_c0	6	0.13	138	3.38	22	0.6	30	1	70	1.96	-0.796006	normal	-3.6332	down	-1.75279	down	0.688748	normal	--	K09571|9.69524e-57|lcm:102349311|K09571 FK506-binding protein 4/5 [EC:5.2.1.8] | (RefSeq) peptidyl-prolyl cis-trans isomerase FKBP4-like	FK506-binding protein 59 OS=Drosophila melanogaster OX=7227 GN=FKBP59 PE=1 SV=1	FK506-binding protein 4/5 [Angomonas deanei]	--
c66157.graph_c0	4	0.05	73	0.96	9	0.13	12	0.2	34	0.53	-1.01564	normal	-3.09385	down	-1.93171	normal	0.79947	normal	Molecular Function: lanosterol synthase activity (GO:0000250);; Biological Process: sterol biosynthetic process (GO:0016126);;	K01852|1.71914e-130|xtr:733925|K01852 lanosterol synthase [EC:5.4.99.7] | (RefSeq) lss, xlss; lanosterol synthase (2,3-oxidosqualene-lanosterol cyclase)	Cycloartenol synthase OS=Dictyostelium discoideum OX=44689 GN=cas1 PE=1 SV=1	putative lanosterol synthase [Leishmania braziliensis MHOM/BR/75/M2904]	Steroid biosynthesis (ko00100)
c19589.graph_c0	0	0	79	1.36	5	0.1	7	0.15	29	0.59	-1.46371	normal	-5.18468	down	-2.44502	down	1.13209	normal	Molecular Function: binding (GO:0005488);; Molecular Function: kinase activity (GO:0016301);;	K02449|7.88036e-26|dwi:Dwil_GK21358|K02449 cyclin-dependent kinase 10 [EC:2.7.11.22] | (RefSeq) GK21358 gene product from transcript GK21358-RA	Probable cyclin-dependent kinase 10 OS=Dictyostelium discoideum OX=44689 GN=cdk10 PE=2 SV=1	unnamed protein product [Phytomonas sp. isolate EM1]	--
c45925.graph_c0	13	0.14	154	2.87	21	0.28	31	0.71	109	2.48	-1.3751	normal	-3.26678	down	-2.44908	down	0.215417	normal	Biological Process: gene silencing by RNA (GO:0031047);;	K15979|1.46338e-26|aqu:100632625|K15979 staphylococcal nuclease domain-containing protein 1 | (RefSeq) staphylococcal nuclease domain-containing protein 1-like	--	hypothetical protein ABL78_0104 [Leptomonas seymouri]	--
c38477.graph_c0	6	0.08	72	1.06	3	0.05	9	0.17	32	0.56	-1.29394	normal	-2.52361	down	-3.16692	down	0.864301	normal	Biological Process: maturation of LSU-rRNA from tricistronic rRNA transcript (SSU-rRNA, 5.8S rRNA, LSU-rRNA) (GO:0000463);; Biological Process: maturation of 5.8S rRNA from tricistronic rRNA transcript (SSU-rRNA, 5.8S rRNA, LSU-rRNA) (GO:0000466);; Cellular Component: nucleoplasm (GO:0005654);; Cellular Component: nucleolus (GO:0005730);; Cellular Component: preribosome, large subunit precursor (…	K14824|3.20733e-98|xma:102233511|K14824 ribosome biogenesis protein ERB1 | (RefSeq) bop1; block of proliferation 1	Ribosome biogenesis protein BOP1 homolog OS=Leishmania major OX=5664 GN=LmjF11.0410 PE=3 SV=1	ribosome biogenesis protein ERB1 [Strigomonas culicis]	--
c44721.graph_c0	2	0.04	57	1.22	4	0.09	28	0.75	30	0.78	0.278077	normal	-3.65352	down	-2.75512	down	0.624503	normal	--	--	--	haloacid dehalogenase-like hydrolase-like protein [Crithidia sp. ATCC 30255]	--
c20187.graph_c0	3	0.11	35	1.38	6	0.26	2	0.1	24	1.13	-2.47529	normal	-2.92689	down	-1.95909	normal	0.25164	normal	--	--	--	putative mitochondrial hypothetical protein [Leptomonas pyrrhocoris]	--
c43718.graph_c0	3	0.05	89	1.55	3	0.05	7	0.15	38	0.77	-1.83085	normal	-3.57219	down	-3.40846	down	0.925014	normal	--	--	--	hypothetical protein ABL78_0647 [Leptomonas seymouri]	--
c19981.graph_c0	19	0.27	286	4.57	15	0.27	28	0.57	141	2.68	-1.87983	down	-3.12133	down	-3.27695	down	0.734389	normal	Molecular Function: hydrolase activity (GO:0016787);;	K01373|1.95241e-62|cbr:CBG01480|K01373 cathepsin F [EC:3.4.22.41] | (RefSeq) Cbr-tag-196; C. briggsae CBR-TAG-196 protein	Cysteine proteinase OS=Trypanosoma brucei brucei OX=5702 PE=1 SV=1	cysteine peptidase precursor [Trypanosoma brucei brucei TREU927]	Lysosome (ko04142)
c47413.graph_c0	1	0.01	102	1.33	0	0	3	0.05	27	0.42	-2.27569	normal	-4.08918	down	-4.92115	down	1.59347	up	--	--	--	a-amastin [Crithidia sp. ATCC 30255]	--
c48857.graph_c2	3	0.07	66	1.74	5	0.15	11	0.37	32	1.01	-1.0438	normal	-3.32997	down	-2.58286	down	0.741424	normal	Molecular Function: RNA binding (GO:0003723);; Biological Process: rRNA processing (GO:0006364);; Molecular Function: S-adenosylmethionine-dependent methyltransferase activity (GO:0008757);; Biological Process: methylation (GO:0032259);;	K14835|1.34985e-68|crg:105330109|K14835 ribosomal RNA methyltransferase Nop2 [EC:2.1.1.-] | (RefSeq) 25S rRNA (cytosine-C(5))-methyltransferase nop2-like	tRNA (cytosine(34)-C(5))-methyltransferase OS=Drosophila melanogaster OX=7227 GN=Nsun2 PE=2 SV=1	ribosomal rRNA methyltransferase Nop2 [Strigomonas culicis]	--
c49763.graph_c0	4	0.27	74	1.82	1	0.02	10	0.61	34	1.34	-1.24578	normal	-3.09385	down	-4.2493	down	0.818709	normal	--	--	--	hypothetical protein, conserved [Leishmania guyanensis]	--
c35789.graph_c0	3	0.05	155	2.95	8	0.17	37	0.9	56	1.26	-0.195357	normal	-4.12179	down	-2.78845	down	1.17039	normal	Cellular Component: ciliary membrane (GO:0060170);;	--	--	putative small myristoylated protein-1 [Leishmania infantum JPCM5]	--
c62602.graph_c0	0	0	114	0.86	1	0.01	15	0.14	31	0.28	-0.602038	normal	-5.27834	down	-4.11971	down	1.56054	up	--	--	--	putative mitochondrial diacylglycerol kinase [Leptomonas pyrrhocoris]	--
c26936.graph_c0	0	0	56	1.52	5	0.15	4	0.14	25	0.81	-1.88697	normal	-4.97689	down	-2.23798	normal	0.851379	normal	--	--	--	unnamed protein product, partial [Phytomonas sp. isolate Hart1]	--
c26244.graph_c0	2	0.1	55	3.61	7	0.48	15	1.21	22	1.62	-0.143525	normal	-3.21995	down	-1.64595	normal	1.00132	normal	Molecular Function: aspartate carbamoyltransferase activity (GO:0004070);; Biological Process: 'de novo' pyrimidine nucleobase biosynthetic process (GO:0006207);; Biological Process: cellular amino acid metabolic process (GO:0006520);; Molecular Function: amino acid binding (GO:0016597);;	K11540|1.72596e-49|mze:106676440|K11540 carbamoyl-phosphate synthase / aspartate carbamoyltransferase / dihydroorotase [EC:6.3.5.5 2.1.3.2 3.5.2.3] | (RefSeq) CAD protein-like	Protein PYR1-3 OS=Dictyostelium discoideum OX=44689 GN=pyr1-3 PE=1 SV=3	putative aspartate carbamoyltransferase [Leishmania mexicana MHOM/GT/2001/U1103]	Pyrimidine metabolism (ko00240);; Alanine, aspartate and glutamate metabolism (ko00250)
c33878.graph_c0	0	0	62	0.72	2	0.03	12	0.18	32	0.44	-0.933307	normal	-5.32298	down	-3.58106	down	0.653278	normal	--	--	--	--	--
c40636.graph_c0	6	0.18	86	2.61	8	0.21	23	0.92	34	1.22	-0.158865	normal	-2.60895	down	-2.08359	down	1.03154	normal	--	--	--	hypothetical protein [Trypanosoma cruzi strain CL Brener]	--
c20218.graph_c0	4	0.09	67	1.69	9	0.25	10	0.32	27	0.81	-0.934381	normal	-2.77005	down	-1.60897	normal	0.997937	normal	Molecular Function: structural constituent of ribosome (GO:0003735);; Cellular Component: mitochondrion (GO:0005739);; Cellular Component: ribosome (GO:0005840);; Biological Process: translation (GO:0006412);; Cellular Component: integral component of membrane (GO:0016021);;	K02906|4.98005e-27|cjo:107309353|K02906 large subunit ribosomal protein L3 | (RefSeq) MRPL3; mitochondrial ribosomal protein L3	Putative 39S ribosomal protein L3, mitochondrial OS=Caenorhabditis elegans OX=6239 GN=mrps-18C PE=3 SV=3	Ribosomal protein L3-like protein [Leptomonas seymouri]	Ribosome (ko03010)
c39488.graph_c0	0	0	79	1.33	4	0.07	16	0.34	29	0.58	-0.427427	normal	-5.18468	down	-2.70769	down	1.13209	normal	--	--	--	5&apos;-3&apos; exoribonuclease 1 [Angomonas deanei]	--
c20673.graph_c0	2	0.05	46	1.22	8	0.23	6	0.2	29	0.91	-1.64285	normal	-3.60593	down	-1.86066	normal	0.370889	normal	--	K11806|8.7219e-105|cqu:CpipJ_CPIJ017451|K11806 WD repeat and SOF domain-containing protein 1 | (RefSeq) SOF1	DDB1- and CUL4-associated factor 13 OS=Dictyostelium discoideum OX=44689 GN=wdsof1 PE=3 SV=1	conserved hypothetical protein [Leishmania mexicana MHOM/GT/2001/U1103]	--
c39156.graph_c0	7	0.25	122	4.91	5	0.22	23	1.17	77	3.66	-1.2915	normal	-3.5767	down	-3.82585	down	0.377734	normal	Molecular Function: nucleic acid binding (GO:0003676);; Cellular Component: membrane (GO:0016020);;	K14525|1.88807e-15|ola:101165503|K14525 ribonucleases P/MRP protein subunit RPP25 [EC:3.1.26.5] | (RefSeq) ribonuclease P protein subunit p25-like protein	--	unnamed protein product [Phytomonas sp. isolate EM1]	Ribosome biogenesis in eukaryotes (ko03008);; RNA transport (ko03013)
c25469.graph_c0	0	0	24	0.84	1	0.04	9	0.4	21	0.87	-0.731175	normal	-4.73405	down	-3.57753	down	-0.0832811	normal	Cellular Component: mitochondrion (GO:0005739);; Cellular Component: membrane (GO:0016020);;	--	--	putative mitochondrial hypothetical protein [Leptomonas pyrrhocoris]	--
c18618.graph_c0	4	0.04	82	0.98	1	0.01	6	0.09	28	0.4	-1.59563	normal	-2.821	down	-3.97732	down	1.23342	normal	--	--	--	hypothetical protein Tc00.1047053430605.10 [Trypanosoma cruzi strain CL Brener]	--
c20855.graph_c0	0	0	68	1.29	3	0.06	13	0.32	26	0.59	-0.551083	normal	-5.03171	down	-2.87665	down	1.07089	normal	--	--	--	conserved hypothetical protein [Leishmania mexicana MHOM/GT/2001/U1103]	--
c33977.graph_c0	2	0.04	78	1.53	5	0.11	15	0.38	55	1.28	-1.3895	normal	-4.51044	down	-3.34724	down	0.218593	normal	Cellular Component: membrane (GO:0016020);;	--	Protein RER1 homolog OS=Caenorhabditis elegans OX=6239 GN=rer-1 PE=3 SV=1	unnamed protein product [Phytomonas sp. isolate Hart1]	--
c63082.graph_c0	1	0.02	306	7.35	0	0	2	0.06	90	2.57	-4.29618	down	-5.79607	down	-6.62439	down	1.47209	up	--	--	--	--	--
c58555.graph_c1	5	0.07	80	1.29	12	0.22	8	0.17	51	0.99	-2.07702	normal	-3.40472	down	-2.12566	down	0.360913	normal	Molecular Function: translation initiation factor activity (GO:0003743);; Molecular Function: GTPase activity (GO:0003924);; Molecular Function: GTP binding (GO:0005525);; Biological Process: translational initiation (GO:0006413);;	K03243|1.7018e-180|hro:HELRODRAFT_103835|K03243 translation initiation factor 5B | (RefSeq) hypothetical protein	Eukaryotic translation initiation factor 5B OS=Dictyostelium discoideum OX=44689 GN=eif5b PE=3 SV=1	translation initiation factor IF-2 [Trypanosoma brucei brucei TREU927]	RNA transport (ko03013)
c20133.graph_c0	1	0.02	67	1.8	2	0.06	12	0.41	38	1.21	-1.16742	normal	-4.56986	down	-3.82259	down	0.523143	normal	--	K00326|2.28756e-69|nle:100607627|K00326 cytochrome-b5 reductase [EC:1.6.2.2] | (RefSeq) NADH-cytochrome b5 reductase 2	NADH-cytochrome b5 reductase 1 OS=Dictyostelium discoideum OX=44689 GN=cyb5r1 PE=3 SV=1	putative NADH-cytochrome b5 reductase [Leishmania braziliensis MHOM/BR/75/M2904]	Amino sugar and nucleotide sugar metabolism (ko00520)
c33663.graph_c1	2	0.04	42	1.57	5	0.12	18	0.5	25	1.28	-0.0729229	normal	-3.39814	down	-2.23798	normal	0.448743	normal	--	--	Tyrosine-protein phosphatase 3 OS=Dictyostelium discoideum OX=44689 GN=ptpC PE=2 SV=2	protein-tyrosine phosphatase [Angomonas deanei]	--
c38436.graph_c0	17	1.38	220	19.2	22	2.2	76	8.86	105	11.19	-0.0700679	normal	-2.85083	down	-2.33149	down	0.779168	normal	Molecular Function: structural constituent of ribosome (GO:0003735);; Cellular Component: ribosome (GO:0005840);; Biological Process: translation (GO:0006412);; Cellular Component: integral component of membrane (GO:0016021);;	K02908|3.83573e-46|ocu:100338973|K02908 large subunit ribosomal protein L30e | (RefSeq) RPL30; ribosomal protein L30	60S ribosomal protein L30 OS=Trypanosoma brucei brucei OX=5702 GN=RPL30 PE=3 SV=1	60s ribosomal protein L30 [Leptomonas seymouri]	Ribosome (ko03010)
c22213.graph_c0	6	0.08	63	0.98	2	0.03	9	0.18	34	0.62	-1.37627	normal	-2.60895	down	-3.66614	down	0.591496	normal	Cellular Component: membrane (GO:0016020);;	--	--	hypothetical protein MOQ_001191 [Trypanosoma cruzi marinkellei]	--
c53986.graph_c0	4	0.32	64	5.63	5	0.49	5	0.56	26	2.74	-1.70087	normal	-2.71724	down	-2.29259	normal	0.985358	normal	--	--	--	--	--
c50465.graph_c1	2	0.09	227	8.73	7	0.26	19	0.9	61	2.82	-1.22168	normal	-4.65773	down	-3.07969	down	1.59561	up	--	--	--	hypothetical protein ABL78_3224 [Leptomonas seymouri]	--
c34955.graph_c1	2	0.02	97	1.25	2	0.03	17	0.28	40	0.61	-0.784979	normal	-4.05893	down	-3.89488	down	0.975489	normal	--	--	--	--	--
c65864.graph_c0	5	0.07	73	1.08	3	0.05	6	0.11	35	0.62	-1.89768	normal	-2.87197	down	-3.29274	down	0.759085	normal	Molecular Function: nucleic acid binding (GO:0003676);; Molecular Function: ATP binding (GO:0005524);; Cellular Component: intracellular (GO:0005622);; Biological Process: DNA recombination (GO:0006310);; Molecular Function: ATP-dependent helicase activity (GO:0008026);;	--	--	unnamed protein product [Phytomonas sp. isolate EM1]	--
c36441.graph_c0	6	0.1	91	1.65	1	0.02	6	0.14	42	0.9	-2.14731	normal	-2.90732	down	-4.54688	down	0.816462	normal	--	K20028|1.17093e-15|soc:105192864|K20028 palmitoyltransferase ZDHHC2/15/20 [EC:2.3.1.225] | (RefSeq) palmitoyltransferase ZDHHC2	Putative ZDHHC-type palmitoyltransferase 4 OS=Dictyostelium discoideum OX=44689 GN=DDB_G0274251 PE=3 SV=1	unnamed protein product [Phytomonas sp. isolate EM1]	--
c24366.graph_c0	1	0.01	69	0.89	0	0	3	0.05	24	0.37	-2.11847	normal	-3.92456	down	-4.75717	down	1.20158	normal	--	--	--	--	--
c42126.graph_c0	4	0.05	213	3.27	20	0.34	49	0.96	103	1.87	-0.660139	normal	-4.66995	down	-2.43519	down	0.760258	normal	Biological Process: metabolic process (GO:0008152);; Molecular Function: transferase activity, transferring acyl groups (GO:0016746);; Cellular Component: cytoplasmic part (GO:0044444);;	K00627|3.90689e-90|aec:105148134|K00627 pyruvate dehydrogenase E2 component (dihydrolipoamide acetyltransferase) [EC:2.3.1.12] | (RefSeq) dihydrolipoyllysine-residue acetyltransferase component of pyruvate dehydrogenase complex, mitochondrial	Dihydrolipoyllysine-residue acetyltransferase component of pyruvate dehydrogenase complex, mitochondrial OS=Caenorhabditis elegans OX=6239 GN=dlat-1 PE=1 SV=1	putative mitochondrial dihydrolipoamide acetyltransferase precursor [Leptomonas pyrrhocoris]	Glycolysis / Gluconeogenesis (ko00010);; Citrate cycle (TCA cycle) (ko00020);; Pyruvate metabolism (ko00620);; Carbon metabolism (ko01200)
c33127.graph_c0	0	0	42	1.43	1	0.02	8	0.3	24	0.77	-1.05112	normal	-4.91991	down	-3.76257	down	0.50483	normal	--	--	--	--	--
c26927.graph_c0	1	0.02	58	1.07	2	0.04	3	0.07	27	0.59	-2.27569	normal	-4.08918	down	-3.3434	down	0.794687	normal	--	--	--	--	--
c37096.graph_c0	49	2.75	553	34.1	65	4.44	148	11.65	251	18.49	-0.363853	normal	-2.62801	down	-2.06095	down	0.855507	normal	Molecular Function: structural constituent of ribosome (GO:0003735);; Cellular Component: ribosome (GO:0005840);; Biological Process: translation (GO:0006412);; Biological Process: ribosome biogenesis (GO:0042254);;	K02885|4.39576e-53|obi:106870909|K02885 large subunit ribosomal protein L19e | (RefSeq) 60S ribosomal protein L19-like	60S ribosomal protein L19 OS=Dictyostelium discoideum OX=44689 GN=rpl19 PE=1 SV=1	unnamed protein product [Phytomonas sp. isolate Hart1]	Ribosome (ko03010)
c19784.graph_c0	0	0	42	0.94	3	0.07	12	0.34	29	0.77	-0.800271	normal	-5.18468	down	-3.02907	down	0.243946	normal	--	K09512|3.44451e-09|aag:AaeL_AAEL012005|K09512 DnaJ homolog subfamily B member 6 | (RefSeq) AAEL012005-PA	--	conserved hypothetical protein [Leishmania infantum JPCM5]	--
c65717.graph_c0	1	0.03	37	1.12	4	0.13	11	0.43	22	0.79	-0.542285	normal	-3.80336	down	-2.32321	normal	0.447799	normal	--	--	--	--	--
c65373.graph_c0	3	0.07	46	1.12	5	0.13	1	0.03	33	0.95	-3.37846	down	-3.37327	down	-2.62603	down	0.191583	normal	Molecular Function: nucleotide binding (GO:0000166);;	K10573|4.59844e-30|bmy:Bm1_31535|K10573 ubiquitin-conjugating enzyme E2 A [EC:2.3.2.23] | (RefSeq) Ubiquitin-conjugating enzyme E2 1	Ubiquitin-conjugating enzyme E2 1 OS=Caenorhabditis elegans OX=6239 GN=ubc-1 PE=1 SV=1	unnamed protein product [Phytomonas sp. isolate Hart1]	Ubiquitin mediated proteolysis (ko04120)
c65201.graph_c0	0	0	46	1.97	2	0.09	8	0.44	22	1.12	-0.935902	normal	-4.7987	down	-3.05873	down	0.750947	normal	Biological Process: N-terminal protein amino acid methylation (GO:0006480);; Molecular Function: methyltransferase activity (GO:0008168);;	K16219|5.32188e-43|hro:HELRODRAFT_185381|K16219 protein N-terminal methyltransferase [EC:2.1.1.244] | (RefSeq) hypothetical protein	Alpha N-terminal protein methyltransferase 1 OS=Dictyostelium discoideum OX=44689 GN=DDB_G0269658 PE=3 SV=1	SAM-dependent methyltransferase [Trypanosoma theileri]	--
c48272.graph_c0	12	0.32	101	3.02	3	0.1	4	0.15	48	1.71	-2.77456	down	-2.20404	down	-3.73836	down	0.777054	normal	--	--	--	--	--
c39630.graph_c0	4	0.04	105	1.08	4	0.05	3	0.04	40	0.49	-2.80916	down	-3.32321	down	-3.15937	down	1.08816	normal	--	--	--	--	--
c34911.graph_c0	1	0.01	96	1.01	3	0.04	5	0.07	32	0.4	-1.98046	normal	-4.32763	down	-3.16692	down	1.27201	normal	--	--	--	hypothetical protein LMJF_16_1005 [Leishmania major strain Friedlin]	--
c57972.graph_c0	18	0.1	331	2	10	0.07	29	0.23	141	1.01	-1.83184	down	-3.1953	down	-3.81721	down	0.944189	normal	Molecular Function: structural molecule activity (GO:0005198);; Biological Process: intracellular protein transport (GO:0006886);; Biological Process: vesicle-mediated transport (GO:0016192);; Cellular Component: clathrin coat of trans-Golgi network vesicle (GO:0030130);; Cellular Component: clathrin coat of coated pit (GO:0030132);;	K04646|0|cin:100178259|K04646 clathrin heavy chain | (RefSeq) clathrin heavy chain 1-like	Clathrin heavy chain OS=Dictyostelium discoideum OX=44689 GN=chcA PE=1 SV=1	putative mitochondrial clathrin heavy chain [Leptomonas pyrrhocoris]	Lysosome (ko04142);; Endocytosis (ko04144)
c20173.graph_c0	3	0.06	77	1.64	2	0.05	4	0.11	33	0.84	-2.26068	normal	-3.37327	down	-3.62423	down	0.916482	normal	--	--	Ras guanine nucleotide exchange factor F OS=Dictyostelium discoideum OX=44689 GN=gefF PE=2 SV=1	unnamed protein product [Phytomonas sp. isolate EM1]	--
c25153.graph_c0	6	0.07	100	1.79	0	0	8	0.28	36	1.23	-1.59763	normal	-2.68953	down	-5.32424	down	1.16602	normal	--	--	--	hypothetical protein ABL78_5069 [Leptomonas seymouri]	--
c34704.graph_c0	1	0.02	35	1.71	3	0.08	8	0.39	25	0.92	-1.10545	normal	-3.98155	down	-2.82204	down	0.195553	normal	--	--	--	--	--
c65187.graph_c0	0	0	64	1.78	5	0.15	6	0.21	27	0.9	-1.54681	normal	-5.08453	down	-2.34521	normal	0.933317	normal	--	--	--	putative coatomer epsilon subunit [Leishmania mexicana MHOM/GT/2001/U1103]	--
c18685.graph_c0	0	0	51	1.07	3	0.07	6	0.16	24	0.6	-1.38959	normal	-4.91991	down	-2.76528	down	0.776195	normal	Molecular Function: nucleotide binding (GO:0000166);; Molecular Function: nucleotidyltransferase activity (GO:0016779);;	--	--	hypothetical protein STCU_06316 [Strigomonas culicis]	--
c63836.graph_c0	2	0.08	176	7.57	6	0.29	3	0.16	70	3.59	-3.58597	down	-4.85381	down	-3.46792	down	1.03633	normal	--	--	--	--	--
c29312.graph_c1	1	0.01	74	1.23	0	0	2	0.04	24	0.47	-2.47529	normal	-3.92456	down	-4.75717	down	1.30045	normal	--	--	--	hypothetical protein, unknown function [Leishmania mexicana MHOM/GT/2001/U1103]	--
c48272.graph_c1	2	0.04	96	1.92	10	0.22	9	0.23	30	0.71	-1.20663	normal	-3.65352	down	-1.6188	normal	1.36158	normal	Molecular Function: nucleotide binding (GO:0000166);; Molecular Function: aminoacyl-tRNA ligase activity (GO:0004812);; Biological Process: tRNA aminoacylation for protein translation (GO:0006418);;	K01883|2.14149e-14|sko:100375138|K01883 cysteinyl-tRNA synthetase [EC:6.1.1.16] | (RefSeq) cysteine--tRNA ligase, cytoplasmic-like	--	putative cysteinyl-tRNA synthetase [Leishmania mexicana MHOM/GT/2001/U1103]	--
c48307.graph_c0	4	0.16	54	2.26	5	0.27	10	0.36	23	0.84	-0.720701	normal	-2.5461	down	-2.12214	normal	0.914739	normal	Molecular Function: transferase activity (GO:0016740);;	K18203|2.65537e-18|dpo:Dpse_GA17689|K18203 [phosphatase 2A protein]-leucine-carboxy methyltransferase [EC:2.1.1.233] | (RefSeq) GA17689 gene product from transcript GA17689-RB	--	leucine carboxyl methyltransferase [Trypanosoma cruzi strain CL Brener]	--
c27865.graph_c0	0	0	58	0.62	4	0.05	7	0.1	34	0.43	-1.67908	normal	-5.40832	down	-2.93062	down	0.475065	normal	--	--	--	conserved hypothetical protein [Leishmania major strain Friedlin]	--
c36479.graph_c0	10	0.13	138	1.85	1	0.03	12	0.19	52	0.86	-1.59985	normal	-2.55853	down	-4.84903	down	1.10902	normal	--	K01113|1.19182e-11|nve:NEMVE_v1g63622|K01113 alkaline phosphatase D [EC:3.1.3.1] | (RefSeq) hypothetical protein	--	alkaline phosphatase [Angomonas desouzai]	Folate biosynthesis (ko00790)
c62707.graph_c1	28	0.22	772	6.68	88	0.84	215	2.38	354	3.63	-0.322469	normal	-3.90844	down	-2.12418	down	0.841708	normal	Molecular Function: ATP binding (GO:0005524);; Biological Process: pyruvate metabolic process (GO:0006090);; Molecular Function: kinase activity (GO:0016301);; Biological Process: phosphorylation (GO:0016310);; Molecular Function: metal ion binding (GO:0046872);; Molecular Function: pyruvate, phosphate dikinase activity (GO:0050242);;	--	Pyruvate, phosphate dikinase OS=Giardia intestinalis OX=5741 PE=3 SV=1	putative pyruvate phosphate dikinase [Leishmania major strain Friedlin]	--
c60593.graph_c1	9	0.18	157	3.56	11	0.28	31	0.9	81	2.18	-0.955973	normal	-3.32732	down	-2.89898	down	0.665787	normal	--	--	--	hypothetical protein AGDE_05726 [Angomonas deanei]	--
c25700.graph_c0	2	0.04	52	1.11	4	0.09	4	0.11	36	0.91	-2.37914	normal	-3.91014	down	-3.01097	down	0.242013	normal	Cellular Component: membrane (GO:0016020);;	--	--	hypothetical protein, conserved [Leishmania guyanensis]	--
c41916.graph_c0	3	0.04	126	2.41	2	0.06	16	0.46	43	1.15	-0.964273	normal	-3.74698	down	-3.99695	down	1.24649	normal	Cellular Component: membrane (GO:0016020);;	--	--	conserved hypothetical protein [Leishmania braziliensis MHOM/BR/75/M2904]	--
c65453.graph_c0	3	0.06	47	1.1	7	0.18	10	0.3	29	0.81	-1.03042	normal	-3.19167	down	-2.03043	normal	0.400953	normal	--	--	--	hypothetical protein ABL78_5151 [Leptomonas seymouri]	--
c40325.graph_c0	3	0.05	70	1.45	3	0.08	9	0.26	44	1.06	-1.72942	normal	-3.77954	down	-3.6153	down	0.379647	normal	--	--	--	unnamed protein product [Phytomonas sp. isolate Hart1]	--
c24662.graph_c0	4	0.06	136	2.41	17	0.33	15	0.34	39	0.82	-0.914718	normal	-3.28743	down	-1.27724	normal	1.4922	up	--	K10260|1.26135e-09|bfo:BRAFLDRAFT_63751|K10260 F-box and WD-40 domain protein 7 | (RefSeq) hypothetical protein	WD repeat-containing protein 5 homolog OS=Dictyostelium discoideum OX=44689 GN=wdr5 PE=3 SV=1	unnamed protein product [Phytomonas sp. isolate EM1]	Ubiquitin mediated proteolysis (ko04120)
c44420.graph_c0	5	0.08	63	1.09	5	0.1	6	0.13	29	0.6	-1.64285	normal	-2.60749	down	-2.44502	down	0.81235	normal	--	--	--	--	--
c26527.graph_c0	6	0.19	63	2.18	7	0.27	12	0.53	34	1.4	-1.01564	normal	-2.60895	down	-2.25336	down	0.591496	normal	--	--	--	hypothetical protein ABL78_8481 [Leptomonas seymouri]	--
c65208.graph_c0	0	0	46	1.96	4	0.19	4	0.22	25	1.27	-1.88697	normal	-4.97689	down	-2.50066	down	0.575686	normal	--	--	--	hypothetical protein AGDE_05564 [Angomonas deanei]	--
c65610.graph_c0	1	0.03	43	1.21	8	0.25	9	0.32	21	0.7	-0.731175	normal	-3.73871	down	-1.41182	normal	0.720296	normal	--	--	--	hypothetical protein ABL78_2668 [Leptomonas seymouri]	--
c26192.graph_c0	10	0.1	145	1.62	5	0.06	14	0.2	51	0.68	-1.37448	normal	-2.53096	down	-3.24017	down	1.20703	normal	Molecular Function: GTPase activity (GO:0003924);; Molecular Function: GTP binding (GO:0005525);;	K17065|2.01178e-133|loa:LOAG_07384|K17065 dynamin 1-like protein [EC:3.6.5.5] | (RefSeq) DRP-1 protein	Dynamin-A OS=Dictyostelium discoideum OX=44689 GN=dymA PE=1 SV=2	GTP-binding protein, putative [Leishmania donovani]	--
c30748.graph_c0	3	0.04	69	1.13	1	0.02	8	0.17	25	0.48	-1.10545	normal	-2.98388	down	-3.81933	down	1.14549	normal	--	--	--	--	--
c32244.graph_c0	2	0.06	52	1.69	2	0.07	8	0.34	35	1.35	-1.55921	normal	-3.87042	down	-3.70687	down	0.281299	normal	--	--	--	--	--
c37119.graph_c0	2	0.04	48	1.07	4	0.1	3	0.09	28	0.74	-2.3245	normal	-3.55672	down	-2.65865	down	0.478943	normal	Molecular Function: exonuclease activity (GO:0004527);; Biological Process: RNA metabolic process (GO:0016070);;	--	--	putative exosome complex exonuclease RRP40 [Leishmania mexicana MHOM/GT/2001/U1103]	--
c31532.graph_c0	1	0.02	44	0.98	2	0.05	3	0.09	23	0.61	-2.06201	normal	-3.86523	down	-3.12033	down	0.628054	normal	--	--	--	conserved hypothetical protein [Leishmania infantum JPCM5]	--
c48064.graph_c0	7	0.29	104	2.47	2	0.03	4	0.33	29	0.48	-2.08589	normal	-2.19284	down	-3.44321	down	1.52232	up	--	--	--	--	--
c62177.graph_c2	3	0.05	120	2.39	11	0.26	17	0.42	37	0.79	-0.678211	normal	-3.53454	down	-1.78776	normal	1.38728	up	--	K02999|8.23297e-55|aqu:105312935|K02999 DNA-directed RNA polymerase I subunit RPA1 [EC:2.7.7.6] | (RefSeq) DNA-directed RNA polymerase I subunit RPA1-like	DNA-directed RNA polymerase I subunit RPA1 OS=Trypanosoma brucei brucei OX=5702 GN=TRP11 PE=1 SV=1	putative DNA-directed rna polymerase I largest subunit [Trypanosoma vivax Y486]	Purine metabolism (ko00230);; Pyrimidine metabolism (ko00240);; RNA polymerase (ko03020)
c31755.graph_c0	1	0.01	59	0.96	2	0.04	9	0.19	24	0.46	-0.907647	normal	-3.92456	down	-3.17942	down	0.980854	normal	--	--	--	--	--
c30471.graph_c0	2	0.03	76	1.11	2	0.03	17	0.32	32	0.56	-0.480577	normal	-3.74423	down	-3.58106	down	0.940764	normal	--	--	Protein kintoun OS=Drosophila willistoni OX=7260 GN=Nop17l PE=3 SV=1	conserved hypothetical protein [Leishmania major strain Friedlin]	--
c43319.graph_c0	4	0.17	48	2.25	0	0	9	0.54	28	1.57	-1.11368	normal	-2.821	down	-4.97192	down	0.478943	normal	--	--	--	hypothetical protein TRSC58_02581 [Trypanosoma rangeli SC58]	--
c47452.graph_c0	14	0.43	104	2.01	14	0.48	20	0.68	47	1.19	-0.790977	normal	-1.96783	down	-1.80366	down	0.848287	normal	--	--	--	--	--
c47468.graph_c0	5	0.07	186	2.35	3	0.04	15	0.22	62	0.99	-1.55646	normal	-3.68243	down	-4.10144	down	1.28729	up	--	--	--	hypothetical protein ABB37_05069 [Leptomonas pyrrhocoris]	--
c19717.graph_c0	4	0.05	87	1.18	5	0.07	14	0.24	34	0.55	-0.817205	normal	-3.09385	down	-2.66795	down	1.04794	normal	Molecular Function: DNA binding (GO:0003677);; Molecular Function: DNA topoisomerase type I activity (GO:0003917);; Molecular Function: DNA topoisomerase type II (ATP-hydrolyzing) activity (GO:0003918);; Cellular Component: chromosome (GO:0005694);; Biological Process: DNA topological change (GO:0006265);; Cellular Component: integral component of membrane (GO:0016021);;	K03163|5.60608e-135|phu:Phum_PHUM395750|K03163 DNA topoisomerase I [EC:5.99.1.2] | (RefSeq) DNA topoisomerase, putative	DNA topoisomerase 1 OS=Dictyostelium discoideum OX=44689 GN=top1 PE=3 SV=1	DNA topoisomerase IB, large subunit [Leishmania infantum JPCM5]	--
c20679.graph_c0	2	0.02	88	1.06	6	0.08	11	0.17	32	0.45	-1.0438	normal	-3.74423	down	-2.36073	down	1.14848	normal	--	--	--	conserved hypothetical protein [Leishmania braziliensis MHOM/BR/75/M2904]	--
c20646.graph_c0	0	0	62	1.45	1	0.03	9	0.27	33	0.92	-1.33569	normal	-5.36628	down	-4.20738	down	0.610498	normal	Molecular Function: hydrolase activity, acting on carbon-nitrogen (but not peptide) bonds (GO:0016810);;	K01487|1.04059e-134|phd:102341690|K01487 guanine deaminase [EC:3.5.4.3] | (RefSeq) probable guanine deaminase-like	Guanine deaminase OS=Dictyostelium discoideum OX=44689 GN=guaD PE=1 SV=1	putative guanine deaminase [Leptomonas seymouri]	Purine metabolism (ko00230)
c53627.graph_c0	7	0.07	179	2.35	9	0.12	39	0.53	84	1.3	-0.690241	normal	-3.70097	down	-3.21372	down	0.801616	normal	Biological Process: metabolic process (GO:0008152);; Molecular Function: oxidoreductase activity, acting on the CH-CH group of donors (GO:0016627);;	--	NADH-cytochrome b5 reductase 1 OS=Dictyostelium discoideum OX=44689 GN=cyb5r1 PE=3 SV=1	putative NADH-dependent fumarate reductase [Leishmania braziliensis MHOM/BR/75/M2904]	--
c20217.graph_c0	3	0.09	48	1.6	4	0.15	7	0.3	22	0.87	-1.09523	normal	-2.80569	down	-2.32321	normal	0.810462	normal	--	--	--	putative mitochondrial hypothetical protein [Leptomonas pyrrhocoris]	--
c53476.graph_c0	20	0.43	351	8.18	26	0.7	43	1.46	164	4.32	-1.50288	normal	-3.26779	down	-2.73902	down	0.812204	normal	Molecular Function: microtubule motor activity (GO:0003777);; Biological Process: microtubule-based process (GO:0007017);; Cellular Component: dynein complex (GO:0030286);; Cellular Component: motile cilium (GO:0031514);;	K10418|8.77305e-44|aqu:100636525|K10418 dynein light chain LC8-type | (RefSeq) dynein light chain 2, cytoplasmic	Dynein light chain LC6, flagellar outer arm OS=Heliocidaris crassispina OX=1043166 PE=3 SV=1	dynein light chain [Trypanosoma cruzi strain CL Brener]	--
c44952.graph_c0	0	0	175	2.69	0	0	3	0.06	25	0.46	-2.1728	normal	-4.97689	down	-4.81392	down	2.4696	up	--	--	--	amastin-like protein [Leptomonas pyrrhocoris]	--
c65544.graph_c0	5	0.07	73	1.15	8	0.14	8	0.16	34	0.63	-1.51974	normal	-2.83112	down	-2.08359	down	0.79947	normal	Molecular Function: ATP binding (GO:0005524);; Molecular Function: ATPase activity, coupled to transmembrane movement of substances (GO:0042626);;	K06158|2.67913e-152|nve:NEMVE_v1g190285|K06158 ATP-binding cassette, subfamily F, member 3 | (RefSeq) hypothetical protein	ABC transporter F family member 4 OS=Dictyostelium discoideum OX=44689 GN=abcF4 PE=3 SV=1	putative ABC transporter protein [Leptomonas pyrrhocoris]	--
c36349.graph_c0	1	0.04	68	1.95	1	0.03	3	0.12	37	1.3	-2.70239	down	-4.53221	down	-4.3682	down	0.581312	normal	--	--	--	--	--
c19972.graph_c0	2	0.07	82	3.15	6	0.26	13	0.64	38	1.74	-1.06479	normal	-3.98645	down	-2.60227	down	0.808857	normal	Molecular Function: cytochrome-c oxidase activity (GO:0004129);; Cellular Component: mitochondrial envelope (GO:0005740);; Cellular Component: integral component of membrane (GO:0016021);; Biological Process: hydrogen ion transmembrane transport (GO:1902600);;	--	--	conserved hypothetical protein [Leishmania major strain Friedlin]	--
c66843.graph_c0	0	0	67	0.75	4	0.05	11	0.16	46	0.61	-1.5406	normal	-5.83553	down	-3.35675	down	0.255368	normal	Molecular Function: nucleic acid binding (GO:0003676);; Molecular Function: helicase activity (GO:0004386);; Molecular Function: ATP binding (GO:0005524);;	K14805|3.24755e-42|cge:100764379|K14805 ATP-dependent RNA helicase DDX24/MAK5 [EC:3.6.4.13] | (RefSeq) Ddx24; DEAD-box helicase 24	ATP-dependent RNA helicase ddx24 OS=Dictyostelium discoideum OX=44689 GN=ddx24 PE=3 SV=1	ATP-dependent RNA helicase-like protein [Leishmania braziliensis MHOM/BR/75/M2904]	--
c33732.graph_c0	5	0.06	55	0.75	4	0.06	11	0.19	46	0.75	-1.5406	normal	-3.25833	down	-3.35675	down	-0.0225347	normal	--	--	--	hypothetical protein ABL78_1780 [Leptomonas seymouri]	--
c43267.graph_c0	3	0.06	94	2.15	6	0.15	25	0.73	30	0.82	0.123707	normal	-3.23926	down	-2.27031	down	1.33167	normal	Biological Process: purine ribonucleotide metabolic process (GO:0009150);; Molecular Function: kinase activity (GO:0016301);; Biological Process: guanosine-containing compound metabolic process (GO:1901068);;	K00942|9.98186e-47|gga:428399|K00942 guanylate kinase [EC:2.7.4.8] | (RefSeq) GUK1; guanylate kinase 1	Guanylate kinase OS=Dictyostelium discoideum OX=44689 GN=guk1 PE=3 SV=1	putative guanylate kinase [Leishmania mexicana MHOM/GT/2001/U1103]	Purine metabolism (ko00230)
c26760.graph_c0	2	0.03	124	1.94	11	0.21	53	1.05	58	1.14	0.256477	normal	-4.58596	down	-2.42353	down	0.802333	normal	Molecular Function: phosphoglycerate mutase activity (GO:0004619);; Cellular Component: cytoplasm (GO:0005737);; Biological Process: glucose catabolic process (GO:0006007);; Biological Process: gluconeogenesis (GO:0006094);; Biological Process: glycolytic process (GO:0006096);; Molecular Function: manganese ion binding (GO:0030145);; Molecular Function: cobalt ion binding (GO:0050897);;	--	2,3-bisphosphoglycerate-independent phosphoglycerate mutase OS=Onchocerca volvulus OX=6282 GN=ipgm-1 PE=1 SV=1	2 3-bisphosphoglycerate-independent phosphoglycerate mutase (PGAM) [Leptomonas seymouri]	--
c38499.graph_c0	1	0.02	63	1.78	5	0.09	15	0.37	36	1.04	-0.80525	normal	-4.49355	down	-2.7483	down	0.511824	normal	--	--	--	putative calpain-like cysteine peptidase putativecysteine peptidase Clan CA family C2 [Leptomonas pyrrhocoris]	--
c20216.graph_c0	2	0.03	83	1.17	4	0.06	22	0.4	38	0.64	-0.370606	normal	-3.98645	down	-3.08707	down	0.826035	normal	--	--	--	--	--
c59499.graph_c0	13	0.21	203	6.42	18	0.39	48	1.48	133	4.07	-1.05136	normal	-3.55193	down	-2.94542	down	0.326427	normal	--	--	--	unnamed protein product [Phytomonas sp. isolate EM1]	--
c20688.graph_c0	3	0.06	41	0.97	7	0.18	2	0.06	25	0.7	-2.52962	normal	-2.98388	down	-1.8234	normal	0.415181	normal	--	--	--	unnamed protein product [Phytomonas sp. isolate EM1]	--
c40688.graph_c0	5	0.07	110	1.79	4	0.07	20	0.42	41	0.77	-0.602762	normal	-3.0954	down	-3.1942	down	1.11978	normal	--	--	--	hypothetical protein, conserved [Leishmania guyanensis]	--
c20296.graph_c0	4	0.04	71	0.84	3	0.04	12	0.18	40	0.56	-1.23771	normal	-3.32321	down	-3.48075	down	0.533288	normal	--	--	--	hypothetical protein [Trypanosoma cruzi strain CL Brener]	--
c34873.graph_c0	2	0.03	59	0.97	4	0.07	13	0.27	24	0.47	-0.44439	normal	-3.34115	down	-2.4439	normal	0.980854	normal	--	K14079|1.26403e-06|ccw:104695691|K14079 poly(A) RNA polymerase GLD2 [EC:2.7.7.19] | (RefSeq) PAPD4; poly(A) RNA polymerase D4, non-canonical	--	unnamed protein product [Phytomonas sp. isolate EM1]	--
c65904.graph_c0	3	0.08	48	1.41	1	0.03	1	0.04	25	0.88	-3.00475	normal	-2.98388	down	-3.81933	down	0.6352	normal	--	--	--	--	--
c37534.graph_c0	3	0.03	73	0.77	7	0.09	14	0.19	26	0.33	-0.455276	normal	-3.0387	down	-1.87801	normal	1.17113	normal	--	--	Probable Werner syndrome ATP-dependent helicase homolog 1 OS=Caenorhabditis elegans OX=6239 GN=wrn-1 PE=3 SV=2	ATP-dependent DEAD/H DNA helicase recQ family-like protein [Leishmania braziliensis MHOM/BR/75/M2904]	--
c35853.graph_c0	5	0.14	46	1.39	4	0.13	8	0.31	29	1.04	-1.30438	normal	-2.60749	down	-2.70769	down	0.370889	normal	Cellular Component: integral component of membrane (GO:0016021);;	K17080|4.86173e-61|pxy:105386313|K17080 prohibitin 1 | (RefSeq) protein l(2)37Cc-like	Protein l(2)37Cc OS=Drosophila melanogaster OX=7227 GN=l(2)37Cc PE=2 SV=2	prohibitin [Leptomonas seymouri]	--
c34558.graph_c0	11	0.29	75	2.03	7	0.35	21	0.73	51	1.64	-0.838664	normal	-2.4055	down	-2.82558	down	0.26956	normal	Cellular Component: membrane (GO:0016020);;	--	--	hypothetical protein [Trypanosoma cruzi strain CL Brener]	--
c47576.graph_c0	5	0.08	234	3.97	9	0.14	35	0.76	82	1.63	-0.806093	normal	-4.08119	down	-3.17934	down	1.21963	up	Molecular Function: protein serine/threonine phosphatase activity (GO:0004722);; Biological Process: protein dephosphorylation (GO:0006470);;	--	Serine/threonine-protein phosphatase PP1-gamma OS=Caenorhabditis elegans OX=6239 GN=gsp-3 PE=2 SV=1	protein phosphatase [Strigomonas culicis]	--
c65454.graph_c0	4	0.07	52	1.08	9	0.21	12	0.32	23	0.57	-0.490556	normal	-2.5461	down	-1.3859	normal	0.861779	normal	Cellular Component: mitochondrion (GO:0005739);;	--	--	hypothetical protein, conserved [Leishmania donovani]	--
c50190.graph_c0	1	0.02	53	1.18	2	0.05	15	0.43	35	0.94	-0.766833	normal	-4.45383	down	-3.70687	down	0.308021	normal	--	K18416|2.95905e-25|dre:553641|K18416 3'-5' exoribonuclease 1 [EC:3.1.-.-] | (RefSeq) eri1, thex1, zgc:110635; exoribonuclease 1	3&apos;-5&apos; exonuclease eri-1 OS=Caenorhabditis elegans OX=6239 GN=eri-1 PE=1 SV=2	hypothetical protein ABB37_04611 [Leptomonas pyrrhocoris]	--
c40249.graph_c0	4	0.05	113	1.6	7	0.11	28	0.91	65	1.09	-0.786693	normal	-4.01246	down	-3.17	down	0.508813	normal	--	--	--	hypothetical protein, conserved [Leishmania guyanensis]	--
c43653.graph_c0	1	0.03	91	2.81	8	0.27	4	0.16	32	1.17	-2.21892	normal	-4.32763	down	-1.99851	normal	1.19605	normal	--	--	--	putative ubiquitin regulatory protein (ISS) [Trypanosoma grayi]	--
c40330.graph_c0	1	0.01	75	0.94	3	0.04	9	0.22	22	0.52	-0.792429	normal	-3.80336	down	-2.64459	normal	1.43861	normal	--	--	--	--	--
c64550.graph_c1	4	0.08	54	1.21	6	0.15	2	0.06	32	0.85	-2.86158	normal	-3.00851	down	-2.36073	down	0.458973	normal	Molecular Function: DNA binding (GO:0003677);; Molecular Function: DNA topoisomerase type I activity (GO:0003917);; Cellular Component: chromosome (GO:0005694);; Biological Process: DNA topological change (GO:0006265);;	K03163|1.74258e-12|bmor:101741025|K03163 DNA topoisomerase I [EC:5.99.1.2] | (RefSeq) DNA topoisomerase I, mitochondrial	DNA topoisomerase 1 OS=Drosophila melanogaster OX=7227 GN=Top1 PE=1 SV=1	hypothetical protein STCU_10854 [Strigomonas culicis]	--
c66037.graph_c0	2	0.04	32	0.62	1	0.02	2	0.05	21	0.49	-2.29881	normal	-3.1553	down	-3.57753	down	0.310533	normal	--	--	--	--	--
c35979.graph_c0	1	0.03	91	2.66	2	0.06	7	0.26	30	1.04	-1.50943	normal	-4.23693	down	-3.49064	down	1.28562	normal	--	--	--	--	--
c38609.graph_c1	5	0.05	109	1.19	9	0.11	7	0.1	45	0.58	-2.06321	normal	-3.22719	down	-2.32676	down	0.976205	normal	--	--	--	hypothetical protein, conserved [Leishmania donovani]	--
c66448.graph_c0	4	0.05	82	1.11	2	0.03	3	0.05	28	0.45	-2.3245	normal	-2.821	down	-3.39417	down	1.23342	normal	Molecular Function: nucleotide binding (GO:0000166);; Biological Process: mitotic cytokinesis (GO:0000281);; Molecular Function: protein kinase activity (GO:0004672);; Biological Process: phosphorylation (GO:0016310);; Biological Process: growth (GO:0040007);;	K04515|1.0613e-50|hgl:101711305|K04515 calcium/calmodulin-dependent protein kinase (CaM kinase) II [EC:2.7.11.17] | (RefSeq) Camk2d; calcium/calmodulin dependent protein kinase II delta	Probable myosin light chain kinase DDB_G0271550 OS=Dictyostelium discoideum OX=44689 GN=DDB_G0271550 PE=3 SV=1	protein kinase [Strigomonas culicis]	ErbB signaling pathway (ko04012);; Calcium signaling pathway (ko04020);; cAMP signaling pathway (ko04024);; HIF-1 signaling pathway (ko04066);; Oocyte meiosis (ko04114);; Adrenergic signaling in cardiomyocytes (ko04261);; Wnt signaling pathway (ko04310);; Axon guidance (ko04360);; Circadian entrainment (ko04713);; Long-term potentiation (ko04720);; Neurotrophin signaling pathway (ko04722);; Choli…
c35169.graph_c0	7	0.11	151	2.59	20	0.38	46	1.01	112	2.28	-0.866964	normal	-4.11251	down	-2.55502	down	0.148568	normal	Cellular Component: Sec61 translocon complex (GO:0005784);; Biological Process: protein secretion (GO:0009306);; Molecular Function: P-P-bond-hydrolysis-driven protein transmembrane transporter activity (GO:0015450);; Cellular Component: integral component of membrane (GO:0016021);;	K10956|0|tad:TRIADDRAFT_63808|K10956 protein transport protein SEC61 subunit alpha | (RefSeq) hypothetical protein	Protein transport protein Sec61 subunit alpha OS=Dictyostelium discoideum OX=44689 GN=sec61a PE=3 SV=1	putative pretranslocation protein,alpha subunit [Leishmania major strain Friedlin]	Protein export (ko03060);; Protein processing in endoplasmic reticulum (ko04141);; Phagosome (ko04145)
c19498.graph_c1	2	0.04	48	1.09	1	0.03	4	0.12	21	0.57	-1.65616	normal	-3.1553	down	-3.57753	down	0.873955	normal	--	--	--	hypothetical protein AGDE_08960 [Angomonas deanei]	--
c43938.graph_c0	1	0.03	49	1.43	6	0.19	32	1.2	28	0.97	0.554092	normal	-4.14013	down	-2.17384	normal	0.507804	normal	Molecular Function: glutamate-ammonia ligase activity (GO:0004356);; Biological Process: glutamine biosynthetic process (GO:0006542);;	K01915|1.61403e-102|cbr:CBG13820|K01915 glutamine synthetase [EC:6.3.1.2] | (RefSeq) Cbr-gln-3; C. briggsae CBR-GLN-3 protein	Probable glutamine synthetase OS=Caenorhabditis elegans OX=6239 GN=gln-2 PE=3 SV=1	glutamate-ammonia ligase [Crithidia acanthocephali]	Arginine biosynthesis (ko00220);; Alanine, aspartate and glutamate metabolism (ko00250);; Glyoxylate and dicarboxylate metabolism (ko00630);; Nitrogen metabolism (ko00910);; Biosynthesis of amino acids (ko01230)
c65678.graph_c0	3	0.04	74	1.09	1	0.02	5	0.09	35	0.61	-2.10226	normal	-3.45616	down	-4.29003	down	0.778324	normal	--	--	--	hypothetical protein ABB37_03592 [Leptomonas pyrrhocoris]	--
c40939.graph_c0	11	0.14	86	1.19	6	0.09	28	0.49	53	0.87	-0.502227	normal	-2.46013	down	-3.07256	down	0.409192	normal	Molecular Function: catalytic activity (GO:0003824);; Cellular Component: mitochondrion (GO:0005739);; Cellular Component: integral component of membrane (GO:0016021);; Molecular Function: coenzyme binding (GO:0050662);;	--	--	unnamed protein product [Phytomonas sp. isolate EM1]	--
c34842.graph_c0	5	0.06	56	0.78	4	0.06	13	0.23	25	0.41	-0.498722	normal	-2.3997	down	-2.50066	down	0.851379	normal	Biological Process: MAPK cascade (GO:0000165);; Molecular Function: MAP kinase activity (GO:0004707);; Molecular Function: ATP binding (GO:0005524);; Cellular Component: intracellular (GO:0005622);;	K19603|4.24847e-127|lcm:102349570|K19603 mitogen-activated protein kinase 15 [EC:2.7.11.24] | (RefSeq) MAPK15; mitogen-activated protein kinase 15	Extracellular signal-regulated kinase 2 OS=Dictyostelium discoideum OX=44689 GN=erkB PE=1 SV=1	putative protein kinase, putative,mitogen-activated protein kinase [Trypanosoma theileri]	--
c59333.graph_c1	3	0.03	132	1.3	2	0.02	23	0.28	68	0.76	-1.11713	normal	-4.39822	down	-4.64698	down	0.666408	normal	--	--	Myosin-VIIa OS=Drosophila pseudoobscura pseudoobscura OX=46245 GN=ck PE=3 SV=1	myosin XXI [Leptomonas seymouri]	--
c37902.graph_c0	4	0.29	44	3.53	3	0.27	7	0.72	33	3.17	-1.6385	normal	-3.05181	down	-3.21009	down	0.129508	normal	--	--	--	--	--
c19576.graph_c0	2	0.02	90	1.17	5	0.07	10	0.16	27	0.41	-0.934381	normal	-3.50577	down	-2.34521	normal	1.41566	normal	--	--	--	unnamed protein product [Phytomonas sp. isolate Hart1]	--
c42154.graph_c0	4	0.04	137	1.73	6	0.07	15	0.21	46	0.59	-1.14184	normal	-3.52106	down	-2.87195	down	1.2712	up	Cellular Component: ubiquitin ligase complex (GO:0000151);; Biological Process: ubiquitin-dependent protein catabolic process (GO:0006511);; Biological Process: protein ubiquitination (GO:0016567);; Molecular Function: ubiquitin-ubiquitin ligase activity (GO:0034450);; Biological Process: single-organism metabolic process (GO:0044710);;	K03671|1.03519e-17|smm:Smp_008070|K03671 thioredoxin 1 | (RefSeq) thioredoxin	Thioredoxin OS=Plasmodium falciparum (isolate 3D7) OX=36329 GN=PF14_0545 PE=1 SV=1	putative ubiquitin fusion degradation protein 2 putativeubiquitin conjugation factor E4 B [Leptomonas pyrrhocoris]	--
c38571.graph_c0	4	0.06	87	1.87	3	0.18	13	0.28	47	0.95	-1.3572	normal	-3.55155	down	-3.70856	down	0.594764	normal	Molecular Function: hydrolase activity (GO:0016787);;	K01057|5.02734e-17|nvi:100119366|K01057 6-phosphogluconolactonase [EC:3.1.1.31] | (RefSeq) 6-phosphogluconolactonase	Putative 6-phosphogluconolactonase OS=Caenorhabditis elegans OX=6239 GN=Y57G11C.3 PE=3 SV=2	6-phosphogluconolactonase [Leishmania mexicana MHOM/GT/2001/U1103]	Pentose phosphate pathway (ko00030);; Carbon metabolism (ko01200)
c66026.graph_c0	3	0.03	68	0.77	0	0	14	0.2	31	0.42	-0.691878	normal	-3.28533	down	-5.1143	down	0.827645	normal	--	--	--	--	--
c25971.graph_c0	4	0.05	85	1.08	2	0.03	15	0.24	34	0.51	-0.727365	normal	-3.09385	down	-3.66614	down	1.01496	normal	--	K10685|1.7726e-49|ola:101172730|K10685 ubiquitin-like 1-activating enzyme E1 B [EC:6.2.1.45] | (RefSeq) uba2; ubiquitin like modifier activating enzyme 2	SUMO-activating enzyme subunit uba-2 OS=Caenorhabditis elegans OX=6239 GN=uba-2 PE=3 SV=3	ubiquitin-activating enzyme-like protein [Leptomonas pyrrhocoris]	Ubiquitin mediated proteolysis (ko04120)
c65715.graph_c0	4	0.06	51	0.91	6	0.12	11	0.25	29	0.61	-0.910759	normal	-2.87021	down	-2.22288	normal	0.515311	normal	--	--	--	unnamed protein product [Phytomonas sp. isolate EM1]	--
c50357.graph_c0	5	0.05	232	2.68	2	0.03	24	0.35	127	1.73	-1.94098	down	-4.70725	down	-5.53921	down	0.583734	normal	Molecular Function: N-acetyltransferase activity (GO:0008080);; Cellular Component: membrane (GO:0016020);;	--	Transmembrane protein 41 homolog OS=Drosophila melanogaster OX=7227 GN=stas PE=2 SV=2	unspecified product [Leptomonas pyrrhocoris]	--
c18644.graph_c0	2	0.03	54	0.85	2	0.03	9	0.18	34	0.63	-1.37627	normal	-3.82957	down	-3.66614	down	0.374644	normal	--	--	--	--	--
c26114.graph_c0	0	0	83	1.63	7	0.15	7	0.18	50	1.17	-2.2089	normal	-5.9538	down	-2.79752	down	0.440964	normal	Molecular Function: intramolecular transferase activity, phosphotransferases (GO:0016868);; Biological Process: organic substance metabolic process (GO:0071704);;	K01836|1.58857e-76|dre:474321|K01836 phosphoacetylglucosamine mutase [EC:5.4.2.3] | (RefSeq) pgm3, wu:fc08c11, wu:fc39c03, zgc:91932; phosphoglucomutase 3	--	phosphoacetylglucosamine mutase-like protein [Leptomonas seymouri]	Amino sugar and nucleotide sugar metabolism (ko00520)
c66208.graph_c0	3	0.05	47	0.89	1	0.02	9	0.22	25	0.56	-0.96198	normal	-2.98388	down	-3.81933	down	0.60575	normal	Molecular Function: nucleotide binding (GO:0000166);;	--	Tubulin gamma-2 chain OS=Euplotes octocarinatus OX=5937 PE=3 SV=1	putative zeta tubulin [Leishmania braziliensis MHOM/BR/75/M2904]	--
c65755.graph_c0	3	0.07	49	1.28	7	0.2	11	0.37	26	0.81	-0.764197	normal	-3.0387	down	-1.87801	normal	0.610073	normal	--	K07277|2.84149e-09|aqu:100638504|K07277 outer membrane protein insertion porin family | (RefSeq) sorting and assembly machinery component 50 homolog	--	putative Tob55 [Leishmania major strain Friedlin]	--
c48075.graph_c1	11	0.43	282	7.15	26	0.76	35	1.56	156	5.42	-1.7171	down	-4.00303	down	-2.66729	down	0.56952	normal	--	--	--	unnamed protein product [Phytomonas sp. isolate EM1]	--
c65820.graph_c0	2	0.04	60	1.4	2	0.05	5	0.15	24	0.67	-1.59417	normal	-3.34115	down	-3.17942	down	1.00451	normal	--	--	--	unnamed protein product [Phytomonas sp. isolate EM1]	--
c40917.graph_c0	10	0.16	106	1.83	7	0.13	14	0.31	40	0.81	-1.03928	normal	-2.18672	down	-2.48211	down	1.10164	normal	--	--	--	conserved hypothetical protein [Leishmania major strain Friedlin]	--
c46785.graph_c0	7	0.17	236	6.94	27	0.48	45	1.08	142	3.38	-1.23451	normal	-4.45269	down	-2.48001	down	0.448635	normal	Molecular Function: isomerase activity (GO:0016853);;	K03165|5.69506e-133|ccw:104685013|K03165 DNA topoisomerase III [EC:5.99.1.2] | (RefSeq) TOP3A; topoisomerase (DNA) III alpha	DNA topoisomerase 3 OS=Dictyostelium discoideum OX=44689 GN=top3 PE=3 SV=1	putative DNA topoisomerase III [Leishmania mexicana MHOM/GT/2001/U1103]	Homologous recombination (ko03440);; Fanconi anemia pathway (ko03460)
c37423.graph_c0	20	0.23	329	4.29	39	0.56	79	1.32	211	3.26	-1.00819	normal	-3.62974	down	-2.53386	down	0.358067	normal	Molecular Function: ATP binding (GO:0005524);; Biological Process: protein folding (GO:0006457);; Biological Process: response to heat (GO:0009408);; Cellular Component: membrane (GO:0016020);; Molecular Function: heat shock protein binding (GO:0031072);; Molecular Function: metal ion binding (GO:0046872);; Molecular Function: unfolded protein binding (GO:0051082);;	K09502|4.66131e-96|spu:578394|K09502 DnaJ homolog subfamily A member 1 | (RefSeq) dnaJ homolog subfamily A member 1	DnaJ homolog subfamily A member 1 homolog OS=Dictyostelium discoideum OX=44689 GN=dnaja1 PE=3 SV=1	unnamed protein product [Phytomonas sp. isolate EM1]	Protein processing in endoplasmic reticulum (ko04141)
c48921.graph_c2	6	0.09	118	2.8	5	0.11	31	0.97	78	1.98	-0.902898	normal	-3.7876	down	-3.84425	down	0.311903	normal	--	K13181|6.10274e-13|cin:100183701|K13181 ATP-dependent RNA helicase DDX27 [EC:3.6.4.13] | (RefSeq) ddx27; probable ATP-dependent RNA helicase DDX27	Probable ATP-dependent RNA helicase Dbp45A OS=Drosophila melanogaster OX=7227 GN=Dbp45A PE=2 SV=2	unnamed protein product [Phytomonas sp. isolate EM1]	--
c20400.graph_c0	4	0.05	81	1.02	0	0	5	0.08	25	0.37	-1.6485	normal	-2.66242	down	-4.81392	down	1.3723	normal	--	--	--	hypothetical protein ABB37_05783 [Leptomonas pyrrhocoris]	--
c33241.graph_c0	23	1.27	425	24.58	44	2.89	131	9.74	242	17.52	-0.485682	normal	-3.6342	down	-2.56093	down	0.529276	normal	Molecular Function: RNA binding (GO:0003723);; Molecular Function: structural constituent of ribosome (GO:0003735);; Cellular Component: ribosome (GO:0005840);; Biological Process: translation (GO:0006412);; Cellular Component: integral component of membrane (GO:0016021);;	K02964|6.27246e-64|hro:HELRODRAFT_157357|K02964 small subunit ribosomal protein S18e | (RefSeq) hypothetical protein	40S ribosomal protein S18 OS=Spodoptera frugiperda OX=7108 GN=RpS18 PE=2 SV=1	putative 40S ribosomal protein S18 [Leishmania infantum JPCM5]	Ribosome (ko03010)
c31400.graph_c0	2	0.05	50	1.32	2	0.06	8	0.27	25	0.79	-1.10545	normal	-3.39814	down	-3.23618	down	0.692357	normal	--	--	--	hypothetical protein ABL78_7638 [Leptomonas seymouri]	--
c20811.graph_c0	1	0.02	54	1	0	0	10	0.24	23	0.5	-0.720701	normal	-3.86523	down	-4.69808	down	0.914739	normal	--	--	Uncharacterized protein F09G8.5 OS=Caenorhabditis elegans OX=6239 GN=F09G8.5 PE=4 SV=2	hypothetical protein ABL78_5672 [Leptomonas seymouri]	--
c54938.graph_c0	34	0.43	685	10.24	35	0.57	55	1.02	321	5.7	-2.11899	down	-3.49636	down	-3.28902	down	0.810228	normal	Molecular Function: nucleotide binding (GO:0000166);; Cellular Component: cytoplasm (GO:0005737);; Molecular Function: hydrolase activity (GO:0016787);; Molecular Function: ion binding (GO:0043167);; Biological Process: establishment of localization (GO:0051234);;	K01551|2.58087e-69|aag:AaeL_AAEL011136|K01551 arsenite-transporting ATPase [EC:3.6.3.16] | (RefSeq) ASNA_AEDAE_a; AAEL011136-PA	ATPase ASNA1 homolog OS=Trypanosoma cruzi (strain CL Brener) OX=353153 GN=Tc00.1047053507763.30 PE=3 SV=1	anion-transporting ATPase-like, putative [Trypanosoma cruzi]	--
c39115.graph_c0	40	1.85	504	24.81	72	3.85	200	12.38	360	20.94	-0.450133	normal	-3.43316	down	-2.43424	down	0.203842	normal	Molecular Function: structural constituent of ribosome (GO:0003735);; Cellular Component: ribosome (GO:0005840);; Biological Process: translation (GO:0006412);;	K02889|5.74496e-34|tsp:Tsp_04780|K02889 large subunit ribosomal protein L21e | (RefSeq) 60S ribosomal protein L21	60S ribosomal protein L21 OS=Dictyostelium discoideum OX=44689 GN=rpl21 PE=3 SV=1	putative 60S ribosomal protein L21 [Leishmania major strain Friedlin]	Ribosome (ko03010)
c44873.graph_c0	1	0.02	128	3.27	9	0.25	28	0.92	65	1.98	-0.786693	normal	-5.33159	down	-2.84834	down	0.686433	normal	--	--	--	--	--
c25491.graph_c0	0	0	49	1.19	0	0	4	0.12	24	0.69	-1.83263	normal	-4.91991	down	-4.75717	down	0.720149	normal	Biological Process: proteolysis (GO:0006508);; Molecular Function: thiol-dependent ubiquitinyl hydrolase activity (GO:0036459);; Biological Process: cellular protein metabolic process (GO:0044267);;	K11835|5.36281e-19|cjc:100412030|K11835 ubiquitin carboxyl-terminal hydrolase 4/11/15 [EC:3.4.19.12] | (RefSeq) USP15; ubiquitin specific peptidase 15	Ubiquitin hydrolase B OS=Dictyostelium discoideum OX=44689 GN=ubpB PE=1 SV=1	putative ubiquitin hydrolase [Leishmania major strain Friedlin]	--
c35294.graph_c0	4	0.22	46	2.7	5	0.32	11	0.81	24	1.7	-0.657504	normal	-2.60543	down	-2.18123	normal	0.631773	normal	--	--	--	unnamed protein product [Phytomonas sp. isolate Hart1]	--
c46102.graph_c0	8	0.15	119	2.14	15	0.45	58	1.5	75	2.09	0.0233704	normal	-3.36935	down	-2.37444	down	0.379618	normal	Cellular Component: membrane (GO:0016020);;	K15104|6.63473e-28|pss:102454106|K15104 solute carrier family 25 (mitochondrial oxoglutarate transporter), member 11 | (RefSeq) SLC25A11; solute carrier family 25 member 11	Mitochondrial 2-oxoglutarate/malate carrier protein OS=Caenorhabditis elegans OX=6239 GN=misc-1 PE=1 SV=2	putative mitochondrial mitochondrial carrier protein (MCP12) [Leptomonas pyrrhocoris]	--
c46391.graph_c0	7	0.07	121	1.36	12	0.15	17	0.24	68	0.91	-1.52117	normal	-3.39939	down	-2.53428	down	0.542339	normal	--	--	--	hypothetical protein P883.30 [Leishmania major]	--
c65476.graph_c0	1	0.02	51	1.4	4	0.12	7	0.25	36	1.18	-1.75696	normal	-4.49355	down	-3.01097	down	0.214786	normal	Molecular Function: nucleotide binding (GO:0000166);; Molecular Function: dihydroorotate oxidase activity (GO:0004158);; Biological Process: fumarate metabolic process (GO:0006106);; Biological Process: 'de novo' pyrimidine nucleobase biosynthetic process (GO:0006207);; Cellular Component: glycosome (GO:0020015);; Biological Process: 'de novo' UMP biosynthetic process (GO:0044205);; Biological Pr…	K00254|1.12729e-16|spu:589543|K00254 dihydroorotate dehydrogenase [EC:1.3.5.2] | (RefSeq) dihydroorotate dehydrogenase (quinone), mitochondrial	Dihydroorotate dehydrogenase (fumarate) OS=Trypanosoma cruzi (strain CL Brener) OX=353153 GN=pyr4 PE=1 SV=1	putative dihydroorotate dehydrogenase [Leishmania mexicana MHOM/GT/2001/U1103]	Pyrimidine metabolism (ko00240)
c66509.graph_c0	2	0.02	69	0.87	7	0.1	10	0.16	28	0.42	-0.983197	normal	-3.55672	down	-1.98139	normal	0.989234	normal	--	--	--	--	--
c45714.graph_c1	2	0.02	137	1.48	3	0.04	19	0.26	54	0.69	-1.05192	normal	-4.48436	down	-3.90526	down	1.04543	normal	--	--	--	conserved hypothetical protein [Leishmania mexicana MHOM/GT/2001/U1103]	--
c44936.graph_c0	1	0.04	81	3.47	8	0.38	14	0.77	51	2.6	-1.37448	normal	-4.98657	down	-2.65581	down	0.37851	normal	--	--	Histone chaperone asf1 OS=Drosophila melanogaster OX=7227 GN=asf1 PE=1 SV=1	anti-silencing protein a-like protein [Leptomonas pyrrhocoris]	--
c24713.graph_c0	5	0.15	79	2.61	3	0.11	23	0.97	49	1.93	-0.660705	normal	-3.34793	down	-3.76755	down	0.399434	normal	--	--	--	--	--
c39285.graph_c0	3	0.11	73	3.92	4	0.19	11	0.54	39	1.96	-1.31348	normal	-3.60889	down	-3.12367	down	0.60798	normal	Molecular Function: transferase activity (GO:0016740);;	K03859|9.12228e-29|nve:NEMVE_v1g174365|K03859 phosphatidylinositol glycan, class C | (RefSeq) hypothetical protein	Putative phosphatidylinositol N-acetylglucosaminyltransferase subunit C OS=Dictyostelium discoideum OX=44689 GN=pigC PE=3 SV=1	putative phosphatidylinositolN-acetylglucosaminyltransfe ra sesubunit c [Leptomonas pyrrhocoris]	Glycosylphosphatidylinositol(GPI)-anchor biosynthesis (ko00563)
c47270.graph_c0	7	0.21	121	3.1	5	0.19	33	1.04	68	2	-0.624405	normal	-3.39939	down	-3.64879	down	0.542339	normal	Cellular Component: mitochondrion (GO:0005739);; Biological Process: transport (GO:0006810);; Cellular Component: integral component of membrane (GO:0016021);;	K12402|1.17478e-06|aqu:100636869|K12402 AP-4 complex subunit mu-1 | (RefSeq) AP-4 complex subunit mu-like	AP-4 complex subunit mu OS=Dictyostelium discoideum OX=44689 GN=apm4 PE=2 SV=1	conserved hypothetical protein [Leishmania major strain Friedlin]	Lysosome (ko04142)
c20121.graph_c1	8	0.07	144	1.46	2	0.02	11	0.14	63	0.76	-1.97757	normal	-3.12078	down	-4.53833	down	0.898755	normal	--	--	--	unnamed protein product [Phytomonas sp. isolate Hart1]	--
c65263.graph_c0	2	0.15	22	1.75	0	0	6	0.61	21	2	-1.21312	normal	-3.1553	down	-4.57212	down	-0.201171	normal	--	--	--	unnamed protein product, partial [Phytomonas sp. isolate Hart1]	--
c65899.graph_c0	2	0.03	65	1.11	4	0.08	14	0.3	21	0.42	-0.17211	normal	-3.1553	down	-2.25885	normal	1.29996	normal	--	--	--	unnamed protein product [Phytomonas sp. isolate Hart1]	--
c60288.graph_c1	10	0.2	81	1.76	6	0.14	13	0.36	39	1.01	-1.10037	normal	-2.15094	down	-2.63887	down	0.755154	normal	--	K15730|4.25537e-10|api:100159849|K15730 cytosolic prostaglandin-E synthase [EC:5.3.99.3] | (RefSeq) co-chaperone protein daf-41	--	hypothetical protein STCU_05221 [Strigomonas culicis]	Arachidonic acid metabolism (ko00590)
c32909.graph_c0	7	0.18	92	2.55	13	0.4	8	0.28	38	1.25	-1.67152	normal	-2.57336	down	-1.60304	normal	0.972068	normal	Molecular Function: endopeptidase activity (GO:0004175);; Cellular Component: proteasome regulatory particle (GO:0005838);; Cellular Component: integral component of membrane (GO:0016021);; Molecular Function: enzyme regulator activity (GO:0030234);; Biological Process: regulation of protein catabolic process (GO:0042176);; Biological Process: proteasome-mediated ubiquitin-dependent protein catab…	K03032|1.08787e-81|umr:103662680|K03032 26S proteasome regulatory subunit N2 | (RefSeq) PSMD1; proteasome 26S subunit, non-ATPase 1	26S proteasome non-ATPase regulatory subunit 1 OS=Drosophila melanogaster OX=7227 GN=Rpn2 PE=1 SV=1	unnamed protein product [Phytomonas sp. isolate EM1]	Proteasome (ko03050);; Epstein-Barr virus infection (ko05169)
c38315.graph_c0	0	0	81	2.08	9	0.26	5	0.16	28	0.86	-1.80021	normal	-5.13547	down	-1.65974	normal	1.21604	normal	Molecular Function: ATP binding (GO:0005524);; Cellular Component: cytoplasm (GO:0005737);; Cellular Component: proteasome regulatory particle (GO:0005838);; Biological Process: ubiquitin-dependent protein catabolic process (GO:0006511);; Molecular Function: ATPase activity (GO:0016887);;	K03062|0|hmg:100209561|K03062 26S proteasome regulatory subunit T2 | (RefSeq) 26S protease regulatory subunit 4	26S proteasome regulatory subunit 4 OS=Drosophila melanogaster OX=7227 GN=Rpt2 PE=1 SV=2	26S proteasome regulatory subunit T2 [Strigomonas culicis]	Proteasome (ko03050)
c26167.graph_c0	0	0	42	1.3	3	0.1	3	0.12	23	0.85	-2.06201	normal	-4.86058	down	-2.7062	down	0.563187	normal	--	--	--	conserved hypothetical protein [Leishmania braziliensis MHOM/BR/75/M2904]	--
c37541.graph_c0	1	0.01	95	1.16	4	0.05	13	0.2	55	0.8	-1.57515	normal	-5.09384	down	-3.60991	down	0.498202	normal	--	--	--	--	--
c61720.graph_c1	41	0.57	1245	19.24	81	1.4	415	8.21	359	6.62	0.601158	normal	-3.3944	down	-2.26253	down	1.50996	up	Biological Process: transport (GO:0006810);; Cellular Component: membrane (GO:0016020);; Molecular Function: transmembrane transporter activity (GO:0022857);;	--	Probable transport protein OS=Leishmania enriettii OX=5663 GN=PRO-1 PE=2 SV=1	lmgt2 [Strigomonas culicis]	--
c33688.graph_c0	1	0.01	54	0.87	1	0.02	15	0.31	23	0.44	-0.202284	normal	-3.86523	down	-3.70349	down	0.914739	normal	--	--	--	hypothetical protein ABB37_04573 [Leptomonas pyrrhocoris]	--
c25739.graph_c1	1	0.02	83	1.43	3	0.06	8	0.18	26	0.53	-1.15781	normal	-4.03637	down	-2.87665	down	1.35287	normal	--	--	--	unnamed protein product [Phytomonas sp. isolate Hart1]	--
c41677.graph_c0	3	0.05	96	1.64	4	0.08	11	0.31	29	0.53	-0.910759	normal	-3.19167	down	-2.70769	down	1.40854	normal	--	--	--	Zinc-binding dehydrogenase-like protein [Leptomonas seymouri]	--
c43179.graph_c0	3	0.04	98	1.47	6	0.1	20	0.38	23	0.41	0.178294	normal	-2.86756	down	-1.90001	normal	1.75708	up	--	--	--	hypothetical protein DQ04_05431000 [Trypanosoma grayi]	--
c42476.graph_c0	4	0.06	93	1.49	11	0.19	31	0.63	36	0.68	0.169985	normal	-3.17442	down	-1.7492	normal	1.06292	normal	Cellular Component: integral component of membrane (GO:0016021);; Molecular Function: sucrose-phosphate synthase activity (GO:0046524);;	--	--	sucrose-phosphate synthase-like protein [Strigomonas culicis]	--
c47644.graph_c1	3	0.05	49	0.84	4	0.08	12	0.26	32	0.65	-0.933307	normal	-3.32997	down	-2.84554	down	0.32274	normal	Molecular Function: protein binding (GO:0005515);; Cellular Component: cytoplasm (GO:0005737);;	--	--	unnamed protein product [Phytomonas sp. isolate EM1]	--
c36611.graph_c1	7	0.11	64	1.07	4	0.07	18	0.38	29	0.58	-0.271846	normal	-2.19284	down	-2.70769	down	0.83455	normal	Cellular Component: mitochondrion (GO:0005739);; Cellular Component: membrane (GO:0016020);;	--	--	conserved hypothetical protein [Leishmania infantum JPCM5]	--
c25474.graph_c0	7	0.15	69	1.6	3	0.08	3	0.09	34	0.93	-2.58709	normal	-2.41648	down	-3.25201	down	0.719841	normal	Cellular Component: integral component of membrane (GO:0016021);;	--	--	hypothetical protein STCU_11794 [Strigomonas culicis]	--
c25118.graph_c0	4	0.11	56	1.7	6	0.2	8	0.31	27	0.98	-1.20834	normal	-2.77005	down	-2.12308	normal	0.74535	normal	--	--	--	putative haloacid dehalogenase-like hydrolase [Leptomonas pyrrhocoris]	--
c40238.graph_c0	6	0.12	103	1.77	0	0	18	0.41	40	0.77	-0.709284	normal	-2.83832	down	-5.47263	down	1.06081	normal	--	--	--	hypothetical protein ABB37_08829 [Leptomonas pyrrhocoris]	--
c49969.graph_c0	7	0.16	94	2.54	13	0.38	14	0.5	44	1.53	-1.17035	normal	-2.7807	down	-1.80988	down	0.797261	normal	--	--	--	hypothetical protein TM35_000061130 [Trypanosoma theileri]	--
c35826.graph_c0	2	0.02	55	0.71	10	0.14	18	0.3	31	0.47	-0.361886	normal	-3.69959	down	-1.66472	normal	0.52883	normal	--	K18752|9.86589e-64|api:100169518|K18752 transportin-1 | (RefSeq) transportin-1	Transportin OS=Dictyostelium discoideum OX=44689 GN=tnpo PE=3 SV=1	transportin 1 [Trypanosoma theileri]	--
c43750.graph_c0	4	0.05	151	2.13	6	0.06	22	0.31	54	0.8	-0.855455	normal	-3.74864	down	-3.09907	down	1.18436	normal	--	--	JmjC domain-containing protein 4 homolog OS=Drosophila melanogaster OX=7227 GN=CG7200 PE=2 SV=1	unnamed protein product [Phytomonas sp. isolate EM1]	--
c27065.graph_c0	1	0.02	80	1.96	7	0.19	8	0.28	44	1.28	-1.87289	normal	-4.7772	down	-2.61665	down	0.568531	normal	--	--	--	hypothetical protein LMJF_22_0015 [Leishmania major strain Friedlin]	--
c47191.graph_c0	5	0.08	131	2.1	8	0.13	24	0.54	63	1.25	-0.952738	normal	-3.70522	down	-2.95578	down	0.763717	normal	--	--	--	unnamed protein product [Phytomonas sp. isolate EM1]	--
c23565.graph_c0	1	0.02	81	1.7	7	0.16	8	0.21	22	0.55	-0.935902	normal	-3.80336	down	-1.64595	normal	1.54756	up	--	--	Cilia- and flagella-associated protein 251 OS=Tetrahymena thermophila (strain SB210) OX=312017 GN=CFAP251 PE=4 SV=2	hypothetical protein STCU_03220 [Strigomonas culicis]	--
c33251.graph_c0	4	0.04	80	0.92	1	0.01	8	0.12	30	0.41	-1.3501	normal	-2.9178	down	-4.07379	down	1.10294	normal	--	--	--	hypothetical protein, conserved [Leishmania donovani]	--
c66077.graph_c0	4	0.06	46	0.82	14	0.28	8	0.18	24	0.51	-1.05112	normal	-2.60543	down	-0.860384	normal	0.631773	normal	Cellular Component: mitochondrion (GO:0005739);;	--	--	hypothetical protein TCDM_01498 [Trypanosoma cruzi Dm28c]	--
c26503.graph_c0	5	0.07	86	1.42	1	0.02	8	0.17	35	0.69	-1.55921	normal	-2.87197	down	-4.29003	down	0.991159	normal	Molecular Function: GTP binding (GO:0005525);;	K19828|3.57903e-26|gga:791224|K19828 mitochondrial GTPase 1 | (RefSeq) MTG1; mitochondrial ribosome associated GTPase 1	Mitochondrial GTPase 1 OS=Aedes aegypti OX=7159 GN=AAEL003813 PE=3 SV=1	hypothetical protein ABL78_3823 [Leptomonas seymouri]	--
c48744.graph_c1	0	0	108	1.57	1	0.02	8	0.15	41	0.71	-1.77572	normal	-5.6726	down	-4.51287	down	1.09366	normal	--	--	--	hypothetical protein AGDE_14310 [Angomonas deanei]	--
c39851.graph_c0	8	0.12	101	2.15	7	0.13	45	0.96	60	1.82	-0.0195204	normal	-3.05131	down	-3.0562	down	0.462327	normal	--	K12828|7.05488e-92|ggo:101147191|K12828 splicing factor 3B subunit 1 | (RefSeq) SF3B1; splicing factor 3b subunit 1	--	putative splicing factor 3B subunit 1 [Leishmania braziliensis MHOM/BR/75/M2904]	Spliceosome (ko03040)
c61456.graph_c3	44	0.6	1176	17.55	67	1.14	789	15.41	486	8.81	1.09068	normal	-3.73099	down	-2.9686	down	0.992115	normal	--	--	--	amino acid permease (AAT1.2) [Leptomonas pyrrhocoris]	--
c37181.graph_c0	4	0.08	65	1.44	2	0.05	8	0.23	38	1	-1.67152	normal	-3.25073	down	-3.82259	down	0.480386	normal	Molecular Function: protein serine/threonine kinase activity (GO:0004674);; Molecular Function: ATP binding (GO:0005524);; Biological Process: protein phosphorylation (GO:0006468);;	K07198|9.49651e-70|aqu:100642122|K07198 5'-AMP-activated protein kinase, catalytic alpha subunit [EC:2.7.11.11] | (RefSeq) 5'-AMP-activated protein kinase catalytic subunit alpha-2-like	5&apos;-AMP-activated serine/threonine-protein kinase catalytic subunit alpha OS=Dictyostelium discoideum OX=44689 GN=snfA PE=2 SV=1	putative serine/threonine kinase-like protein [Leptomonas seymouri]	FoxO signaling pathway (ko04068);; Regulation of autophagy (ko04140);; mTOR signaling pathway (ko04150)
c39802.graph_c0	6	0.14	57	0.87	0	0	6	0.12	28	0.64	-1.59563	normal	-2.33611	down	-4.97192	down	0.720001	normal	Molecular Function: serine-type endopeptidase activity (GO:0004252);; Cellular Component: mitochondrion (GO:0005739);; Biological Process: proteolysis (GO:0006508);; Molecular Function: serine-type exopeptidase activity (GO:0070008);;	--	--	oligopeptidase B-like protein [Trypanosoma theileri]	--
c30624.graph_c0	3	0.03	39	0.44	2	0.03	8	0.12	35	0.47	-1.55921	normal	-3.45616	down	-3.70687	down	-0.120415	normal	--	--	--	hypothetical protein ABB37_09940 [Leptomonas pyrrhocoris]	--
c26458.graph_c0	0	0	87	1.36	3	0.05	9	0.18	36	0.67	-1.45415	normal	-5.4889	down	-3.33235	down	0.96827	normal	--	--	--	conserved hypothetical protein [Leishmania mexicana MHOM/GT/2001/U1103]	--
c28562.graph_c0	1	0.02	36	0.79	0	0	5	0.14	24	0.62	-1.59417	normal	-3.92456	down	-4.75717	down	0.290646	normal	--	--	--	hypothetical protein, conserved [Leishmania donovani]	--
c45237.graph_c0	13	0.22	201	4.52	10	0.3	29	1.12	81	2	-1.04742	normal	-2.84216	down	-3.02443	down	1.01925	normal	--	--	--	hypothetical protein, conserved [Leishmania guyanensis]	--
c66177.graph_c0	3	0.05	57	1.15	3	0.07	8	0.21	26	0.63	-1.15781	normal	-3.0387	down	-2.87665	down	0.82227	normal	Molecular Function: nucleotide binding (GO:0000166);; Molecular Function: aminoacyl-tRNA ligase activity (GO:0004812);; Biological Process: tRNA aminoacylation for protein translation (GO:0006418);;	K01883|5.39472e-129|cqu:CpipJ_CPIJ010526|K01883 cysteinyl-tRNA synthetase [EC:6.1.1.16] | (RefSeq) cysteinyl-tRNA synthetase	Cysteine--tRNA ligase, cytoplasmic OS=Drosophila melanogaster OX=7227 GN=CysRS PE=1 SV=1	putative Cysteinyl-tRNA synthetase [Leptomonas seymouri]	Aminoacyl-tRNA biosynthesis (ko00970)
c20266.graph_c0	0	0	50	0.98	5	0.11	11	0.28	29	0.68	-0.910759	normal	-5.18468	down	-2.44502	down	0.48756	normal	Molecular Function: nucleotide binding (GO:0000166);; Molecular Function: hydrolase activity (GO:0016787);;	K14778|1.96684e-53|hmg:101239590|K14778 ATP-dependent RNA helicase DDX49/DBP8 [EC:3.6.4.13] | (RefSeq) probable ATP-dependent RNA helicase DDX49	Probable ATP-dependent RNA helicase ddx49 OS=Dictyostelium discoideum OX=44689 GN=ddx49 PE=3 SV=1	putative ATP-dependent RNA helicase [Leishmania major strain Friedlin]	--
c33841.graph_c0	5	0.06	65	0.85	3	0.04	10	0.17	43	0.67	-1.56726	normal	-3.1628	down	-3.58282	down	0.307299	normal	--	--	--	--	--
c20589.graph_c0	3	0.06	52	1.09	6	0.14	13	0.35	37	0.93	-1.02832	normal	-3.53454	down	-2.56472	down	0.203769	normal	Molecular Function: DNA binding (GO:0003677);; Molecular Function: protein serine/threonine phosphatase activity (GO:0004722);; Biological Process: protein dephosphorylation (GO:0006470);; Molecular Function: transferase activity, transferring acyl groups (GO:0016746);;	--	Serine/threonine-protein phosphatase alpha-1 isoform OS=Drosophila melanogaster OX=7227 GN=Pp1alpha-96A PE=1 SV=1	protein phosphatase [Strigomonas culicis]	--
c34984.graph_c0	0	0	42	0.71	2	0.04	8	0.17	28	0.56	-1.25716	normal	-5.13547	down	-3.39417	down	0.292485	normal	--	--	--	conserved hypothetical protein [Leishmania major strain Friedlin]	--
c48441.graph_c0	1	0.02	113	2.91	15	0.63	9	0.22	48	1.68	-1.84957	normal	-4.90053	down	-1.7404	down	0.936794	normal	Molecular Function: metalloendopeptidase activity (GO:0004222);; Molecular Function: ATP binding (GO:0005524);; Biological Process: proteolysis (GO:0006508);; Cellular Component: integral component of membrane (GO:0016021);;	K08956|2.61272e-59|phd:102336861|K08956 AFG3 family protein [EC:3.4.24.-] | (RefSeq) AFG3-like protein 1-like	ATP-dependent zinc metalloprotease YME1 homolog OS=Caenorhabditis elegans OX=6239 GN=ymel-1 PE=3 SV=2	putative ATP-dependent zinc metallopeptidase [Leptomonas seymouri]	--
c33358.graph_c0	3	0.05	71	1.31	2	0.04	12	0.3	23	0.5	-0.490556	normal	-2.86756	down	-3.12033	down	1.3003	normal	--	--	--	hypothetical protein AGDE_12652 [Angomonas deanei]	--
c40028.graph_c0	10	0.13	100	1.42	3	0.05	16	0.29	66	1.11	-1.55928	normal	-2.89773	down	-4.19036	down	0.313305	normal	--	--	--	hypothetical protein ABB37_01091 [Leptomonas pyrrhocoris]	--
c43424.graph_c0	0	0	62	1.85	11	0.48	16	0.49	25	0.71	-0.228504	normal	-4.97689	down	-1.23889	normal	0.9946	normal	--	--	--	hypothetical protein STCU_09689 [Strigomonas culicis]	--
c37327.graph_c0	0	0	92	1.35	4	0.06	8	0.15	30	0.52	-1.3501	normal	-5.23227	down	-2.75512	down	1.30114	normal	Biological Process: intracellular protein transport (GO:0006886);; Molecular Function: protein transporter activity (GO:0008565);; Biological Process: vesicle-mediated transport (GO:0016192);; Cellular Component: clathrin adaptor complex (GO:0030131);;	K11825|6.77413e-105|hro:HELRODRAFT_193557|K11825 AP-2 complex subunit beta-1 | (RefSeq) hypothetical protein	AP-1 complex subunit beta OS=Dictyostelium discoideum OX=44689 GN=ap1b1 PE=3 SV=1	putative beta-adaptin [Leishmania infantum JPCM5]	Endocytosis (ko04144)
c35242.graph_c0	5	0.07	131	2.04	5	0.09	9	0.19	46	0.82	-1.79075	normal	-3.25833	down	-3.09408	down	1.2073	normal	--	K19673|7.49396e-30|crg:105318291|K19673 tetratricopeptide repeat protein 21B | (RefSeq) tetratricopeptide repeat protein 21B-like	Tetratricopeptide repeat protein 21 homolog OS=Caenorhabditis elegans OX=6239 GN=ift-139 PE=1 SV=3	conserved hypothetical protein [Leishmania mexicana MHOM/GT/2001/U1103]	--
c20668.graph_c0	2	0.03	41	0.77	5	0.1	9	0.22	29	0.65	-1.1609	normal	-3.60593	down	-2.44502	down	0.210385	normal	Molecular Function: kinase activity (GO:0016301);; Biological Process: phosphorylation (GO:0016310);;	K04718|2.5556e-06|dre:100150090|K04718 sphingosine kinase [EC:2.7.1.91] | (RefSeq) sphk2, si:dkey-40m6.13; sphingosine kinase 2	Sphingosine kinase B OS=Dictyostelium discoideum OX=44689 GN=sgkB PE=2 SV=1	conserved hypothetical protein [Leishmania infantum JPCM5]	Sphingolipid metabolism (ko00600);; Calcium signaling pathway (ko04020);; VEGF signaling pathway (ko04370)
c48915.graph_c0	29	0.32	299	4.7	21	0.4	40	1.14	140	3.16	-1.37822	normal	-2.52631	down	-2.8075	down	0.808374	normal	Molecular Function: nucleotide binding (GO:0000166);; Molecular Function: RNA binding (GO:0003723);; Cellular Component: integral component of membrane (GO:0016021);;	K13208|3.79281e-14|hmg:100210863|K13208 ELAV like protein 2/3/4 | (RefSeq) ELAV-like protein 3	Sex-lethal homolog OS=Megaselia scalaris OX=36166 GN=SXL PE=2 SV=3	putative RNA-binding protein, UPB2 [Leishmania major strain Friedlin]	--
c51990.graph_c0	35	0.64	324	6.66	21	0.48	65	1.78	183	4.4	-1.08031	normal	-2.64777	down	-3.1917	down	0.540198	normal	--	K08573|1.00773e-22|apla:101792647|K08573 calpain-3 [EC:3.4.22.54] | (RefSeq) CAPN3; calpain 3	Calpain-A OS=Drosophila melanogaster OX=7227 GN=CalpA PE=1 SV=2	putative calpain-like cysteine peptidase putativecysteine peptidase Clan CA family C2 [Leptomonas pyrrhocoris]	--
c65434.graph_c0	1	0.02	43	1.13	4	0.12	5	0.17	22	0.69	-1.47895	normal	-3.80336	down	-2.32321	normal	0.656802	normal	--	--	--	hypothetical protein AGDE_08072 [Angomonas deanei]	--
c27186.graph_c0	5	0.09	66	1.31	4	0.09	16	0.41	39	0.92	-0.830147	normal	-3.0247	down	-3.12367	down	0.465604	normal	Biological Process: mitotic cytokinesis (GO:0000281);; Molecular Function: GTP binding (GO:0005525);; Cellular Component: cytoplasm (GO:0005737);; Biological Process: small GTPase mediated signal transduction (GO:0007264);;	K07943|7.86393e-70|aqu:100638886|K07943 ADP-ribosylation factor-like protein 2 | (RefSeq) ADP-ribosylation factor-like protein 2	ADP-ribosylation factor-like protein 2 OS=Drosophila melanogaster OX=7227 GN=Arl2 PE=2 SV=2	ADP-ribosylation factor-like 2 [Angomonas deanei]	--
c48782.graph_c0	6	0.1	196	5.37	8	0.17	32	1.55	67	2.27	-0.646019	normal	-3.57075	down	-3.04334	down	1.25245	up	Biological Process: metabolic process (GO:0008152);; Molecular Function: oxidoreductase activity, acting on the aldehyde or oxo group of donors, NAD or NADP as acceptor (GO:0016620);;	--	Aldehyde dehydrogenase, mitochondrial OS=Leishmania tarentolae OX=5689 GN=ALDH2 PE=1 SV=1	succinate-semialdehyde dehydrogenase (NADP+) [Strigomonas culicis]	--
c45246.graph_c0	16	0.11	200	1.52	9	0.08	33	0.32	66	0.59	-0.582619	normal	-2.27	down	-2.87006	down	1.30268	up	--	K09582|1.54262e-07|obi:106877201|K09582 protein disulfide-isomerase A4 [EC:5.3.4.1] | (RefSeq) protein disulfide-isomerase A4-like	Putative protein disulfide-isomerase DDB_G0275025 OS=Dictyostelium discoideum OX=44689 GN=DDB_G0275025 PE=1 SV=1	disulfide isomerase [Angomonas deanei]	Protein processing in endoplasmic reticulum (ko04141)
c24864.graph_c0	1	0.02	86	1.5	0	0	2	0.04	27	0.56	-2.63251	normal	-4.08918	down	-4.92115	down	1.35117	normal	--	--	--	putative histidine secretory acid phosphatase [Leishmania infantum JPCM5]	--
c38531.graph_c0	3	0.11	66	2.62	6	0.26	7	0.35	24	1.13	-1.21045	normal	-2.92689	down	-1.95909	normal	1.13883	normal	--	--	--	hypothetical protein ABL78_0570 [Leptomonas seymouri]	--
c46130.graph_c0	10	0.17	184	3.38	10	0.2	6	0.14	90	1.99	-3.21048	down	-3.34046	down	-3.17481	down	0.742887	normal	Cellular Component: cytosol (GO:0005829);; Molecular Function: aromatic-amino-acid:2-oxoglutarate aminotransferase activity (GO:0008793);; Biological Process: aromatic amino acid family catabolic process (GO:0009074);; Biological Process: methionine catabolic process (GO:0009087);; Molecular Function: L-methionine:2-oxoglutarate aminotransferase activity (GO:0080099);;	K00815|8.20712e-86|nve:NEMVE_v1g207788|K00815 tyrosine aminotransferase [EC:2.6.1.5] | (RefSeq) hypothetical protein	Tyrosine aminotransferase OS=Trypanosoma cruzi OX=5693 PE=1 SV=2	tyrosine transaminase [Crithidia acanthocephali]	Ubiquinone and other terpenoid-quinone biosynthesis (ko00130);; Cysteine and methionine metabolism (ko00270);; Tyrosine metabolism (ko00350);; Phenylalanine metabolism (ko00360);; Phenylalanine, tyrosine and tryptophan biosynthesis (ko00400);; Biosynthesis of amino acids (ko01230)
c38266.graph_c0	2	0.03	74	1.13	4	0.07	5	0.1	24	0.43	-1.59417	normal	-3.34115	down	-2.4439	normal	1.30045	normal	--	--	--	--	--
c47737.graph_c1	12	0.09	735	6.15	17	0.16	21	0.22	314	3.12	-3.41325	down	-4.89303	down	-4.257	down	0.943342	normal	--	K01647|2.57387e-149|soc:105204538|K01647 citrate synthase [EC:2.3.3.1] | (RefSeq) probable citrate synthase 2, mitochondrial	Probable citrate synthase, mitochondrial OS=Leishmania major OX=5664 GN=LmjF18.0680 PE=3 SV=1	hypothetical protein STCU_09345 [Strigomonas culicis]	Citrate cycle (TCA cycle) (ko00020);; Glyoxylate and dicarboxylate metabolism (ko00630);; Carbon metabolism (ko01200);; 2-Oxocarboxylic acid metabolism (ko01210);; Biosynthesis of amino acids (ko01230)
c65362.graph_c0	6	0.12	41	0.9	5	0.12	8	0.22	28	0.73	-1.25716	normal	-2.33611	down	-2.39598	down	0.258923	normal	--	--	--	hypothetical protein, unknown function [Leishmania mexicana MHOM/GT/2001/U1103]	--
c38448.graph_c0	2	0.02	94	1.08	5	0.06	20	0.29	49	0.67	-0.848628	normal	-4.34638	down	-3.18349	down	0.645977	normal	--	--	--	hypothetical protein MOQ_001098 [Trypanosoma cruzi marinkellei]	--
c35801.graph_c0	0	0	57	1.18	4	0.09	4	0.11	25	0.62	-1.88697	normal	-4.97689	down	-2.50066	down	0.876258	normal	--	K04368|4.51065e-11|obi:106880850|K04368 mitogen-activated protein kinase kinase 1 [EC:2.7.12.2] | (RefSeq) dual specificity mitogen-activated protein kinase kinase 1-like	--	unnamed protein product [Phytomonas sp. isolate EM1]	--
c65553.graph_c0	0	0	47	1.14	6	0.16	6	0.19	28	0.81	-1.59563	normal	-5.13547	down	-2.17384	normal	0.449492	normal	--	--	--	WD-repeat protein [Leishmania mexicana MHOM/GT/2001/U1103]	--
c45943.graph_c2	11	0.34	108	3.73	15	0.57	12	0.53	59	2.43	-1.77553	normal	-2.61262	down	-2.033	down	0.581402	normal	--	--	--	--	--
c49985.graph_c2	2	0.03	44	0.79	1	0.02	5	0.12	24	0.52	-1.59417	normal	-3.34115	down	-3.76257	down	0.569697	normal	--	--	--	conserved hypothetical protein [Leishmania mexicana MHOM/GT/2001/U1103]	--
c30583.graph_c1	3	0.04	74	1.06	2	0.03	4	0.07	31	0.53	-2.17593	normal	-3.28533	down	-3.53655	down	0.947127	normal	--	K11157|8.27755e-09|loa:LOAG_07352|K11157 patatin-like phospholipase domain-containing protein 4 [EC:3.1.1.-] | (RefSeq) hypothetical protein	--	patatin-like phospholipase [Strigomonas culicis]	Retinol metabolism (ko00830)
c36065.graph_c1	2	0.05	57	1.44	4	0.11	4	0.13	22	0.66	-1.71741	normal	-3.21995	down	-2.32321	normal	1.05152	normal	Molecular Function: nucleotide binding (GO:0000166);; Biological Process: microtubule-based movement (GO:0007018);; Cellular Component: membrane (GO:0016020);; Molecular Function: nucleoside-triphosphatase activity (GO:0017111);; Cellular Component: dynein complex (GO:0030286);;	K10408|5.61482e-127|dgr:Dgri_GH11625|K10408 dynein heavy chain, axonemal | (RefSeq) GH11625 gene product from transcript GH11625-RA	Dynein beta chain, ciliary OS=Tripneustes gratilla OX=7673 PE=1 SV=1	PREDICTED: dynein heavy chain 7, axonemal isoform X2 [Drosophila miranda]	--
c19592.graph_c0	2	0.03	95	1.34	12	0.19	19	0.34	28	0.47	-0.152707	normal	-3.55672	down	-1.28147	normal	1.4422	up	--	--	--	conserved hypothetical protein [Leishmania major strain Friedlin]	--
c24820.graph_c0	8	0.14	168	3.15	17	0.35	40	0.96	108	2.41	-1.01	normal	-3.89064	down	-2.72529	down	0.352944	normal	Molecular Function: nucleotide binding (GO:0000166);; Molecular Function: nucleic acid binding (GO:0003676);;	--	--	RNA-binding protein, putative [Leishmania panamensis]	--
c39282.graph_c0	5	0.12	82	2.23	5	0.14	12	0.43	34	1.06	-1.01564	normal	-2.83112	down	-2.66795	down	0.964029	normal	Molecular Function: protein serine/threonine kinase activity (GO:0004674);; Molecular Function: ATP binding (GO:0005524);; Biological Process: protein phosphorylation (GO:0006468);; Cellular Component: integral component of membrane (GO:0016021);;	K08960|3.61227e-142|lcm:102354380|K08960 casein kinase 1, epsilon [EC:2.7.11.1] | (RefSeq) CSNK1E; casein kinase 1 epsilon	Casein kinase I OS=Toxoplasma gondii OX=5811 PE=2 SV=1	putative casein kinase [Leishmania infantum JPCM5]	FoxO signaling pathway (ko04068);; Wnt signaling pathway (ko04310);; Hedgehog signaling pathway (ko04340)
c47142.graph_c0	1	0.02	63	1.53	6	0.16	11	0.34	29	0.84	-0.910759	normal	-4.18934	down	-2.22288	normal	0.81235	normal	--	K01054|1.21776e-29|isc:IscW_ISCW016705|K01054 acylglycerol lipase [EC:3.1.1.23] | (RefSeq) lysophospholipase, putative	Uncharacterized abhydrolase domain-containing protein DDB_G0269086 OS=Dictyostelium discoideum OX=44689 GN=DDB_G0269086 PE=1 SV=2	putative monoglyceride lipase [Leptomonas pyrrhocoris]	Glycerolipid metabolism (ko00561)
c36044.graph_c0	1	0.02	66	1.38	7	0.17	8	0.22	28	0.69	-1.25716	normal	-4.14013	down	-1.98139	normal	0.926488	normal	Cellular Component: contractile vacuole (GO:0000331);; Molecular Function: GTPase activity (GO:0003924);; Molecular Function: GTP binding (GO:0005525);; Cellular Component: endosome (GO:0005768);; Biological Process: small GTPase mediated signal transduction (GO:0007264);; Biological Process: endosomal transport (GO:0016197);;	K07905|1.64661e-57|aqu:100637597|K07905 Ras-related protein Rab-11B | (RefSeq) ras-related protein Rab-11B-like	Ras-related protein Rab-11A OS=Dictyostelium discoideum OX=44689 GN=rab11A PE=1 SV=1	unnamed protein product [Phytomonas sp. isolate EM1]	Endocytosis (ko04144)
c45700.graph_c0	4	0.05	111	1.45	0	0	11	0.18	45	0.7	-1.51026	normal	-3.48991	down	-5.63894	down	1.00209	normal	--	--	--	haloacid dehalogenase-like hydrolase-like protein [Leishmania donovani]	--
c65259.graph_c0	7	0.13	63	1.32	10	0.23	6	0.16	42	1.05	-2.14731	normal	-2.71485	down	-2.09189	down	0.296232	normal	Biological Process: phosphate-containing compound metabolic process (GO:0006796);; Biological Process: single-organism process (GO:0044699);; Molecular Function: inositol monophosphate phosphatase activity (GO:0052834);;	K01092|2.68449e-15|aec:105146236|K01092 myo-inositol-1(or 4)-monophosphatase [EC:3.1.3.25] | (RefSeq) inositol-phosphate phosphatase-like	Inositol monophosphatase ttx-7 OS=Caenorhabditis elegans OX=6239 GN=ttx-7 PE=1 SV=3	putative myo-inositol-1 phosphatase [Leptomonas pyrrhocoris]	Inositol phosphate metabolism (ko00562);; Phosphatidylinositol signaling system (ko04070)
c37462.graph_c0	2	0.04	214	4.03	7	0.36	30	0.74	64	1.61	-0.670577	normal	-4.72609	down	-3.14794	down	1.44317	up	Molecular Function: nucleotide binding (GO:0000166);; Molecular Function: protein kinase activity (GO:0004672);; Biological Process: phosphorylation (GO:0016310);;	--	Germinal center kinase 1 OS=Caenorhabditis elegans OX=6239 GN=gck-1 PE=1 SV=1	putative serine/threonine-protein kinase [Trypanosoma congolense IL3000]	--
c39786.graph_c0	4	0.09	40	1.05	3	0.09	1	0.03	27	0.84	-3.10764	normal	-2.77005	down	-2.92927	down	0.274792	normal	--	--	--	hypothetical protein ABB37_04110 [Leptomonas pyrrhocoris]	--
c44285.graph_c0	9	0.15	205	3.68	15	0.3	51	1.17	72	1.53	-0.0997052	normal	-3.1592	down	-2.31627	down	1.21471	up	Molecular Function: protein tyrosine phosphatase activity (GO:0004725);; Molecular Function: protein tyrosine/serine/threonine phosphatase activity (GO:0008138);; Biological Process: peptidyl-tyrosine dephosphorylation (GO:0035335);;	K18041|9.16326e-35|hmg:100203983|K18041 protein tyrosine phosphatase type IVA [EC:3.1.3.48] | (RefSeq) protein tyrosine phosphatase type IVA 1-like	Protein tyrosine phosphatase PRL-1 OS=Leishmania major OX=5664 GN=PRL-1 PE=1 SV=1	protein-tyrosine phosphatase [Strigomonas culicis]	--
c66057.graph_c0	4	0.06	58	0.97	4	0.07	10	0.21	28	0.56	-0.983197	normal	-2.821	down	-2.65865	down	0.744458	normal	--	K14575|1.94737e-55|tad:TRIADDRAFT_61745|K14575 AAA family ATPase | (RefSeq) hypothetical protein	Transitional endoplasmic reticulum ATPase TER94 OS=Drosophila melanogaster OX=7227 GN=TER94 PE=1 SV=1	putative ATPase [Leptomonas seymouri]	Ribosome biogenesis in eukaryotes (ko03008)
c46717.graph_c0	2	0.01	131	1.43	6	0.05	25	0.25	57	0.65	-0.75778	normal	-4.56122	down	-3.1758	down	0.905212	normal	--	K10862|3.43882e-17|xtr:734106|K10862 tyrosyl-DNA phosphodiesterase 1 [EC:3.1.4.-] | (RefSeq) tdp1; tyrosyl-DNA phosphodiesterase 1	Probable tyrosyl-DNA phosphodiesterase OS=Drosophila melanogaster OX=7227 GN=gkt PE=2 SV=1	tyrosyl-DNA phosphodiesterase-like protein [Leishmania donovani]	--
c65300.graph_c0	1	0.01	78	1.22	2	0.03	21	0.42	30	0.56	-0.111745	normal	-4.23693	down	-3.49064	down	1.06709	normal	--	--	--	unnamed protein product [Phytomonas sp. isolate EM1]	--
c48047.graph_c1	1	0.02	92	2.2	6	0.16	10	0.31	28	0.8	-0.983197	normal	-4.14013	down	-2.17384	normal	1.39663	normal	--	--	--	--	--
c37859.graph_c0	5	0.11	76	1.87	5	0.14	5	0.16	30	0.88	-1.89315	normal	-2.65507	down	-2.49244	down	1.03033	normal	--	--	--	--	--
c18630.graph_c0	2	0.03	57	0.88	3	0.05	4	0.08	22	0.4	-1.71741	normal	-3.21995	down	-2.64459	normal	1.05152	normal	--	--	--	conserved hypothetical protein [Leishmania major strain Friedlin]	--
c19390.graph_c0	0	0	55	0.84	1	0.02	7	0.14	27	0.49	-1.36767	normal	-5.08453	down	-3.92656	down	0.720034	normal	--	--	--	--	--
c40345.graph_c2	4	0.07	53	1.16	2	0.05	4	0.1	35	0.78	-2.34072	normal	-3.1347	down	-3.70687	down	0.308021	normal	--	--	--	--	--
c20441.graph_c0	1	0.01	75	1.11	6	0.1	9	0.17	21	0.37	-0.731175	normal	-3.73871	down	-1.77405	normal	1.5021	normal	Molecular Function: RNA binding (GO:0003723);; Molecular Function: polynucleotide adenylyltransferase activity (GO:0004652);; Cellular Component: nucleus (GO:0005634);; Biological Process: RNA 3'-end processing (GO:0031123);; Biological Process: RNA polyadenylation (GO:0043631);;	K14376|6.92619e-76|obi:106883335|K14376 poly(A) polymerase [EC:2.7.7.19] | (RefSeq) poly(A) polymerase beta-like	Poly(A) polymerase OS=Dictyostelium discoideum OX=44689 GN=papA PE=3 SV=1	putative polynucleotide adenylyltransferase [Leishmania major strain Friedlin]	mRNA surveillance pathway (ko03015)
c42893.graph_c0	3	0.08	74	2.18	3	0.1	5	0.39	27	1.74	-1.75139	normal	-3.09151	down	-2.92927	down	1.13833	normal	--	--	--	--	--
c48594.graph_c0	13	0.14	101	1.17	7	0.09	10	0.15	40	0.55	-1.46785	normal	-1.83898	down	-2.48211	down	1.03292	normal	--	K20179|9.43877e-15|aqu:100632536|K20179 vacuolar protein sorting-associated protein 11 | (RefSeq) Vps11; vacuolar protein sorting-associated protein 11 homolog	Vacuolar protein sorting-associated protein 11 homolog OS=Dictyostelium discoideum OX=44689 GN=vps11 PE=3 SV=1	hypothetical protein AGDE_02255, partial [Angomonas deanei]	--
c37504.graph_c0	4	0.05	83	1.1	3	0.04	15	0.25	33	0.52	-0.686787	normal	-3.05181	down	-3.21009	down	1.02276	normal	--	K05654|4.68335e-11|mze:101483734|K05654 ATP-binding cassette, subfamily B (MDR/TAP), member 3 | (RefSeq) antigen peptide transporter 2-like	--	ABC transporter-like protein [Leptomonas pyrrhocoris]	ABC transporters (ko02010);; Phagosome (ko04145);; Herpes simplex infection (ko05168)
c38201.graph_c0	9	0.14	179	3.35	10	0.21	2	0.05	78	1.38	-4.09468	down	-3.27343	down	-2.9706	down	0.906937	normal	--	--	--	hypothetical protein DQ04_01031090 [Trypanosoma grayi]	--
c39557.graph_c0	3	0.05	71	1.21	5	0.09	19	0.41	29	0.59	-0.199925	normal	-3.19167	down	-2.44502	down	0.981059	normal	--	--	--	--	--
c44992.graph_c0	5	0.05	105	1.09	3	0.03	12	0.16	37	0.46	-1.13094	normal	-2.95036	down	-3.37091	down	1.19716	normal	Molecular Function: organic cyclic compound binding (GO:0097159);; Molecular Function: heterocyclic compound binding (GO:1901363);;	K08735|9.45408e-112|dre:406845|K08735 DNA mismatch repair protein MSH2 | (RefSeq) msh2, wu:fc06b02, wu:fc13e09, zgc:55333; mutS homolog 2 (E. coli)	DNA mismatch repair protein Msh2 OS=Dictyostelium discoideum OX=44689 GN=msh2 PE=3 SV=1	putative DNA mismatch repair protein MSH2 [Leptomonas pyrrhocoris]	Mismatch repair (ko03430)
c31375.graph_c0	1	0.02	82	1.5	1	0.03	2	0.05	21	0.44	-2.29881	normal	-3.73871	down	-3.57753	down	1.62844	up	--	--	--	conserved hypothetical protein [Leishmania mexicana MHOM/GT/2001/U1103]	--
c34035.graph_c0	1	0.02	93	2.19	6	0.16	11	0.33	31	0.87	-1.0008	normal	-4.28299	down	-2.31623	down	1.27101	normal	Molecular Function: ATP binding (GO:0005524);;	K06688|3.42391e-52|mze:101485197|K06688 ubiquitin-conjugating enzyme E2 C [EC:2.3.2.23] | (RefSeq) ube2c; ubiquitin conjugating enzyme E2 C	Probable ubiquitin-conjugating enzyme E2 C OS=Dictyostelium discoideum OX=44689 GN=ube2c PE=3 SV=1	ubiquitin-conjugating enzyme E2 C [Strigomonas culicis]	Ubiquitin mediated proteolysis (ko04120)
c19766.graph_c0	3	0.06	54	1.24	3	0.08	7	0.21	32	0.87	-1.59674	normal	-3.32997	down	-3.16692	down	0.458973	normal	--	--	--	--	--
c25726.graph_c1	1	0.02	44	1.16	0	0	7	0.24	31	0.97	-1.55375	normal	-4.28299	down	-5.1143	down	0.216377	normal	--	--	--	hypothetical protein, conserved [Leishmania guyanensis]	--
c24817.graph_c0	1	0.01	86	1.18	1	0.02	14	0.25	37	0.6	-0.932509	normal	-4.53221	down	-4.3682	down	0.913629	normal	Molecular Function: transferase activity, transferring phosphorus-containing groups (GO:0016772);;	--	Phosphatidate cytidylyltransferase OS=Caenorhabditis elegans OX=6239 GN=cdgs-1 PE=3 SV=2	phosphatidate cytidylyltransferase-like protein [Leptomonas seymouri]	--
c43846.graph_c0	8	0.09	158	2.13	5	0.06	33	0.54	77	1.6	-0.798771	normal	-3.40691	down	-3.82585	down	0.746809	normal	--	--	--	unnamed protein product [Phytomonas sp. isolate EM1]	--
c39272.graph_c0	4	0.07	88	1.45	9	0.18	10	0.17	25	0.41	-0.831493	normal	-2.66242	down	-1.50174	normal	1.4898	up	--	--	--	--	--
c42557.graph_c0	7	0.06	143	1.34	2	0.02	50	0.6	49	0.55	0.409119	normal	-2.93329	down	-4.18169	down	1.24353	normal	--	--	--	conserved hypothetical protein [Leishmania infantum JPCM5]	--
c19885.graph_c0	4	0.06	120	2.12	4	0.08	3	0.07	42	0.88	-2.87619	down	-3.39222	down	-3.22821	down	1.20993	normal	Molecular Function: thymidine kinase activity (GO:0004797);; Molecular Function: ATP binding (GO:0005524);; Biological Process: deoxyribonucleoside monophosphate biosynthetic process (GO:0009157);; Cellular Component: membrane (GO:0016020);; Biological Process: phosphorylation (GO:0016310);; Biological Process: DNA biosynthetic process (GO:0071897);;	K00857|4.95472e-53|aqu:100639302|K00857 thymidine kinase [EC:2.7.1.21] | (RefSeq) thymidine kinase, cytosolic-like	Thymidine kinase 1 OS=Dictyostelium discoideum OX=44689 GN=thyB PE=1 SV=1	putative thymidine kinase [Leptomonas seymouri]	Pyrimidine metabolism (ko00240);; Drug metabolism - other enzymes (ko00983)
c60144.graph_c3	5	0.1	70	2.51	4	0.1	15	0.79	29	0.76	-0.511999	normal	-2.60749	down	-2.70769	down	0.961018	normal	Molecular Function: ATP binding (GO:0005524);; Cellular Component: nucleus (GO:0005634);; Biological Process: ribosome biogenesis (GO:0042254);;	K14569|1.85586e-88|xtr:733510|K14569 ribosome biogenesis protein BMS1 | (RefSeq) bms1, bms1-like, bms1l; BMS1, ribosome biogenesis factor	Pre-rRNA-processing protein TSR1 homolog OS=Drosophila melanogaster OX=7227 GN=CG7338 PE=1 SV=1	conserved hypothetical protein [Leishmania mexicana MHOM/GT/2001/U1103]	Ribosome biogenesis in eukaryotes (ko03008)
c44629.graph_c0	8	0.33	65	3.04	6	0.31	21	1.18	40	2.29	-0.503461	normal	-2.47604	down	-2.67456	down	0.408641	normal	Molecular Function: glutamate-tRNA ligase activity (GO:0004818);; Molecular Function: ATP binding (GO:0005524);; Cellular Component: cytoplasm (GO:0005737);; Biological Process: glutamyl-tRNA aminoacylation (GO:0006424);;	K01885|3.28857e-49|cbr:CBG21346|K01885 glutamyl-tRNA synthetase [EC:6.1.1.17] | (RefSeq) Cbr-ers-2; C. briggsae CBR-ERS-2 protein	Probable glutamate--tRNA ligase, cytoplasmic OS=Dictyostelium discoideum OX=44689 GN=gluS PE=2 SV=1	putative glutamyl-tRNA synthetase [Leptomonas pyrrhocoris]	Porphyrin and chlorophyll metabolism (ko00860);; Aminoacyl-tRNA biosynthesis (ko00970)
c25807.graph_c0	3	0.02	97	0.77	8	0.07	18	0.18	53	0.5	-1.09787	normal	-4.04354	down	-2.71033	down	0.580054	normal	Cellular Component: mitochondrion (GO:0005739);;	--	--	unnamed protein product [Trypanosoma congolense IL3000]	--
c62525.graph_c1	6	0.18	69	2.35	7	0.26	4	0.17	37	1.5	-2.41656	normal	-2.72819	down	-2.37226	down	0.601925	normal	Molecular Function: peroxidase activity (GO:0004601);; Cellular Component: integral component of membrane (GO:0016021);; Molecular Function: peroxiredoxin activity (GO:0051920);; Biological Process: oxidation-reduction process (GO:0055114);; Biological Process: cellular oxidant detoxification (GO:0098869);;	K20011|1.21314e-83|isc:IscW_ISCW015321|K20011 peroxiredoxin 3 [EC:1.11.1.15] | (RefSeq) thioredoxin-dependent peroxide reductase	Peroxiredoxin OS=Ascaris suum OX=6253 PE=2 SV=1	peroxidoxin [Leishmania major strain Friedlin]	--
c34994.graph_c1	5	0.06	88	1.21	7	0.11	23	0.4	48	0.78	-0.632168	normal	-3.31868	down	-2.73972	down	0.581367	normal	--	K19760|2.37056e-44|nve:NEMVE_v1g237381|K19760 dynein assembly factor with WDR repeat domains 1 | (RefSeq) hypothetical protein	WD repeat-containing protein tag-125 OS=Caenorhabditis briggsae OX=6238 GN=tag-125 PE=4 SV=1	hypothetical protein STCU_07180 [Strigomonas culicis]	--
c43558.graph_c0	2	0.11	102	2.3	5	0.2	18	0.43	35	1.04	-0.52668	normal	-3.87042	down	-2.70868	down	1.23346	normal	--	--	--	hypothetical protein TM35_000232450 [Trypanosoma theileri]	--
c50302.graph_c0	13	0.17	266	4.41	24	0.52	47	1.03	96	1.92	-0.618882	normal	-3.08501	down	-2.08313	down	1.17914	up	Molecular Function: nucleotide binding (GO:0000166);; Cellular Component: nucleus (GO:0005634);; Cellular Component: cytoplasm (GO:0005737);; Biological Process: mRNA polyadenylation (GO:0006378);; Biological Process: regulation of translational initiation (GO:0006446);; Molecular Function: poly(A) binding (GO:0008143);; Molecular Function: eukaryotic initiation factor 4E binding (GO:0008190);; M…	K13126|1.08951e-99|loa:LOAG_01058|K13126 polyadenylate-binding protein | (RefSeq) hypothetical protein	Polyadenylate-binding protein OS=Drosophila melanogaster OX=7227 GN=pAbp PE=1 SV=3	putative polyadenylate-binding protein 1 [Leptomonas pyrrhocoris]	RNA transport (ko03013);; mRNA surveillance pathway (ko03015);; RNA degradation (ko03018)
c19789.graph_c0	1	0.01	75	1.17	7	0.12	13	0.26	30	0.56	-0.743367	normal	-4.23693	down	-2.07786	normal	1.01159	normal	Cellular Component: integral component of membrane (GO:0016021);; Molecular Function: ribosome binding (GO:0043022);;	K17800|2.15026e-27|pss:102444019|K17800 LETM1 and EF-hand domain-containing protein 1, mitochondrial | (RefSeq) LETM1; leucine zipper and EF-hand containing transmembrane protein 1	Mitochondrial proton/calcium exchanger protein OS=Drosophila melanogaster OX=7227 GN=Letm1 PE=2 SV=2	conserved hypothetical protein [Leishmania mexicana MHOM/GT/2001/U1103]	--
c26597.graph_c1	3	0.05	56	1.11	5	0.11	30	0.76	46	1.08	-0.211605	normal	-3.84252	down	-3.09408	down	0.00278136	normal	--	--	Inactive S-adenosylmethionine decarboxylase prozyme OS=Trypanosoma brucei brucei OX=5702 PE=1 SV=1	putative S-adenosylmethionine decarboxylase proenzyme- like [Leptomonas seymouri]	--
c47189.graph_c0	5	0.07	99	1.55	5	0.09	18	0.36	29	0.54	-0.271846	normal	-2.60749	down	-2.44502	down	1.45226	up	--	--	--	hypothetical protein AGDE_10914 [Angomonas deanei]	--
c20846.graph_c0	2	0.03	64	1.04	3	0.05	7	0.15	26	0.5	-1.31715	normal	-3.45296	down	-2.87665	down	0.985358	normal	--	--	--	unnamed protein product [Phytomonas sp. isolate EM1]	--
c50465.graph_c4	8	0.09	487	5.9	13	0.17	49	0.76	154	2.21	-1.23104	normal	-4.39929	down	-3.59594	down	1.37302	up	--	--	--	hypothetical protein ABB37_04327 [Leptomonas pyrrhocoris]	--
c44184.graph_c0	3	0.05	114	3.33	3	0.06	10	0.82	36	0.83	-1.32367	normal	-3.49588	down	-3.33235	down	1.35246	up	--	--	--	hypothetical protein STCU_04985 [Strigomonas culicis]	--
c25566.graph_c0	10	0.14	62	0.98	4	0.07	15	0.3	39	0.73	-0.914718	normal	-2.15094	down	-3.12367	down	0.377458	normal	Molecular Function: catalytic activity (GO:0003824);; Biological Process: metabolic process (GO:0008152);;	K00666|5.07416e-12|spu:592091|K00666 fatty-acyl-CoA synthase [EC:6.2.1.-] | (RefSeq) acyl-CoA synthetase family member 2, mitochondrial	--	hypothetical protein ABL78_2186 [Leptomonas seymouri]	--
c38297.graph_c0	37	0.84	874	22.19	59	1.67	309	10.04	336	10.12	0.272471	normal	-3.44347	down	-2.61787	down	1.09544	up	Molecular Function: glyceraldehyde-3-phosphate dehydrogenase (NAD+) (phosphorylating) activity (GO:0004365);; Biological Process: glucose metabolic process (GO:0006006);; Biological Process: glycolytic process (GO:0006096);; Cellular Component: glycosome (GO:0020015);; Molecular Function: NADP binding (GO:0050661);; Molecular Function: NAD binding (GO:0051287);; Biological Process: oxidation-redu…	K00134|5.02124e-115|hmg:100192289|K00134 glyceraldehyde 3-phosphate dehydrogenase [EC:1.2.1.12] | (RefSeq) gapdh; glyceraldehyde-3-phosphate dehydrogenase	Glyceraldehyde-3-phosphate dehydrogenase, glycosomal OS=Crithidia fasciculata OX=5656 GN=GAPDG PE=3 SV=3	glyceraldehyde 3-phosphate dehydrogenase [Angomonas deanei]	Glycolysis / Gluconeogenesis (ko00010);; Carbon metabolism (ko01200);; Biosynthesis of amino acids (ko01230)
c44687.graph_c0	4	0.15	213	6.61	6	0.22	13	0.46	58	2.12	-1.64908	normal	-3.85024	down	-3.20049	down	1.57568	up	--	--	--	--	--
c44685.graph_c0	22	1.28	452	29.19	40	2.89	101	8.58	249	19.27	-0.896645	normal	-3.73658	down	-2.73619	down	0.576901	normal	Molecular Function: structural constituent of ribosome (GO:0003735);; Cellular Component: ribosome (GO:0005840);; Biological Process: translation (GO:0006412);; Cellular Component: integral component of membrane (GO:0016021);;	K02966|1.10152e-30|soc:105198583|K02966 small subunit ribosomal protein S19e | (RefSeq) 40S ribosomal protein S19a-like	40S ribosomal protein S19a OS=Drosophila melanogaster OX=7227 GN=RpS19a PE=1 SV=3	putative 40S ribosomal protein S19 protein [Leishmania braziliensis MHOM/BR/75/M2904]	Ribosome (ko03010)
c59935.graph_c0	8	0.13	175	3.27	21	0.44	30	0.72	69	1.52	-0.775844	normal	-3.25041	down	-1.79642	down	1.04857	normal	Biological Process: DNA damage checkpoint (GO:0000077);; Molecular Function: monooxygenase activity (GO:0004497);; Cellular Component: nucleus (GO:0005634);; Biological Process: endocytosis (GO:0006897);; Biological Process: regulation of mitotic nuclear division (GO:0007088);; Cellular Component: eukaryotic translation initiation factor 4F complex (GO:0016281);; Molecular Function: protein domai…	K06630|6.41637e-85|aga:AgaP_AGAP001151|K06630 14-3-3 protein epsilon | (RefSeq) AGAP001151-PA	14-3-3 protein epsilon OS=Drosophila melanogaster OX=7227 GN=14-3-3epsilon PE=1 SV=2	tyrosine 3-monooxygenase/tryptophan 5-monooxygenase activation protein [Strigomonas culicis]	Hippo signaling pathway - fly (ko04391)
c34212.graph_c0	2	0.06	108	3.65	1	0.04	2	0.09	43	1.73	-3.26539	down	-4.16124	down	-4.58011	down	1.0269	normal	Cellular Component: endoplasmic reticulum (GO:0005783);;	K09584|6.49128e-19|nve:NEMVE_v1g239368|K09584 protein disulfide-isomerase A6 [EC:5.3.4.1] | (RefSeq) hypothetical protein	Protein disulfide-isomerase 1 OS=Dictyostelium discoideum OX=44689 GN=pdi1 PE=1 SV=2	protein disulfide isomerase [Trypanosoma rangeli SC58]	Protein processing in endoplasmic reticulum (ko04141)
c65462.graph_c0	5	0.08	57	0.97	3	0.06	9	0.2	30	0.61	-1.20663	normal	-2.65507	down	-3.0765	down	0.624503	normal	--	--	--	hypothetical protein ABL78_2647 [Leptomonas seymouri]	--
c41662.graph_c1	1	0.01	164	1.55	0	0	16	0.19	54	0.6	-1.27942	normal	-5.06776	down	-5.89714	down	1.30239	up	--	--	--	conserved hypothetical protein [Leishmania mexicana MHOM/GT/2001/U1103]	--
c41869.graph_c0	3	0.09	33	1.85	2	0.08	3	0.13	22	1.48	-2.00325	normal	-2.80569	down	-3.05873	down	0.289488	normal	--	--	--	hypothetical protein STCU_12199 [Strigomonas culicis]	--
c63429.graph_c1	66	1.64	688	9.77	89	2.27	175	2.66	216	3.59	0.0903338	normal	-1.98993	down	-1.39773	down	1.3854	up	--	--	--	uncharacterized protein LOC111030900, partial [Myzus persicae]	--
c33184.graph_c0	2	0.03	38	0.68	1	0.02	6	0.14	21	0.45	-1.21312	normal	-3.1553	down	-3.57753	down	0.548298	normal	--	--	--	--	--
c65612.graph_c0	1	0.02	47	1.08	1	0.03	5	0.15	22	0.6	-1.47895	normal	-3.80336	down	-3.64188	down	0.781011	normal	--	--	--	hypothetical protein ABL78_3555 [Leptomonas seymouri]	--
c32197.graph_c0	1	0.02	52	1.56	1	0.02	10	0.3	37	1.26	-1.36109	normal	-4.53221	down	-4.3682	down	0.203769	normal	--	--	--	--	--
c62735.graph_c0	1	0.02	59	1.46	6	0.16	3	0.09	21	0.62	-1.94199	normal	-3.73871	down	-1.77405	normal	1.16352	normal	--	--	--	unnamed protein product [Phytomonas sp. isolate Hart1]	--
c39519.graph_c0	6	0.05	133	1.87	11	0.23	23	0.42	65	0.91	-1.05399	normal	-3.52757	down	-2.58549	down	0.741092	normal	--	--	--	hypothetical protein ABL78_6024 [Leptomonas seymouri]	--
c67611.graph_c0	0	0	35	0.52	4	0.07	4	0.08	25	0.44	-1.88697	normal	-4.97689	down	-2.50066	down	0.195553	normal	--	K09518|1.79013e-10|tru:101061766|K09518 DnaJ homolog subfamily B member 12 | (RefSeq) dnajb12; DnaJ heat shock protein family (Hsp40) member B12	DnaJ homolog subfamily C member 7 homolog OS=Dictyostelium discoideum OX=44689 GN=dnajc7 PE=1 SV=1	unnamed protein product [Phytomonas sp. isolate EM1]	Protein processing in endoplasmic reticulum (ko04141)
c31109.graph_c0	3	0.04	52	0.76	2	0.03	5	0.09	31	0.54	-1.93747	normal	-3.28533	down	-3.53655	down	0.450102	normal	Molecular Function: metallocarboxypeptidase activity (GO:0004181);; Biological Process: proteolysis (GO:0006508);; Molecular Function: zinc ion binding (GO:0008270);;	--	Cytosolic carboxypeptidase 6 OS=Caenorhabditis elegans OX=6239 GN=ccpp-6 PE=2 SV=2	zinc carboxypeptidase,putative,metallo-peptidase, Clan MC, Family M14 [Leishmania guyanensis]	--
c66701.graph_c0	0	0	64	0.91	0	0	5	0.09	25	0.44	-1.6485	normal	-4.97689	down	-4.81392	down	1.03935	normal	--	--	--	guanylate cyclase-like protein, putative [Bodo saltans]	--
c45326.graph_c0	1	0.02	64	1.32	1	0.02	3	0.08	21	0.51	-1.94199	normal	-3.73871	down	-3.57753	down	1.2781	normal	--	--	--	unnamed protein product [Phytomonas sp. isolate EM1]	--
c65695.graph_c0	6	0.07	89	1.09	6	0.08	12	0.19	35	0.51	-1.0551	normal	-2.6498	down	-2.48655	down	1.0398	normal	--	--	--	conserved hypothetical protein [Leishmania braziliensis MHOM/BR/75/M2904]	--
c61223.graph_c0	4	0.03	177	2.73	8	0.08	29	0.33	78	0.62	-0.994343	normal	-4.2725	down	-3.25989	down	0.890861	normal	Molecular Function: nucleotide binding (GO:0000166);; Molecular Function: protein kinase activity (GO:0004672);; Biological Process: phosphorylation (GO:0016310);;	K08957|6.41633e-55|spu:578274|K08957 casein kinase 1, alpha [EC:2.7.11.1] | (RefSeq) casein kinase I isoform alpha	Casein kinase I OS=Dictyostelium discoideum OX=44689 GN=cak1-1 PE=1 SV=1	putative protein kinase [Leishmania braziliensis MHOM/BR/75/M2904]	Wnt signaling pathway (ko04310)
c66091.graph_c0	2	0.03	39	0.74	3	0.06	3	0.07	21	0.47	-1.94199	normal	-3.1553	down	-2.58024	normal	0.584377	normal	Molecular Function: phosphatidylinositol phosphate kinase activity (GO:0016307);; Biological Process: phosphatidylinositol phosphorylation (GO:0046854);;	K00889|5.86245e-30|sko:100372234|K00889 1-phosphatidylinositol-4-phosphate 5-kinase [EC:2.7.1.68] | (RefSeq) phosphatidylinositol 4-phosphate 5-kinase type-1 gamma-like	Probable phosphatidylinositol phosphate kinase DDB_G0267588 OS=Dictyostelium discoideum OX=44689 GN=DDB_G0267588 PE=1 SV=1	phosphatidylinositol-4-phosphate-5-kinase-likep ro tein [Leptomonas pyrrhocoris]	--
c34931.graph_c0	5	0.07	75	1.29	1	0.02	14	0.29	29	0.56	-0.601838	normal	-2.60749	down	-4.02636	down	1.05855	normal	Molecular Function: organic cyclic compound binding (GO:0097159);; Molecular Function: heterocyclic compound binding (GO:1901363);;	K10737|4.98657e-61|nvi:100123728|K10737 DNA helicase MCM8 [EC:3.6.4.12] | (RefSeq) DNA helicase MCM8	DNA replication licensing factor mcm5 OS=Dictyostelium discoideum OX=44689 GN=mcm5 PE=3 SV=1	unnamed protein product [Phytomonas sp. isolate EM1]	--
c36022.graph_c0	2	0.16	40	2.02	3	0.24	5	0.31	24	1.27	-1.59417	normal	-3.34115	down	-2.76528	down	0.436908	normal	--	--	--	--	--
c45364.graph_c0	7	0.11	96	1.72	2	0.04	19	0.44	50	1.07	-0.945116	normal	-2.96196	down	-4.2103	down	0.64744	normal	Molecular Function: protein serine/threonine kinase activity (GO:0004674);; Molecular Function: calcium ion binding (GO:0005509);; Molecular Function: ATP binding (GO:0005524);; Biological Process: protein phosphorylation (GO:0006468);;	--	--	hypothetical protein AGDE_13356 [Angomonas deanei]	--
c20431.graph_c0	4	0.07	44	0.86	5	0.11	6	0.15	24	0.56	-1.38959	normal	-2.60543	down	-2.18123	normal	0.569697	normal	--	--	--	hypothetical protein ABB37_00155 [Leptomonas pyrrhocoris]	--
c59076.graph_c1	7	0.06	184	1.94	7	0.12	16	0.32	74	0.92	-1.71961	normal	-3.51999	down	-3.35463	down	1.0211	normal	Cellular Component: intracellular organelle (GO:0043229);;	K06675|8.73782e-61|tad:TRIADDRAFT_50834|K06675 structural maintenance of chromosome 4 | (RefSeq) hypothetical protein	Structural maintenance of chromosomes protein 4 OS=Dictyostelium discoideum OX=44689 GN=smc4 PE=3 SV=1	conserved hypothetical protein [Leishmania major strain Friedlin]	--
c49206.graph_c1	35	0.54	631	10.81	65	1.23	123	2.69	320	6.51	-0.975584	normal	-3.45124	down	-2.4102	down	0.696516	normal	Biological Process: cellular amino acid metabolic process (GO:0006520);; Molecular Function: oxidoreductase activity, acting on the CH-NH2 group of donors, NAD or NADP as acceptor (GO:0016639);; Biological Process: oxidation-reduction process (GO:0055114);;	--	NADP-specific glutamate dehydrogenase OS=Giardia intestinalis OX=5741 PE=2 SV=1	putative glutamate dehydrogenase [Leptomonas pyrrhocoris]	--
c19700.graph_c0	0	0	65	0.83	10	0.14	15	0.25	40	0.61	-0.949437	normal	-5.63768	down	-2.02305	down	0.408641	normal	--	K14555|2.85078e-28|cin:100178525|K14555 U3 small nucleolar RNA-associated protein 13 | (RefSeq) transducin beta-like protein 3	WD repeat-containing protein 48 homolog OS=Drosophila pseudoobscura pseudoobscura OX=46245 GN=GA21511 PE=3 SV=2	unnamed protein product [Phytomonas sp. isolate EM1]	Ribosome biogenesis in eukaryotes (ko03008)
c66020.graph_c0	1	0.03	33	0.96	0	0	5	0.19	21	0.73	-1.4177	normal	-3.73871	down	-4.57212	down	0.352982	normal	--	--	--	unnamed protein product [Phytomonas sp. isolate Hart1]	--
c28294.graph_c0	3	0.04	65	0.92	2	0.03	9	0.16	25	0.42	-0.96198	normal	-2.98388	down	-3.23618	down	1.06121	normal	Biological Process: cellular process (GO:0009987);;	--	--	putative cullin, fragment, partial [Trypanosoma vivax Y486]	--
c30856.graph_c0	0	0	40	0.91	6	0.15	7	0.2	29	0.79	-1.46371	normal	-5.18468	down	-2.22288	normal	0.176024	normal	--	--	--	hypothetical protein, conserved [Leishmania guyanensis]	--
c33634.graph_c0	0	0	71	0.95	5	0.07	7	0.12	33	0.52	-1.6385	normal	-5.36628	down	-2.62603	down	0.801753	normal	--	--	--	unnamed protein product [Phytomonas sp. isolate EM1]	--
c42885.graph_c0	0	0	60	2.92	4	0.34	1	0.04	24	1.18	-2.95042	normal	-4.91991	down	-2.4439	normal	1.00451	normal	Biological Process: transport (GO:0006810);; Cellular Component: endomembrane system (GO:0012505);; Cellular Component: membrane-bounded organelle (GO:0043227);; Cellular Component: membrane part (GO:0044425);; Cellular Component: cytoplasmic part (GO:0044444);; Cellular Component: intracellular organelle part (GO:0044446);;	K20347|1.51665e-23|crg:105318667|K20347 p24 family protein beta-1 | (RefSeq) transmembrane emp24 domain-containing protein 2-like	Transmembrane emp24 domain-containing protein OS=Nematostella vectensis OX=45351 GN=v1g194562 PE=3 SV=1	putative Cop-coated vesicle membrane protein p24 precursor [Leptomonas seymouri]	--
c33769.graph_c1	0	0	55	0.55	3	0.03	2	0.03	28	0.33	-2.68132	normal	-5.13547	down	-2.98003	down	0.669805	normal	--	--	--	--	--
c26571.graph_c0	1	0.03	58	2.16	3	0.12	9	0.43	23	1.02	-0.851188	normal	-3.86523	down	-2.7062	down	1.01516	normal	Molecular Function: structural constituent of ribosome (GO:0003735);; Cellular Component: ribosome (GO:0005840);; Biological Process: translation (GO:0006412);; Biological Process: ribosome biogenesis (GO:0042254);;	K02896|1.4287e-48|tru:101065666|K02896 large subunit ribosomal protein L24e | (RefSeq) rsl24d1; ribosomal L24 domain containing 1	Probable ribosome biogenesis protein RLP24 OS=Dictyostelium discoideum OX=44689 GN=rlp24 PE=2 SV=1	putative 60S ribosomal protein L24 [Leishmania infantum JPCM5]	Ribosome (ko03010)
c24829.graph_c0	10	0.2	82	1.82	12	0.29	23	0.65	65	1.71	-1.05399	normal	-2.87598	down	-2.47008	down	0.0532611	normal	--	--	--	conserved hypothetical protein [Leishmania mexicana MHOM/GT/2001/U1103]	--
c33258.graph_c0	9	0.13	141	2.28	13	0.23	22	0.45	58	1.11	-0.954894	normal	-2.85117	down	-2.20127	down	0.985623	normal	Molecular Function: ATP binding (GO:0005524);; Molecular Function: ATPase activity, coupled to transmembrane movement of substances (GO:0042626);;	K06174|0|dsi:Dsimw501_GD12951|K06174 ATP-binding cassette, sub-family E, member 1 | (RefSeq) Dsim_GD12951; GD12951 gene product from transcript GD12951-RA	ABC transporter A family member 7 OS=Dictyostelium discoideum OX=44689 GN=abcA7 PE=3 SV=1	ATP-binding cassette protein subfamily E, member 1, putative [Leishmania guyanensis]	--
c32327.graph_c0	3	0.06	46	1.03	5	0.12	14	0.4	24	0.64	-0.348582	normal	-2.92689	down	-2.18123	normal	0.631773	normal	--	--	--	--	--
c50445.graph_c1	2	0.03	104	1.95	3	0.06	16	0.38	37	0.82	-0.758098	normal	-3.9488	down	-3.37091	down	1.18355	normal	--	--	--	--	--
c40886.graph_c0	1	0.01	80	1.08	3	0.04	6	0.1	25	0.4	-1.44393	normal	-3.98155	down	-2.82204	down	1.3547	normal	--	--	Protein yippee-like CG15309 OS=Drosophila melanogaster OX=7227 GN=CG15309 PE=3 SV=1	conserved hypothetical protein [Leishmania infantum JPCM5]	--
c25444.graph_c0	30	1.93	396	27.95	51	3.99	132	11.88	200	16.88	-0.202383	normal	-2.99107	down	-2.07852	down	0.701164	normal	Molecular Function: nucleotide binding (GO:0000166);; Cellular Component: nucleosome (GO:0000786);; Molecular Function: DNA binding (GO:0003677);; Molecular Function: structural constituent of ribosome (GO:0003735);; Cellular Component: ribosome (GO:0005840);; Biological Process: nucleosome assembly (GO:0006334);; Biological Process: translation (GO:0006412);; Cellular Component: integral compone…	K02893|6.53271e-29|cge:100767286|K02893 large subunit ribosomal protein L23Ae | (RefSeq) 60S ribosomal protein L23a	60S ribosomal protein L23a OS=Trypanosoma brucei brucei OX=5702 GN=RPL23A PE=2 SV=1	60S ribosomal protein L23a, putative [Trypanosoma cruzi]	Ribosome (ko03010)
c42406.graph_c0	3	0.05	55	1.05	4	0.08	18	0.44	38	0.86	-0.638991	normal	-3.57219	down	-3.08707	down	0.24524	normal	--	--	--	conserved hypothetical protein [Leishmania mexicana MHOM/GT/2001/U1103]	--
c45936.graph_c0	4	0.06	67	1.81	11	0.48	20	0.39	36	0.66	-0.424672	normal	-3.17442	down	-1.7492	normal	0.598644	normal	Biological Process: RNA metabolic process (GO:0016070);;	--	--	hypothetical protein ABL78_0745 [Leptomonas seymouri]	--
c18570.graph_c0	2	0.03	62	0.92	5	0.08	5	0.09	28	0.49	-1.80021	normal	-3.55672	down	-2.39598	down	0.838342	normal	--	--	--	cullin 2, putative [Leishmania donovani]	--
c24774.graph_c0	0	0	72	1.92	7	0.16	14	0.49	27	0.64	-0.505802	normal	-5.08453	down	-1.93063	normal	1.09959	normal	--	--	--	putative serine peptidase, Clan S-, family S54 [Leishmania infantum JPCM5]	--
c38149.graph_c0	152	4.61	2998	100.63	217	8.06	747	32.03	1512	60.38	-0.621378	normal	-3.60138	down	-2.92356	down	0.706152	normal	Biological Process: microtubule cytoskeleton organization (GO:0000226);; Molecular Function: GTPase activity (GO:0003924);; Molecular Function: structural constituent of cytoskeleton (GO:0005200);; Molecular Function: GTP binding (GO:0005525);; Cellular Component: cytoplasm (GO:0005737);; Cellular Component: microtubule (GO:0005874);;	K07374|0|dpe:Dper_GL12416|K07374 tubulin alpha | (RefSeq) GL12416 gene product from transcript GL12416-RA	Tubulin alpha chain OS=Trypanosoma brucei rhodesiense OX=31286 PE=3 SV=1	tubulin alpha [Strigomonas culicis]	Phagosome (ko04145)
c65706.graph_c0	3	0.04	64	0.98	1	0.02	10	0.19	26	0.47	-0.883854	normal	-3.0387	down	-3.87394	down	0.985358	normal	Molecular Function: kinase activity (GO:0016301);;	--	--	conserved hypothetical protein [Leishmania major strain Friedlin]	--
c25470.graph_c0	8	0.09	103	1.23	1	0.01	8	0.12	49	0.69	-2.02158	normal	-2.76349	down	-4.76484	down	0.775922	normal	--	--	--	--	--
c18647.graph_c0	0	0	73	1	8	0.12	5	0.09	29	0.47	-1.84743	normal	-5.18468	down	-1.86066	normal	1.02032	normal	--	--	--	--	--
c20265.graph_c0	4	0.05	63	0.87	8	0.12	8	0.14	27	0.44	-1.20834	normal	-2.77005	down	-1.76085	normal	0.911117	normal	--	--	--	cleavage and polyadenylation specificity factor- like protein [Leptomonas pyrrhocoris]	--
c50220.graph_c0	1	0.02	100	1.82	7	0.14	9	0.21	35	0.75	-1.41574	normal	-4.45383	down	-2.2941	down	1.20531	normal	--	--	--	hypothetical protein ABB37_09183 [Leptomonas pyrrhocoris]	--
c42647.graph_c0	3	0.02	130	1.14	2	0.02	7	0.08	41	0.43	-1.93505	normal	-3.67959	down	-3.92972	down	1.35782	up	Molecular Function: nucleic acid binding (GO:0003676);; Molecular Function: helicase activity (GO:0004386);; Molecular Function: ATP binding (GO:0005524);;	K18663|0|nve:NEMVE_v1g88887|K18663 activating signal cointegrator complex subunit 3 [EC:3.6.4.12] | (RefSeq) hypothetical protein	Activating signal cointegrator 1 complex subunit 3 OS=Dictyostelium discoideum OX=44689 GN=ascc3 PE=3 SV=1	putative RNA helicase [Leishmania major strain Friedlin]	--
c18610.graph_c0	2	0.03	59	1.12	7	0.15	9	0.22	31	0.7	-1.25094	normal	-3.69959	down	-2.12378	normal	0.627533	normal	Molecular Function: nucleic acid binding (GO:0003676);; Molecular Function: ATP binding (GO:0005524);; Molecular Function: ATP-dependent helicase activity (GO:0008026);;	K12820|0|dwi:Dwil_GK21317|K12820 pre-mRNA-splicing factor ATP-dependent RNA helicase DHX15/PRP43 [EC:3.6.4.13] | (RefSeq) GK21317 gene product from transcript GK21317-RA	Pre-mRNA-splicing factor ATP-dependent RNA helicase ddx-15 OS=Caenorhabditis elegans OX=6239 GN=ddx-15 PE=3 SV=1	putative pre-mRNA splicing factor ATP-dependent RNA helicase [Leishmania major strain Friedlin]	Spliceosome (ko03040)
c48425.graph_c3	3	0.06	81	1.91	3	0.08	9	0.27	31	0.87	-1.25094	normal	-3.28533	down	-3.12242	down	1.07506	normal	Molecular Function: ATP binding (GO:0005524);; Biological Process: proteolysis (GO:0006508);; Cellular Component: HslUV protease complex (GO:0009376);; Cellular Component: integral component of membrane (GO:0016021);; Molecular Function: ATPase activity (GO:0016887);; Molecular Function: peptidase activity, acting on L-amino acid peptides (GO:0070011);;	--	ATP-dependent protease ATPase subunit HslU1 OS=Trypanosoma brucei brucei (strain 927/4 GUTat10.1) OX=185431 GN=HslU1 PE=3 SV=1	putative heat shock protein HslVU, ATPase subunit HslU [Leishmania braziliensis MHOM/BR/75/M2904]	--
c65303.graph_c0	3	0.04	75	1.23	11	0.2	20	0.42	45	0.88	-0.730926	normal	-3.81137	down	-2.06391	down	0.445626	normal	--	--	--	unnamed protein product [Phytomonas sp. isolate EM1]	--
c45146.graph_c0	15	0.43	177	3.9	23	0.67	22	0.57	93	2.25	-1.61736	normal	-2.84704	down	-2.09665	down	0.640708	normal	--	--	--	--	--
c65436.graph_c0	4	0.06	67	1.1	7	0.13	11	0.23	37	0.72	-1.24143	normal	-3.21308	down	-2.37226	down	0.560399	normal	--	--	--	conserved hypothetical protein [Leishmania braziliensis MHOM/BR/75/M2904]	--
c66096.graph_c0	3	0.04	74	1.11	2	0.03	7	0.13	32	0.57	-1.59674	normal	-3.32997	down	-3.58106	down	0.903039	normal	Biological Process: protein transport (GO:0015031);; Cellular Component: membrane part (GO:0044425);; Biological Process: intracellular transport (GO:0046907);;	K14006|3.79895e-175|crg:105320203|K14006 protein transport protein SEC23 | (RefSeq) protein transport protein Sec23A-like	Protein transport protein SEC23 OS=Dictyostelium discoideum OX=44689 GN=sec23 PE=3 SV=2	protein transport protein Sec23-like protein [Leishmania infantum JPCM5]	Protein processing in endoplasmic reticulum (ko04141)
c19625.graph_c0	4	0.06	67	1.14	1	0.02	10	0.22	28	0.56	-0.983197	normal	-2.821	down	-3.97732	down	0.947708	normal	--	--	--	conserved hypothetical protein [Leishmania major strain Friedlin]	--
c46523.graph_c0	13	0.2	169	3.22	11	0.34	27	0.71	86	1.64	-1.22939	normal	-2.92774	down	-2.98445	down	0.685919	normal	--	--	--	unnamed protein product [Phytomonas sp. isolate Hart1]	--
c40430.graph_c0	3	0.06	71	1.69	5	0.13	16	0.49	35	0.99	-0.682262	normal	-3.45616	down	-2.70868	down	0.719819	normal	--	--	--	conserved hypothetical protein [Leishmania major strain Friedlin]	--
c20689.graph_c0	4	0.1	52	1.41	5	0.15	7	0.24	30	0.98	-1.50943	normal	-2.9178	down	-2.49244	down	0.49558	normal	--	--	--	hypothetical protein DQ04_00221120 [Trypanosoma grayi]	--
c45346.graph_c0	10	0.08	202	1.79	28	0.27	47	0.53	98	1.03	-0.648012	normal	-3.46225	down	-1.89853	down	0.755231	normal	--	K20222|1.91137e-41|nvi:100114314|K20222 importin-5 | (RefSeq) importin-5	--	hypothetical protein LPMP_322270 [Leishmania panamensis]	--
c36560.graph_c0	1	0.02	103	2.88	4	0.17	12	0.41	33	0.95	-0.975059	normal	-4.37094	down	-2.88871	down	1.32927	normal	--	--	--	--	--
c32610.graph_c0	6	0.06	69	0.82	4	0.05	10	0.15	32	0.45	-1.16345	normal	-2.52361	down	-2.84554	down	0.80417	normal	--	K14807|2.3601e-09|mdo:103095246|K14807 ATP-dependent RNA helicase DDX51/DBP6 [EC:3.6.4.13] | (RefSeq) DDX51; DEAD-box helicase 51	Probable ATP-dependent RNA helicase ddx51 OS=Dictyostelium discoideum OX=44689 GN=ddx51 PE=3 SV=1	putative ATP-dependent RNA helicase [Leptomonas seymouri]	--
c44197.graph_c0	2	0.05	92	2.49	4	0.12	12	0.41	31	0.99	-0.89031	normal	-3.69959	down	-2.80104	down	1.25566	normal	--	--	--	conserved hypothetical protein [Leishmania braziliensis MHOM/BR/75/M2904]	--
c20015.graph_c0	35	1.07	409	13.84	56	2.1	122	5.27	204	8.21	-0.342937	normal	-2.80383	down	-1.97452	down	0.719196	normal	Molecular Function: structural constituent of ribosome (GO:0003735);; Cellular Component: ribosome (GO:0005840);; Biological Process: translation (GO:0006412);;	K02962|1.86203e-38|bta:788861|K02962 small subunit ribosomal protein S17e | (RefSeq) RPS17; ribosomal protein S17	40S ribosomal protein S17 OS=Caenorhabditis elegans OX=6239 GN=rps-17 PE=3 SV=2	unnamed protein product [Trypanosoma congolense IL3000]	Ribosome (ko03010)
c20864.graph_c0	4	0.06	64	1.09	1	0.02	4	0.09	30	0.61	-2.13161	normal	-2.9178	down	-4.07379	down	0.787591	normal	--	--	--	--	--
c19751.graph_c0	2	0.05	59	1.56	1	0.03	7	0.24	21	0.66	-1.03398	normal	-3.1553	down	-3.57753	down	1.16352	normal	Cellular Component: membrane (GO:0016020);;	--	--	conserved hypothetical protein [Leishmania mexicana MHOM/GT/2001/U1103]	--
c48629.graph_c3	2	0.09	72	3.43	2	0.05	3	0.12	27	1.01	-2.27569	normal	-3.50577	down	-3.3434	down	1.09959	normal	--	K10414|5.34348e-15|xtr:100380107|K10414 dynein heavy chain 2, cytosolic | (RefSeq) dync2h1, dhc1b, dhc2, dnch2, dyh1b; dynein, cytoplasmic 2, heavy chain 1	Cytoplasmic dynein 2 heavy chain 1 OS=Tripneustes gratilla OX=7673 GN=DYH1B PE=2 SV=2	dynein heavy chain, putative [Leishmania guyanensis]	Phagosome (ko04145);; Salmonella infection (ko05132)
c46265.graph_c0	5	0.07	183	2.6	9	0.17	27	0.54	90	1.5	-1.29348	normal	-4.21422	down	-3.31221	down	0.735088	normal	Cellular Component: membrane (GO:0016020);; Molecular Function: hydrolase activity (GO:0016787);; Molecular Function: organic cyclic compound binding (GO:0097159);; Molecular Function: heterocyclic compound binding (GO:1901363);;	--	--	helicase-like protein [Leishmania mexicana MHOM/GT/2001/U1103]	--
c46520.graph_c0	14	0.14	140	1.63	14	0.17	26	0.4	109	1.52	-1.6156	normal	-3.16729	down	-3.00139	down	0.079294	normal	Cellular Component: oligosaccharyltransferase complex (GO:0008250);;	K07151|1.08337e-81|aag:AaeL_AAEL004228|K07151 dolichyl-diphosphooligosaccharide--protein glycosyltransferase [EC:2.4.99.18] | (RefSeq) AAEL004228-PA	Dolichyl-diphosphooligosaccharide--protein glycosyltransferase subunit stt-3 OS=Caenorhabditis elegans OX=6239 GN=stt-3 PE=1 SV=1	putative oligosaccharyl transferase subunit [Trypanosoma theileri]	N-Glycan biosynthesis (ko00510);; Protein processing in endoplasmic reticulum (ko04141)
c32700.graph_c0	0	0	60	1.23	0	0	3	0.08	26	0.64	-2.22516	normal	-5.03171	down	-4.86853	down	0.894433	normal	Molecular Function: RNA binding (GO:0003723);;	--	--	hypothetical protein TRSC58_02065 [Trypanosoma rangeli SC58]	--
c26862.graph_c0	3	0.09	47	1.89	1	0.04	1	0.04	28	1.24	-3.15645	normal	-3.14246	down	-3.97732	down	0.449492	normal	--	--	--	hypothetical protein ABL78_7663 [Leptomonas seymouri]	--
c54550.graph_c2	4	0.05	85	1.64	7	0.11	17	0.3	47	0.93	-1.0071	normal	-3.55155	down	-2.70992	down	0.561783	normal	--	--	--	conserved hypothetical protein [Trypanosoma vivax Y486]	--
c36770.graph_c0	6	0.05	101	0.98	3	0.03	25	0.31	33	0.38	-0.00535985	normal	-2.56692	down	-3.21009	down	1.30139	normal	--	--	--	hypothetical protein AGDE_06116 [Angomonas deanei]	--
c40007.graph_c0	1	0.01	143	1.48	8	0.09	17	0.22	56	0.69	-1.25011	normal	-5.11946	down	-2.78845	down	1.05529	normal	--	K00939|8.2089e-16|xma:102221059|K00939 adenylate kinase [EC:2.7.4.3] | (RefSeq) adenylate kinase 7-like	--	unnamed protein product [Phytomonas sp. isolate Hart1]	Purine metabolism (ko00230)
c26621.graph_c0	1	0.03	51	1.68	4	0.15	7	0.29	24	0.94	-1.21045	normal	-3.92456	down	-2.4439	normal	0.776195	normal	Cellular Component: ribosome (GO:0005840);; Cellular Component: viral nucleocapsid (GO:0019013);; Biological Process: ribosome biogenesis (GO:0042254);;	K11129|2.59655e-21|mmu:52530|K11129 H/ACA ribonucleoprotein complex subunit 2 | (RefSeq) Nhp2, 2410130M07Rik, D11Ertd175e, Nola2; NHP2 ribonucleoprotein	H/ACA ribonucleoprotein complex subunit 2-like protein OS=Branchiostoma belcheri OX=7741 PE=2 SV=1	nucleolar protein family a member-like protein [Leishmania donovani]	Ribosome biogenesis in eukaryotes (ko03008)
c60984.graph_c3	13	0.17	386	6.03	12	0.2	46	0.87	144	2.53	-1.22374	normal	-3.6659	down	-3.60653	down	1.13492	up	--	--	--	unnamed protein product [Phytomonas sp. isolate Hart1]	--
c25812.graph_c0	7	0.12	205	3.8	5	0.1	15	0.36	62	1.37	-1.55646	normal	-3.26779	down	-3.51739	down	1.42655	up	Biological Process: cellular process (GO:0009987);; Molecular Function: histone-lysine N-methyltransferase activity (GO:0018024);; Biological Process: methylation (GO:0032259);;	--	Histone-lysine N-methyltransferase, H3 lysine-79 specific OS=Dictyostelium discoideum OX=44689 GN=dotA PE=2 SV=2	hypothetical protein TM35_000371250 [Trypanosoma theileri]	--
c25637.graph_c0	12	0.16	84	1.27	1	0.02	10	0.19	50	1.12	-1.77561	normal	-2.26197	down	-4.79346	down	0.457939	normal	Molecular Function: glutamate-tRNA ligase activity (GO:0004818);; Molecular Function: glutamine-tRNA ligase activity (GO:0004819);; Molecular Function: ATP binding (GO:0005524);; Cellular Component: cytoplasm (GO:0005737);; Biological Process: glutaminyl-tRNA aminoacylation (GO:0006425);;	K01886|2.74913e-137|tca:661180|K01886 glutaminyl-tRNA synthetase [EC:6.1.1.18] | (RefSeq) probable glutamine--tRNA ligase	Probable glutamine--tRNA ligase OS=Dictyostelium discoideum OX=44689 GN=glnS PE=2 SV=2	putative glutaminyl-tRNA synthetase [Leishmania infantum JPCM5]	Aminoacyl-tRNA biosynthesis (ko00970)
c32403.graph_c0	4	0.04	83	1.01	3	0.04	14	0.22	45	0.65	-1.20134	normal	-3.48991	down	-3.64706	down	0.589137	normal	Molecular Function: phosphatidylinositol phospholipase C activity (GO:0004435);; Cellular Component: intracellular (GO:0005622);; Biological Process: lipid metabolic process (GO:0006629);; Biological Process: intracellular signal transduction (GO:0035556);;	--	--	hypothetical protein ABL78_2177 [Leptomonas seymouri]	--
c35934.graph_c0	6	0.09	88	1.42	6	0.11	7	0.14	49	0.94	-2.18092	normal	-3.12576	down	-2.96136	down	0.552353	normal	--	--	Putative pachytene checkpoint protein 2 OS=Caenorhabditis elegans OX=6239 GN=pch-2 PE=1 SV=1	putative ATPase protein [Trypanosoma grayi]	--
c67373.graph_c0	2	0.03	32	0.49	0	0	7	0.14	30	0.54	-1.50943	normal	-3.65352	down	-5.06839	down	-0.179977	normal	--	K10609|2.18376e-41|tca:100141956|K10609 cullin 4 | (RefSeq) cullin-4A	Cullin-3 OS=Dictyostelium discoideum OX=44689 GN=culC PE=3 SV=1	cullin-like protein [Leptomonas pyrrhocoris]	Nucleotide excision repair (ko03420);; Ubiquitin mediated proteolysis (ko04120)
c43538.graph_c0	5	0.08	148	2.53	9	0.17	17	0.37	42	0.85	-0.852005	normal	-3.12949	down	-2.22929	down	1.50915	up	Molecular Function: protein binding (GO:0005515);;	K13343|7.49204e-06|cjo:107323384|K13343 peroxin-14 | (RefSeq) PEX14; peroxisomal biogenesis factor 14	Peroxisomal membrane protein PEX14 OS=Dictyostelium discoideum OX=44689 GN=pex14 PE=3 SV=1	peroxin 14 [Leishmania donovani]	Peroxisome (ko04146)
c27129.graph_c0	4	0.05	101	1.35	2	0.03	8	0.14	31	0.49	-1.39442	normal	-2.96386	down	-3.53655	down	1.38826	normal	--	--	--	hypothetical protein STCU_00499 [Strigomonas culicis]	--
c18491.graph_c0	0	0	56	0.61	0	0	7	0.1	46	0.59	-2.09355	normal	-5.83553	down	-5.67002	down	0.00278136	normal	--	--	--	unnamed protein product [Phytomonas sp. isolate Hart1]	--
c19922.graph_c0	1	0.05	27	1.54	6	0.38	6	0.44	23	1.56	-1.33313	normal	-3.86523	down	-1.90001	normal	-0.0470611	normal	Biological Process: vacuolar acidification (GO:0007035);; Biological Process: proton transport (GO:0015992);; Cellular Component: integral component of membrane (GO:0016021);; Cellular Component: myosin complex (GO:0016459);; Cellular Component: vacuolar proton-transporting V-type ATPase complex (GO:0016471);; Molecular Function: hydrolase activity, acting on acid anhydrides, catalyzing transmemb…	--	--	(H+)-ATPase G subunit [Trypanosoma grayi]	--
c52923.graph_c1	1	0.02	116	1.84	10	0.19	23	0.45	56	1.04	-0.84607	normal	-5.11946	down	-2.49916	down	0.756858	normal	--	--	--	hypothetical protein ABL78_5162 [Leptomonas seymouri]	--
c34828.graph_c0	5	0.07	54	0.86	11	0.19	19	0.39	28	0.53	-0.152707	normal	-2.55828	down	-1.39688	normal	0.644037	normal	Molecular Function: catalytic activity (GO:0003824);;	K03575|9.97613e-30|tad:TRIADDRAFT_4611|K03575 A/G-specific adenine glycosylase [EC:3.2.2.-] | (RefSeq) hypothetical protein	--	putative A/G-specific adenine glycosylase [Leishmania major strain Friedlin]	Base excision repair (ko03410)
c53204.graph_c1	4	0.08	58	1.3	1	0.02	6	0.17	25	0.67	-1.44393	normal	-2.66242	down	-3.81933	down	0.900716	normal	--	--	--	--	--
c62954.graph_c0	1	0.02	80	1.42	8	0.16	10	0.23	28	0.59	-0.983197	normal	-4.14013	down	-1.81162	normal	1.19844	normal	--	--	--	hypothetical protein ABL78_6234 [Leptomonas seymouri]	--
c20868.graph_c0	2	0.03	68	1.19	7	0.14	15	0.34	42	0.87	-1.01646	normal	-4.12794	down	-2.55095	down	0.403964	normal	--	--	Probable cytosolic Fe-S cluster assembly factor v1g210509 OS=Nematostella vectensis OX=45351 GN=v1g210509 PE=3 SV=1	putative Hydrogenase [Leptomonas pyrrhocoris]	--
c43835.graph_c2	1	0.03	70	2.75	5	0.27	7	0.54	23	1.14	-1.15399	normal	-3.86523	down	-2.12214	normal	1.28026	normal	--	--	--	--	--
c19887.graph_c0	8	0.09	174	2.13	6	0.08	12	0.19	59	0.86	-1.77553	normal	-3.02739	down	-3.22477	down	1.262	up	Molecular Function: phosphoprotein binding (GO:0051219);;	--	--	conserved hypothetical protein [Leishmania braziliensis MHOM/BR/75/M2904]	--
c66557.graph_c0	4	0.04	53	0.63	1	0.01	12	0.18	26	0.37	-0.653708	normal	-2.71724	down	-3.87394	down	0.720069	normal	Cellular Component: cytoplasm (GO:0005737);; Biological Process: transport (GO:0006810);; Cellular Component: membrane part (GO:0044425);;	K11824|7.65581e-94|acs:100559796|K11824 AP-2 complex subunit alpha | (RefSeq) ap2a1; adaptor related protein complex 2 alpha 1 subunit	AP-2 complex subunit alpha-2 OS=Dictyostelium discoideum OX=44689 GN=ap2a1-1 PE=3 SV=1	AP-2 complex subunit alpha [Angomonas deanei]	Endocytosis (ko04144)
c63119.graph_c3	3	0.1	108	4	4	0.33	1	0.03	46	1.79	-3.83351	down	-3.84252	down	-3.35675	down	0.932211	normal	--	--	--	--	--
c26520.graph_c1	3	0.13	41	1.97	3	0.16	7	0.43	21	1.21	-1.03398	normal	-2.74104	down	-2.58024	normal	0.653936	normal	Biological Process: ribosomal large subunit export from nucleus (GO:0000055);; Cellular Component: cell (GO:0005623);; Biological Process: actin cytoskeleton organization (GO:0030036);; Biological Process: ribosomal large subunit biogenesis (GO:0042273);;	--	--	unnamed protein product [Phytomonas sp. isolate EM1]	--
c44258.graph_c1	5	0.05	167	1.94	10	0.13	21	0.31	55	0.76	-0.943527	normal	-3.51199	down	-2.47359	down	1.30242	up	--	K11204|1.07995e-83|aqu:100639866|K11204 glutamate--cysteine ligase catalytic subunit [EC:6.3.2.2] | (RefSeq) glutamate--cysteine ligase catalytic subunit-like	Glutamate--cysteine ligase OS=Dictyostelium discoideum OX=44689 GN=gcsA PE=2 SV=1	glutamate--cysteine ligase catalytic subunit [Angomonas deanei]	Cysteine and methionine metabolism (ko00270);; Glutathione metabolism (ko00480)
c32433.graph_c1	0	0	52	1.11	5	0.12	10	0.27	28	0.71	-0.983197	normal	-5.13547	down	-2.39598	down	0.591077	normal	Molecular Function: organic cyclic compound binding (GO:0097159);; Molecular Function: heterocyclic compound binding (GO:1901363);;	K14806|6.39003e-30|crg:105327672|K14806 ATP-dependent RNA helicase DDX31/DBP7 [EC:3.6.4.13] | (RefSeq) probable ATP-dependent RNA helicase DDX31	Probable ATP-dependent RNA helicase CG8611 OS=Drosophila melanogaster OX=7227 GN=CG8611 PE=1 SV=1	DEAD-box helicase-like protein [Leishmania major strain Friedlin]	--
c67537.graph_c0	1	0.02	29	0.59	2	0.04	2	0.05	22	0.52	-2.36007	normal	-3.80336	down	-3.05873	down	0.11164	normal	--	--	--	unnamed protein product [Phytomonas sp. isolate EM1]	--
c26838.graph_c0	8	0.1	132	1.8	10	0.15	46	0.8	62	1	-0.0346282	normal	-3.09799	down	-2.64374	down	0.797205	normal	--	K13341|6.50942e-47|aag:AaeL_AAEL003117|K13341 peroxin-7 | (RefSeq) AAEL003117-PA	Peroxisomal targeting signal 2 receptor OS=Dictyostelium discoideum OX=44689 GN=pex7 PE=3 SV=1	unnamed protein product [Phytomonas sp. isolate EM1]	Peroxisome (ko04146)
c65900.graph_c0	4	0.06	58	1.04	8	0.16	6	0.14	25	0.53	-1.44393	normal	-2.66242	down	-1.65363	normal	0.900716	normal	--	--	--	hypothetical protein ABB37_03533 [Leptomonas pyrrhocoris]	--
c62064.graph_c0	18	0.73	422	14.25	42	1.78	78	2.9	243	10.97	-1.22808	normal	-3.97706	down	-2.63243	down	0.513173	normal	Molecular Function: protein serine/threonine kinase activity (GO:0004674);; Molecular Function: ATP binding (GO:0005524);; Biological Process: protein phosphorylation (GO:0006468);; Cellular Component: membrane (GO:0016020);;	K08857|3.58529e-64|tad:TRIADDRAFT_25231|K08857 NIMA (never in mitosis gene a)-related kinase 1/4/5 [EC:2.7.11.1] | (RefSeq) hypothetical protein	Putative serine/threonine-protein kinase A OS=Trypanosoma brucei brucei OX=5702 GN=NRKA PE=2 SV=1	protein kinase [Strigomonas culicis]	--
c19798.graph_c0	3	0.05	89	1.63	3	0.06	10	0.23	22	0.48	-0.661942	normal	-2.80569	down	-2.64459	normal	1.6811	up	--	K12343|2.96293e-12|bfo:BRAFLDRAFT_220169|K12343 3-oxo-5-alpha-steroid 4-dehydrogenase 1 [EC:1.3.1.22] | (RefSeq) hypothetical protein	--	3-oxo-5-alpha-steroid 4-dehydrogenase-like protein [Leishmania braziliensis MHOM/BR/75/M2904]	--
c24854.graph_c0	4	0.08	70	1.47	8	0.19	6	0.16	42	1.05	-2.14731	normal	-3.39222	down	-2.38118	down	0.444901	normal	--	--	--	hypothetical protein ABL78_5668 [Leptomonas seymouri]	--
c26785.graph_c0	1	0.01	92	1.23	5	0.07	14	0.24	25	0.4	-0.402915	normal	-3.98155	down	-2.23798	normal	1.55289	up	--	--	--	cyclic nucleotide-binding protein-like protein [Angomonas deanei]	--
c20753.graph_c1	1	0.01	74	1.04	4	0.06	4	0.07	22	0.37	-1.71741	normal	-3.80336	down	-2.32321	normal	1.41962	normal	Molecular Function: protein serine/threonine kinase activity (GO:0004674);; Molecular Function: calcium ion binding (GO:0005509);; Molecular Function: ATP binding (GO:0005524);; Biological Process: protein phosphorylation (GO:0006468);; Cellular Component: integral component of membrane (GO:0016021);;	--	--	putative protein kinase [Leishmania major strain Friedlin]	--
c20331.graph_c0	3	0.03	78	0.95	0	0	15	0.23	35	0.5	-0.766833	normal	-3.45616	down	-5.28462	down	0.852813	normal	Molecular Function: nucleotide binding (GO:0000166);; Cellular Component: membrane (GO:0016020);; Molecular Function: ATPase activity, coupled to transmembrane movement of substances (GO:0042626);;	--	Protein white OS=Drosophila melanogaster OX=7227 GN=w PE=2 SV=2	putative ATP-binding cassette protein subfamily G, member 2 [Leishmania mexicana MHOM/GT/2001/U1103]	--
c66215.graph_c0	0	0	38	0.66	4	0.08	14	0.31	26	0.54	-0.455276	normal	-5.03171	down	-2.55527	down	0.255554	normal	--	K14963|5.43942e-12|phd:102325374|K14963 COMPASS component SWD3 | (RefSeq) WDR5B; WD repeat domain 5B	WD repeat-containing protein 5 homolog OS=Dictyostelium discoideum OX=44689 GN=wdr5 PE=3 SV=1	hypothetical protein STCU_04914 [Strigomonas culicis]	--
c33872.graph_c0	4	0.04	106	1.25	4	0.05	10	0.15	54	0.75	-1.88241	normal	-3.74864	down	-3.58388	down	0.679845	normal	Cellular Component: proteasome complex (GO:0000502);;	K03036|3.31261e-49|bfo:BRAFLDRAFT_125207|K03036 26S proteasome regulatory subunit N6 | (RefSeq) hypothetical protein	26S proteasome non-ATPase regulatory subunit 11 OS=Drosophila melanogaster OX=7227 GN=Rpn6 PE=1 SV=1	putative proteasome regulatory non-ATPase subunit 6 [Leptomonas pyrrhocoris]	Proteasome (ko03050)
c62392.graph_c0	107359	1598.5	136313	2280.85	80877	1497.11	50061	1034.81	31892	629.46	1.04529	normal	1.45535	up	1.21383	up	1.81468	up	Cellular Component: extracellular region (GO:0005576);; Biological Process: transport (GO:0006810);;	--	Transferrin OS=Blaberus discoidalis OX=6981 PE=1 SV=1	PREDICTED: transferrin-like [Halyomorpha halys]	--
c50836.graph_c0	15	0.25	324	5.78	13	0.26	26	0.57	125	2.66	-1.80977	down	-3.27044	down	-3.29693	down	1.08567	up	Biological Process: metabolic process (GO:0008152);; Molecular Function: oxidoreductase activity (GO:0016491);;	K00164|4.02984e-120|tad:TRIADDRAFT_23841|K00164 2-oxoglutarate dehydrogenase E1 component [EC:1.2.4.2] | (RefSeq) hypothetical protein	2-oxoglutarate dehydrogenase, mitochondrial OS=Dictyostelium discoideum OX=44689 GN=ogdh PE=3 SV=1	putative 2-oxoglutarate dehydrogenase subunit [Leptomonas seymouri]	Citrate cycle (TCA cycle) (ko00020);; Lysine degradation (ko00310);; Tryptophan metabolism (ko00380);; Carbon metabolism (ko01200)
c43920.graph_c0	2	0.05	47	1.25	3	0.09	10	0.34	24	0.76	-0.777161	normal	-3.34115	down	-2.76528	down	0.661837	normal	--	--	--	--	--
c37526.graph_c0	3	0.07	40	1.04	7	0.2	5	0.17	24	0.74	-1.59417	normal	-2.92689	down	-1.76664	normal	0.436908	normal	Cellular Component: mitochondrion (GO:0005739);;	--	--	hypothetical protein AGDE_04473 [Angomonas deanei]	--
c43593.graph_c0	5	0.06	85	1.71	1	0.06	12	0.71	29	0.68	-0.800271	normal	-2.60749	down	-4.02636	down	1.23581	normal	--	--	--	--	--
c65067.graph_c0	6	0.14	477	12.69	5	0.15	11	0.37	131	4.14	-3.00985	down	-4.52954	down	-4.58544	down	1.57455	up	--	--	--	--	--
c54192.graph_c0	151	4.03	990	29.32	170	5.57	327	12.37	443	15.59	-0.0429701	normal	-1.84165	down	-1.50492	down	0.877367	normal	Molecular Function: RNA binding (GO:0003723);; Molecular Function: structural constituent of ribosome (GO:0003735);; Biological Process: translation (GO:0006412);; Cellular Component: small ribosomal subunit (GO:0015935);;	K02985|5.80243e-76|hmg:100199799|K02985 small subunit ribosomal protein S3e | (RefSeq) 40S ribosomal protein S3-like	40S ribosomal protein S3 OS=Drosophila melanogaster OX=7227 GN=RpS3 PE=1 SV=1	putative 40S ribosomal protein S3 [Leishmania braziliensis MHOM/BR/75/M2904]	Ribosome (ko03010)
c42740.graph_c1	9	0.15	148	2.68	28	0.58	52	1.22	110	2.37	-0.670047	normal	-3.76502	down	-2.06372	down	0.145614	normal	Molecular Function: pyruvate dehydrogenase (acetyl-transferring) activity (GO:0004739);; Biological Process: acetyl-CoA biosynthetic process from pyruvate (GO:0006086);; Cellular Component: intracellular membrane-bounded organelle (GO:0043231);; Biological Process: oxidation-reduction process (GO:0055114);;	K00161|3.35916e-99|tsp:Tsp_08643|K00161 pyruvate dehydrogenase E1 component alpha subunit [EC:1.2.4.1] | (RefSeq) pyruvate dehydrogenase complex, E1 component, alpha subunit	Pyruvate dehydrogenase E1 component subunit alpha, mitochondrial OS=Dictyostelium discoideum OX=44689 GN=pdhA PE=1 SV=1	acetyl-transferring pyruvate dehydrogenase alpha subunit, partial [Herpetomonas muscarum]	Glycolysis / Gluconeogenesis (ko00010);; Citrate cycle (TCA cycle) (ko00020);; Pyruvate metabolism (ko00620);; Carbon metabolism (ko01200)
c51307.graph_c0	9	0.12	164	1.82	13	0.25	25	0.36	47	0.79	-0.490127	normal	-2.55248	down	-1.90315	down	1.49793	up	--	--	--	hypothetical protein STCU_00972 [Strigomonas culicis]	--
c36080.graph_c0	4	0.04	96	1.11	6	0.08	24	0.36	37	0.51	-0.216601	normal	-3.21308	down	-2.56472	down	1.06977	normal	Molecular Function: catalytic activity (GO:0003824);;	K01228|1.62706e-14|obi:106869785|K01228 mannosyl-oligosaccharide glucosidase [EC:3.2.1.106] | (RefSeq) mannosyl-oligosaccharide glucosidase-like	--	hypothetical protein ABL78_3019 [Leptomonas seymouri]	N-Glycan biosynthesis (ko00510);; Protein processing in endoplasmic reticulum (ko04141)
c20037.graph_c0	3	0.05	161	2.78	0	0	9	0.2	35	0.72	-1.41574	normal	-3.45616	down	-5.28462	down	1.88433	up	--	--	Cryptochrome-1 OS=Drosophila pseudoobscura pseudoobscura OX=46245 GN=cry PE=3 SV=2	putative deoxyribodipyrimidine photolyase [Leptomonas pyrrhocoris]	--
c66786.graph_c0	1	0.02	45	0.77	0	0	8	0.17	28	0.57	-1.25716	normal	-4.14013	down	-4.97192	down	0.388724	normal	Cellular Component: integral component of membrane (GO:0016021);; Biological Process: transmembrane transport (GO:0055085);;	K15116|7.50204e-24|aga:AgaP_AGAP009333|K15116 solute carrier family 25, member 33/36 | (RefSeq) AGAP009333-PA	Mitochondrial carrier protein Rim2 OS=Drosophila melanogaster OX=7227 GN=Rim2 PE=2 SV=2	putative mitochondrial mitochondrial carrier protein [Leptomonas pyrrhocoris]	--
c25770.graph_c0	2	0.06	57	1.82	4	0.14	9	0.38	26	1.04	-1.01434	normal	-3.45296	down	-2.55527	down	0.82227	normal	--	K04638|1.81315e-54|dre:414929|K04638 intraflagellar transport protein 57 | (RefSeq) ift57, hippi, zgc:111831; intraflagellar transport 57 homolog (Chlamydomonas)	Intraflagellar transport protein 57 homolog OS=Drosophila melanogaster OX=7227 GN=IFT57 PE=2 SV=1	putative intraflagellar transport protein 57 [Trypanosoma grayi]	--
c51486.graph_c1	5	0.1	60	1.39	8	0.2	5	0.15	37	1.02	-2.1781	normal	-2.95036	down	-2.20249	down	0.404855	normal	--	--	--	conserved hypothetical protein [Leishmania major strain Friedlin]	--
c35274.graph_c0	1	0.01	117	1.84	5	0.09	19	0.38	30	0.58	-0.245648	normal	-4.23693	down	-2.49244	down	1.64302	up	--	--	--	hypothetical protein MOQ_009771 [Trypanosoma cruzi marinkellei]	--
c66331.graph_c0	2	0.04	38	0.87	4	0.1	4	0.12	26	0.71	-1.93933	normal	-3.45296	down	-2.55527	down	0.255554	normal	--	--	--	hypothetical protein ABL78_5308 [Leptomonas seymouri]	--
c20594.graph_c0	1	0.02	36	0.65	3	0.06	16	0.37	31	0.66	-0.517467	normal	-4.28299	down	-3.12242	down	-0.0626745	normal	--	--	Ribonuclease Z OS=Caenorhabditis elegans OX=6239 GN=hoe-1 PE=2 SV=2	hypothetical protein TRSC58_04302 [Trypanosoma rangeli SC58]	--
c29967.graph_c0	6	0.05	80	0.74	7	0.07	12	0.14	37	0.41	-1.13094	normal	-2.72819	down	-2.37226	down	0.811133	normal	--	--	--	hypothetical protein AGDE_14329 [Angomonas deanei]	--
c51504.graph_c0	3	0.03	97	1.11	4	0.06	9	0.13	43	0.59	-1.69775	normal	-3.74698	down	-3.26143	down	0.874147	normal	--	--	--	--	--
c46759.graph_c0	6	0.08	138	2.37	22	0.41	38	0.8	66	1.34	-0.3877	normal	-3.54932	down	-1.66904	down	0.772134	normal	Molecular Function: ATP binding (GO:0005524);; Cellular Component: chaperonin-containing T-complex (GO:0005832);; Biological Process: protein folding (GO:0006457);; Cellular Component: integral component of membrane (GO:0016021);; Molecular Function: unfolded protein binding (GO:0051082);; Biological Process: regulation of cell cycle (GO:0051726);;	K09498|0|sko:100369983|K09498 T-complex protein 1 subunit zeta | (RefSeq) CCT6A; chaperonin containing TCP1, subunit 6A (zeta 1)	T-complex protein 1 subunit zeta OS=Dictyostelium discoideum OX=44689 GN=cct6 PE=1 SV=1	T-complex protein 1 subunit zeta [Strigomonas culicis]	--
c37714.graph_c0	3	0.03	65	0.81	4	0.06	9	0.14	40	0.59	-1.59834	normal	-3.64467	down	-3.15937	down	0.408641	normal	--	--	--	unnamed protein product [Phytomonas sp. isolate Hart1]	--
c62024.graph_c2	0	0	94	1.1	14	0.18	5	0.07	39	0.54	-2.25015	normal	-5.6019	down	-1.54016	normal	0.966287	normal	--	--	--	conserved hypothetical protein [Leishmania mexicana MHOM/GT/2001/U1103]	--
c45595.graph_c3	5	0.16	105	2.45	9	0.19	11	0.38	31	1.37	-1.0008	normal	-2.70114	down	-1.80212	normal	1.44349	up	--	--	--	unnamed protein product [Phytomonas sp. isolate EM1]	--
c19883.graph_c0	5	0.09	70	1.47	4	0.09	7	0.19	33	0.82	-1.6385	normal	-2.78909	down	-2.88871	down	0.781713	normal	--	--	--	conserved hypothetical protein [Leishmania major strain Friedlin]	--
c45332.graph_c0	2	0.05	96	1.85	7	0.17	9	0.29	22	0.51	-0.792429	normal	-3.21995	down	-1.64595	normal	1.78859	up	--	--	--	conserved hypothetical protein [Leishmania braziliensis MHOM/BR/75/M2904]	--
c46613.graph_c0	9	0.1	261	3.35	3	0.04	42	0.69	50	0.76	0.137906	normal	-2.64026	down	-3.79617	down	2.07639	up	Biological Process: cellular amino acid metabolic process (GO:0006520);; Molecular Function: lyase activity (GO:0016829);;	--	--	beta eliminating lyase,putative [Leishmania mexicana MHOM/GT/2001/U1103]	--
c19818.graph_c0	3	0.07	59	1.43	3	0.08	2	0.06	22	0.63	-2.36007	normal	-2.80569	down	-2.64459	normal	1.10003	normal	--	--	--	--	--
c26934.graph_c0	4	0.07	61	1.13	12	0.25	9	0.21	28	0.62	-1.11368	normal	-2.821	down	-1.28147	normal	0.815438	normal	Molecular Function: nucleotide binding (GO:0000166);; Molecular Function: nucleic acid binding (GO:0003676);;	K14838|1.59277e-07|bmor:733076|K14838 nucleolar protein 15 | (RefSeq) Nopp34; nucleolar phosphoprotein	--	unnamed protein product [Phytomonas sp. isolate EM1]	--
c20841.graph_c0	2	0.03	46	0.87	4	0.08	7	0.17	35	0.78	-1.71854	normal	-3.87042	down	-2.97135	down	0.109649	normal	--	--	--	conserved hypothetical protein [Leishmania braziliensis MHOM/BR/75/M2904]	--
c19634.graph_c0	4	0.07	68	1.37	2	0.04	5	0.13	25	0.6	-1.6485	normal	-2.66242	down	-3.23618	down	1.12488	normal	--	--	--	carrier protein [Trypanosoma cruzi strain CL Brener]	--
c34609.graph_c1	2	0.04	43	0.93	0	0	5	0.15	28	0.69	-1.80021	normal	-3.55672	down	-4.97192	down	0.325283	normal	--	--	--	putative mitochondrial processing peptidase alpha subunit [Leptomonas pyrrhocoris]	--
c25111.graph_c0	2	0.07	37	1.37	0	0	2	0.09	26	1.15	-2.58198	normal	-3.45296	down	-4.86853	down	0.218549	normal	Molecular Function: GTP binding (GO:0005525);; Cellular Component: intracellular (GO:0005622);; Biological Process: small GTPase mediated signal transduction (GO:0007264);;	K06234|2.88836e-47|aml:100483594|K06234 Ras-related protein Rab-23 | (RefSeq) RAB23; RAB23, member RAS oncogene family	Ras-related protein Rab-1 OS=Theileria annulata OX=5874 GN=rab1 PE=3 SV=1	Rab family, other [Strigomonas culicis]	--
c43100.graph_c2	0	0	70	2	1	0.04	5	0.17	38	1.28	-2.21457	normal	-5.56521	down	-4.40575	down	0.584992	normal	--	--	--	--	--
c20202.graph_c0	7	0.12	83	1.52	2	0.04	9	0.21	47	1.02	-1.82046	normal	-2.87418	down	-4.1227	down	0.52803	normal	Molecular Function: threonine-type endopeptidase activity (GO:0004298);; Cellular Component: nucleus (GO:0005634);; Cellular Component: cytosol (GO:0005829);; Biological Process: ubiquitin-dependent protein catabolic process (GO:0006511);; Cellular Component: integral component of membrane (GO:0016021);; Cellular Component: proteasome core complex, alpha-subunit complex (GO:0019773);;	K02729|5.25342e-93|bfo:BRAFLDRAFT_280892|K02729 20S proteasome subunit alpha 5 [EC:3.4.25.1] | (RefSeq) hypothetical protein	Proteasome subunit alpha type-5 OS=Trypanosoma brucei brucei OX=5702 PE=3 SV=1	putative 20S proteasome subunit alpha 5 (putative) [Leptomonas pyrrhocoris]	Proteasome (ko03050)
c35036.graph_c1	0	0	65	2.12	6	0.22	7	0.35	24	0.98	-1.21045	normal	-4.91991	down	-1.95909	normal	1.1173	normal	--	--	--	putative serine-threonine protein phosphatase [Leptomonas seymouri]	--
c45977.graph_c4	2	0.02	104	1.28	9	0.12	13	0.2	39	0.57	-1.10037	normal	-4.02315	down	-2.12476	down	1.10997	normal	--	--	--	--	--
c40345.graph_c1	1	0.03	63	1.78	2	0.06	5	0.18	28	0.94	-1.80021	normal	-4.14013	down	-3.39417	down	0.860889	normal	--	--	--	--	--
c46184.graph_c0	4	0.56	120	2.31	10	0.21	11	0.27	42	0.96	-1.41522	normal	-3.39222	down	-2.09189	down	1.20993	normal	Cellular Component: integral component of membrane (GO:0016021);;	--	--	conserved hypothetical protein [Leishmania mexicana MHOM/GT/2001/U1103]	--
c20198.graph_c0	2	0.07	55	2.24	6	0.27	3	0.46	26	1.69	-2.22516	normal	-3.45296	down	-2.07046	normal	0.772074	normal	Cellular Component: mitochondrial inner membrane (GO:0005743);; Cellular Component: integral component of membrane (GO:0016021);;	--	--	conserved hypothetical protein [Leishmania mexicana MHOM/GT/2001/U1103]	--
c65624.graph_c0	0	0	38	0.96	0	0	9	0.29	25	0.75	-0.96198	normal	-4.97689	down	-4.81392	down	0.309542	normal	--	--	--	putative actin-like protein [Leishmania mexicana MHOM/GT/2001/U1103]	--
c20912.graph_c0	1	0.02	54	1.18	6	0.15	4	0.11	35	0.91	-2.34072	normal	-4.45383	down	-2.48655	down	0.334258	normal	Biological Process: metabolic process (GO:0008152);; Cellular Component: integral component of membrane (GO:0016021);; Molecular Function: transferase activity, transferring acyl groups (GO:0016746);;	--	--	1-acyl-sn-glycerol-3-phosphateacyltransferase-l ik eprotein [Angomonas deanei]	--
c33720.graph_c0	6	0.1	106	1.99	7	0.15	19	0.46	59	1.31	-1.17518	normal	-3.38967	down	-3.03232	down	0.554805	normal	Molecular Function: nucleotide binding (GO:0000166);; Cellular Component: membrane (GO:0016020);; Molecular Function: hydrolase activity (GO:0016787);; Molecular Function: ion binding (GO:0043167);;	K14950|7.27224e-66|mde:101900334|K14950 cation-transporting ATPase 13A1 [EC:3.6.3.-] | (RefSeq) manganese-transporting ATPase 13A1	Probable manganese-transporting ATPase catp-8 OS=Caenorhabditis elegans OX=6239 GN=catp-8 PE=3 SV=3	unnamed protein product [Phytomonas sp. isolate Hart1]	--
c19627.graph_c0	1	0.02	55	1.39	2	0.06	8	0.26	22	0.66	-0.935902	normal	-3.80336	down	-3.05873	down	1.00132	normal	--	--	--	conserved hypothetical protein [Leishmania mexicana MHOM/GT/2001/U1103]	--
c49089.graph_c1	1	0.03	84	2.81	5	0.18	8	0.34	25	1.01	-1.10545	normal	-3.98155	down	-2.23798	normal	1.42383	normal	--	--	--	--	--
c42464.graph_c0	7	0.09	165	2.35	2	0.03	14	0.26	50	0.84	-1.34703	normal	-2.96196	down	-4.2103	down	1.41956	up	Molecular Function: kinase activity (GO:0016301);; Molecular Function: ion binding (GO:0043167);;	K08799|3.00065e-24|hro:HELRODRAFT_191046|K08799 maternal embryonic leucine zipper kinase [EC:2.7.11.1] | (RefSeq) hypothetical protein	Probable serine/threonine-protein kinase fhkE OS=Dictyostelium discoideum OX=44689 GN=fhkE PE=3 SV=1	putative protein kinase [Leishmania infantum JPCM5]	--
c20215.graph_c0	2	0.06	38	1.47	1	0.04	2	0.09	24	1.01	-2.47529	normal	-3.34115	down	-3.76257	down	0.36563	normal	--	--	--	conserved hypothetical protein [Leishmania infantum JPCM5]	--
c65833.graph_c0	3	0.04	83	1.22	9	0.15	14	0.26	24	0.42	-0.348582	normal	-2.92689	down	-1.44498	normal	1.46295	normal	--	K11426|5.34503e-11|lve:103081140|K11426 SET and MYND domain-containing protein | (RefSeq) SMYD3; SET and MYND domain containing 3	SET and MYND domain-containing protein DDB_G0292454 OS=Dictyostelium discoideum OX=44689 GN=DDB_G0292454 PE=3 SV=1	hypothetical protein, conserved [Leishmania donovani]	--
c40070.graph_c0	2	0.02	129	1.15	5	0.05	13	0.15	36	0.38	-0.990896	normal	-3.91014	down	-2.7483	down	1.52863	up	Cellular Component: integral component of membrane (GO:0016021);;	--	--	unnamed protein product [Phytomonas sp. isolate EM1]	--
c50965.graph_c0	29	0.41	1641	22.69	25	0.33	68	1.15	652	10.28	-2.83816	down	-4.73914	down	-4.77858	down	1.04929	up	--	K16675|1.84552e-26|phu:Phum_PHUM602110|K16675 palmitoyltransferase ZDHHC9/14/18 [EC:2.3.1.225] | (RefSeq) zinc finger protein DHHC domain containing protein, putative	Palmitoyltransferase app OS=Drosophila melanogaster OX=7227 GN=app PE=1 SV=1	putative Zinc transporter putativecation transporter [Leptomonas pyrrhocoris]	Hippo signaling pathway - fly (ko04391)
c19834.graph_c0	4	0.03	139	1.88	8	0.08	11	0.13	49	0.83	-1.62797	normal	-3.61066	down	-2.59914	down	1.20303	normal	--	--	--	hypothetical protein LPMP_270770 [Leishmania panamensis]	--
c39831.graph_c0	2	0.03	75	1.38	10	0.2	12	0.28	26	0.57	-0.653708	normal	-3.45296	down	-1.41895	normal	1.20936	normal	--	--	--	hypothetical protein [Trypanosoma cruzi strain CL Brener]	--
c20410.graph_c0	3	0.07	46	1.12	2	0.05	11	0.39	22	1.24	-0.542285	normal	-2.80569	down	-3.05873	down	0.750947	normal	--	K02088|4.12152e-27|fch:102050832|K02088 cyclin-dependent kinase 3 [EC:2.7.11.22] | (RefSeq) CDK3; cyclin dependent kinase 3	Probable cyclin-dependent kinase 9 OS=Caenorhabditis elegans OX=6239 GN=cdk-9 PE=3 SV=2	unnamed protein product [Phytomonas sp. isolate Hart1]	--
c36003.graph_c0	4	0.12	77	2.52	9	0.33	13	0.54	29	1.13	-0.697645	normal	-2.87021	down	-1.70878	normal	1.09579	normal	--	--	--	--	--
c40658.graph_c0	7	0.16	59	1.45	15	0.41	18	0.57	32	0.94	-0.404882	normal	-2.33114	down	-1.16896	normal	0.583444	normal	--	--	--	conserved hypothetical protein [Trypanosoma vivax Y486]	--
c46533.graph_c0	2	0.04	114	3	5	0.12	17	0.63	49	1.75	-1.06475	normal	-4.34638	down	-3.18349	down	0.920326	normal	Cellular Component: cytoskeleton (GO:0005856);;	K10409|4.44824e-90|mde:101888011|K10409 dynein intermediate chain 1, axonemal | (RefSeq) dynein intermediate chain 2, ciliary	Dynein intermediate chain 2, ciliary OS=Heliocidaris crassispina OX=1043166 PE=2 SV=1	unnamed protein product [Phytomonas sp. isolate EM1]	--
c43875.graph_c0	4	0.03	204	2.95	4	0.09	10	0.2	51	0.7	-1.80306	normal	-3.66744	down	-3.50284	down	1.6953	up	--	--	--	--	--
c39182.graph_c0	7	0.07	374	4.01	19	0.23	209	2.87	116	1.47	1.22963	normal	-4.16278	down	-2.6756	down	1.39855	up	--	--	--	putative glycerate kinase [Leptomonas seymouri]	--
c20278.graph_c0	5	0.09	58	1.13	0	0	7	0.17	32	0.74	-1.59674	normal	-2.74578	down	-5.1588	down	0.559395	normal	Cellular Component: membrane (GO:0016020);; Molecular Function: transferase activity (GO:0016740);;	--	--	unnamed protein product [Phytomonas sp. isolate Hart1]	--
c51838.graph_c0	10	0.08	263	2.72	19	0.35	54	0.79	107	1.08	-0.57801	normal	-3.588	down	-2.56004	down	1.00823	normal	--	K18758|2.25043e-53|nve:NEMVE_v1g21213|K18758 DIS3-like exonuclease 2 [EC:3.1.13.-] | (RefSeq) hypothetical protein	DIS3-like exonuclease 2 OS=Caenorhabditis elegans OX=6239 GN=disl-2 PE=1 SV=2	ribonuclease II-like protein [Angomonas deanei]	--
c43985.graph_c0	11	0.26	126	3.52	11	0.31	20	0.75	89	2.32	-1.6833	normal	-3.19903	down	-3.0334	down	0.217828	normal	--	--	--	hypothetical protein TRSC58_05341 [Trypanosoma rangeli SC58]	--
c47086.graph_c0	0	0	188	1.98	3	0.03	6	0.12	49	0.59	-2.36005	down	-5.92513	down	-3.76755	down	1.63469	up	--	--	--	--	--
c26505.graph_c0	5	0.11	114	2.32	2	0.06	8	0.22	27	0.61	-1.20834	normal	-2.50733	down	-3.3434	down	1.75175	up	Molecular Function: magnesium ion binding (GO:0000287);; Molecular Function: phospholipid-translocating ATPase activity (GO:0004012);; Molecular Function: ATP binding (GO:0005524);; Cellular Component: integral component of membrane (GO:0016021);; Biological Process: phospholipid translocation (GO:0045332);;	K14802|3.31225e-43|pon:100446310|K14802 phospholipid-transporting ATPase [EC:3.6.3.1] | (RefSeq) phospholipid-transporting ATPase IA-like	Phospholipid-transporting ATPase tat-1 OS=Caenorhabditis elegans OX=6239 GN=tat-1 PE=3 SV=3	unnamed protein product [Phytomonas sp. isolate Hart1]	--
c20115.graph_c0	0	0	74	1.46	2	0.04	8	0.2	39	0.91	-1.7071	normal	-5.6019	down	-3.85919	down	0.627219	normal	--	--	--	--	--
c66040.graph_c0	1	0.02	33	0.82	2	0.05	6	0.19	26	0.77	-1.49629	normal	-4.03637	down	-3.29078	down	0.0602388	normal	--	--	--	unnamed protein product [Phytomonas sp. isolate EM1]	--
c65711.graph_c0	0	0	50	0.79	5	0.09	6	0.12	22	0.41	-1.27437	normal	-4.7987	down	-2.06054	normal	0.867618	normal	--	--	--	unnamed protein product [Phytomonas sp. isolate EM1]	--
c27963.graph_c0	1	0.01	53	0.8	2	0.03	3	0.06	28	0.5	-2.3245	normal	-4.14013	down	-3.39417	down	0.6178	normal	--	--	--	--	--
c26844.graph_c0	2	0.02	57	0.78	7	0.11	9	0.16	42	0.68	-1.66537	normal	-4.12794	down	-2.55095	down	0.155344	normal	--	--	--	unnamed protein product [Phytomonas sp. isolate EM1]	--
c42371.graph_c0	4	0.06	100	1.78	5	0.1	13	0.3	27	0.57	-0.60161	normal	-2.77005	down	-2.34521	normal	1.56532	up	--	K11997|1.85012e-07|xma:102218907|K11997 tripartite motif-containing protein 2/3 | (RefSeq) tripartite motif-containing protein 2-like	--	hypothetical protein, conserved [Leishmania guyanensis]	--
c36833.graph_c0	1	0.01	69	1	7	0.11	5	0.09	33	0.57	-2.02222	normal	-4.37094	down	-2.21145	down	0.761389	normal	--	--	--	conserved hypothetical protein [Leishmania braziliensis MHOM/BR/75/M2904]	--
c37212.graph_c0	4	0.16	67	3.04	5	0.25	11	0.64	27	1.46	-0.814723	normal	-2.77005	down	-2.34521	normal	0.997937	normal	--	--	--	--	--
c34573.graph_c0	23	0.59	122	3.47	20	0.63	29	1.06	80	2.71	-1.02994	normal	-2.04709	down	-2.07429	down	0.32344	normal	Molecular Function: cytochrome-c oxidase activity (GO:0004129);; Cellular Component: mitochondrion (GO:0005739);; Biological Process: oxidation-reduction process (GO:0055114);; Biological Process: hydrogen ion transmembrane transport (GO:1902600);;	--	--	cytochrome c oxidase subunit V, putative [Leishmania panamensis]	--
c33572.graph_c0	1	0.01	71	1.11	5	0.11	14	0.25	26	0.44	-0.455276	normal	-4.03637	down	-2.29259	normal	1.13187	normal	--	--	--	hypothetical protein AGDE_12711 [Angomonas deanei]	--
c49204.graph_c1	12	0.24	355	6.99	30	0.7	55	1.34	170	3.83	-1.21008	normal	-4.01098	down	-2.59132	down	0.777023	normal	Molecular Function: transketolase activity (GO:0004802);; Biological Process: metabolic process (GO:0008152);; Molecular Function: metal ion binding (GO:0046872);;	--	Transketolase OS=Dictyostelium discoideum OX=44689 GN=tkt-1 PE=1 SV=1	transketolase [Angomonas deanei]	--
c45486.graph_c1	2	0.03	63	1.01	2	0.04	10	0.2	28	0.53	-0.983197	normal	-3.55672	down	-3.39417	down	0.860889	normal	--	--	--	hypothetical protein AGDE_12205 [Angomonas deanei]	--
c41164.graph_c0	0	0	42	0.71	2	0.03	7	0.15	22	0.51	-1.09523	normal	-4.7987	down	-3.05873	down	0.624004	normal	--	--	--	possible r27-2 protein, partial [Leishmania major]	--
c25986.graph_c0	0	0	70	1.8	0	0	0	0	30	0.92	-3.96262	down	-5.23227	down	-5.06839	down	0.91406	normal	--	--	--	--	--
c65231.graph_c0	0	0	33	2	1	0.07	4	0.31	21	1.52	-1.65616	normal	-4.73405	down	-3.57753	down	0.352982	normal	Cellular Component: membrane (GO:0016020);;	--	--	unnamed protein product [Phytomonas sp. isolate EM1]	--
c45395.graph_c0	10	0.16	89	1.66	5	0.14	30	0.76	36	0.8	0.124987	normal	-2.03794	down	-2.7483	down	1.00051	normal	--	--	--	hypothetical protein ABL78_4333 [Leptomonas seymouri]	--
c47003.graph_c0	4	0.03	157	1.29	4	0.04	11	0.12	56	0.54	-1.81333	normal	-3.80033	down	-3.63548	down	1.18872	normal	Molecular Function: metal ion binding (GO:0046872);;	--	--	conserved hypothetical protein [Leishmania braziliensis MHOM/BR/75/M2904]	--
c42526.graph_c0	2	0.03	53	0.98	2	0.04	6	0.14	39	0.86	-2.04557	normal	-4.02315	down	-3.85919	down	0.156916	normal	--	K08266|4.32336e-08|dwi:Dwil_GK25539|K08266 target of rapamycin complex subunit LST8 | (RefSeq) GK25539 gene product from transcript GK25539-RA	Protein LST8 homolog OS=Drosophila melanogaster OX=7227 GN=Lst8 PE=1 SV=2	WD repeat-containing protein wat1 [Trypanosoma theileri]	mTOR signaling pathway (ko04150)
c65469.graph_c0	2	0.03	110	1.63	1	0.02	18	0.34	38	0.67	-0.638991	normal	-3.98645	down	-4.40575	down	1.2261	normal	--	--	--	hypothetical protein ABL78_2342 [Leptomonas seymouri]	--
c26685.graph_c0	3	0.08	44	1.31	7	0.23	6	0.23	30	1.06	-1.68857	normal	-3.23926	down	-2.07786	normal	0.261855	normal	--	--	--	--	--
c37440.graph_c0	5	0.04	76	0.73	6	0.06	10	0.12	44	0.5	-1.59893	normal	-3.19535	down	-2.80911	down	0.495917	normal	Molecular Function: phosphoprotein phosphatase activity (GO:0004721);; Biological Process: protein dephosphorylation (GO:0006470);;	K06269|5.69157e-15|hro:HELRODRAFT_166542|K06269 serine/threonine-protein phosphatase PP1 catalytic subunit [EC:3.1.3.16] | (RefSeq) hypothetical protein	Serine/threonine-protein phosphatase PP2A OS=Drosophila melanogaster OX=7227 GN=mts PE=2 SV=1	putative serine/threonine protein phosphatase [Leishmania infantum JPCM5]	mRNA surveillance pathway (ko03015)
c40097.graph_c0	5	0.09	96	1.97	2	0.03	20	0.55	44	0.98	-0.699937	normal	-3.19535	down	-4.02943	down	0.827166	normal	--	--	--	unnamed protein product [Phytomonas sp. isolate EM1]	--
c40662.graph_c0	3	0.08	72	2.2	3	0.1	38	1.48	42	1.52	0.239683	normal	-3.71368	down	-3.54959	down	0.484708	normal	--	--	--	hypothetical protein [Trypanosoma brucei brucei TREU927]	--
c63494.graph_c0	2	0.02	44	0.61	1	0.02	2	0.04	22	0.36	-2.36007	normal	-3.21995	down	-3.64188	down	0.688871	normal	Molecular Function: organic cyclic compound binding (GO:0097159);; Molecular Function: heterocyclic compound binding (GO:1901363);;	--	SWI/SNF-related matrix-associated actin-dependent regulator of chromatin subfamily A-like protein 1 OS=Drosophila melanogaster OX=7227 GN=Marcal1 PE=1 SV=2	unnamed protein product [Phytomonas sp. isolate EM1]	--
c26516.graph_c1	4	0.07	90	1.74	7	0.15	11	0.27	33	0.76	-1.08555	normal	-3.05181	down	-2.21145	down	1.13759	normal	--	--	--	unnamed protein product [Phytomonas sp. isolate EM1]	--
c35376.graph_c0	3	0.04	111	1.62	7	0.11	9	0.17	40	0.69	-1.59834	normal	-3.64467	down	-2.48211	down	1.16724	normal	Molecular Function: translation elongation factor activity (GO:0003746);; Molecular Function: GTPase activity (GO:0003924);; Molecular Function: GTP binding (GO:0005525);; Cellular Component: eukaryotic translation elongation factor 1 complex (GO:0005853);; Biological Process: translational elongation (GO:0006414);;	K14416|3.07748e-65|cfo:105257615|K14416 elongation factor 1 alpha-like protein | (RefSeq) HBS1-like protein	Elongation factor 1-alpha 2 OS=Trypanosoma brucei brucei (strain 927/4 GUTat10.1) OX=185431 GN=Tb10.70.5670 PE=1 SV=1	putative elongation factor 1-alpha [Leishmania braziliensis MHOM/BR/75/M2904]	mRNA surveillance pathway (ko03015)
c45419.graph_c0	2	0.02	190	2.03	1	0.01	1	0.01	40	0.51	-3.64111	down	-4.05893	down	-4.47804	down	1.93472	up	Molecular Function: protein serine/threonine kinase activity (GO:0004674);; Molecular Function: ATP binding (GO:0005524);; Biological Process: protein phosphorylation (GO:0006468);;	K08957|1.67212e-63|crg:105349226|K08957 casein kinase 1, alpha [EC:2.7.11.1] | (RefSeq) casein kinase I isoform alpha	Casein kinase I isoform delta OS=Caenorhabditis elegans OX=6239 GN=kin-20 PE=2 SV=3	putative protein kinase putativecasein kinase I [Leptomonas pyrrhocoris]	Wnt signaling pathway (ko04310)
c25112.graph_c0	0	0	82	2.71	3	0.11	8	0.34	38	1.49	-1.67152	normal	-5.56521	down	-3.40846	down	0.808857	normal	Molecular Function: transferase activity (GO:0016740);;	K00868|7.11781e-47|dvi:Dvir_GJ11763|K00868 pyridoxine kinase [EC:2.7.1.35] | (RefSeq) GJ11763 gene product from transcript GJ11763-RA	Putative pyridoxal kinase OS=Caenorhabditis elegans OX=6239 GN=pdxk-1 PE=3 SV=2	pyridoxal kinase [Leishmania amazonensis]	Vitamin B6 metabolism (ko00750)
c55855.graph_c0	13	0.25	260	5.54	15	0.35	10	0.27	153	3.87	-3.35026	down	-3.75288	down	-3.39405	down	0.480771	normal	Molecular Function: peptidase activity (GO:0008233);;	K16298|1.08922e-69|aqu:100633725|K16298 serine carboxypeptidase-like clade IV [EC:3.4.16.-] | (RefSeq) serine carboxypeptidase-like 49	Serine carboxypeptidase S10 family member 1 OS=Dictyostelium discoideum OX=44689 GN=DDB_G0291912 PE=3 SV=1	putative serine carboxypeptidase (CBP1) [Leptomonas pyrrhocoris]	--
c51182.graph_c1	11	0.28	251	5.76	14	0.29	34	1.19	105	2.5	-1.19504	normal	-3.43553	down	-2.94791	down	0.968153	normal	--	--	--	--	--
c65474.graph_c0	1	0.04	32	1.28	4	0.18	10	0.51	24	1.14	-0.777161	normal	-3.92456	down	-2.4439	normal	0.127866	normal	Molecular Function: DNA binding (GO:0003677);;	--	--	DnaJ chaperone protein, putative [Trypanosoma cruzi marinkellei]	--
c23664.graph_c0	3	0.05	33	0.61	1	0.02	9	0.21	26	0.57	-1.01434	normal	-3.0387	down	-3.87394	down	0.0602388	normal	Cellular Component: nucleolus (GO:0005730);; Molecular Function: N-acetyltransferase activity (GO:0008080);;	K07739|5.80932e-39|lgi:LOTGIDRAFT_193581|K07739 elongator complex protein 3 [EC:2.3.1.48] | (RefSeq) hypothetical protein	Probable elongator complex protein 3 OS=Dictyostelium discoideum OX=44689 GN=elp3 PE=3 SV=1	putative histone acetyltransferase-like protein [Trypanosoma vivax Y486]	--
c52018.graph_c1	12	0.12	231	2.56	11	0.13	49	0.69	126	1.66	-0.945755	normal	-3.58128	down	-3.5306	down	0.588837	normal	Molecular Function: translation elongation factor activity (GO:0003746);; Molecular Function: GTPase activity (GO:0003924);; Molecular Function: GTP binding (GO:0005525);; Biological Process: translational elongation (GO:0006414);;	K03267|3.29492e-112|bfo:BRAFLDRAFT_118994|K03267 peptide chain release factor subunit 3 | (RefSeq) hypothetical protein	Eukaryotic peptide chain release factor GTP-binding subunit OS=Dictyostelium discoideum OX=44689 GN=erf3 PE=2 SV=1	eukaryotic release factor 3, putative [Leishmania guyanensis]	mRNA surveillance pathway (ko03015)
c20803.graph_c0	6	0.11	55	1.13	3	0.07	9	0.24	29	0.73	-1.1609	normal	-2.38532	down	-3.02907	down	0.621266	normal	--	K19787|2.67654e-70|mze:101468848|K19787 carnosine N-methyltransferase [EC:2.1.1.22] | (RefSeq) carnmt1; carnosine N-methyltransferase 1	Carnosine N-methyltransferase OS=Drosophila melanogaster OX=7227 GN=CG11596 PE=1 SV=1	hypothetical protein ABB37_03286 [Leptomonas pyrrhocoris]	Histidine metabolism (ko00340)
c31177.graph_c0	1	0.01	93	1.96	2	0.03	14	0.25	36	0.6	-0.895089	normal	-4.49355	down	-3.74649	down	1.06292	normal	--	K14556|1.28265e-52|lgi:LOTGIDRAFT_184187|K14556 U3 small nucleolar RNA-associated protein 12 | (RefSeq) hypothetical protein	WD repeat-containing protein 3 homolog OS=Dictyostelium discoideum OX=44689 GN=wdr3 PE=3 SV=1	conserved hypothetical protein [Leishmania mexicana MHOM/GT/2001/U1103]	Ribosome biogenesis in eukaryotes (ko03008)
c44487.graph_c0	12	0.1	204	1.88	8	0.09	26	0.29	73	0.77	-1.05035	normal	-2.80058	down	-3.16547	down	1.18814	up	Biological Process: DNA replication (GO:0006260);; Molecular Function: nucleotidyltransferase activity (GO:0016779);;	K02349|6.77247e-12|api:100164347|K02349 DNA polymerase theta [EC:2.7.7.7] | (RefSeq) DNA polymerase theta	DNA polymerase theta OS=Drosophila melanogaster OX=7227 GN=mus308 PE=1 SV=1	putative mitochondrial DNA polymerase I protein C [Leishmania infantum JPCM5]	--
c44983.graph_c1	16	0.44	383	10.75	14	0.46	222	7.86	132	4.73	1.13269	normal	-3.26112	down	-3.27549	down	1.24813	up	--	--	--	hypothetical protein DQ04_04741060 [Trypanosoma grayi]	--
c26038.graph_c0	3	0.06	188	3.4	5	0.08	20	0.44	60	2.3	-1.13012	normal	-4.21994	down	-3.47078	down	1.34897	up	Cellular Component: membrane (GO:0016020);;	K17617|2.73971e-11|nve:NEMVE_v1g130476|K17617 CTD nuclear envelope phosphatase 1 [EC:3.1.3.16] | (RefSeq) hypothetical protein	CTD nuclear envelope phosphatase 1 homolog OS=Caenorhabditis briggsae OX=6238 GN=cnep-1 PE=3 SV=1	unnamed protein product [Phytomonas sp. isolate Hart1]	--
c42260.graph_c0	6	0.04	131	0.98	6	0.05	21	0.2	63	0.56	-1.13283	normal	-3.48305	down	-3.318	down	0.763717	normal	--	--	--	unnamed protein product [Phytomonas sp. isolate EM1]	--
c26513.graph_c0	6	0.06	88	0.94	10	0.12	18	0.25	53	0.67	-1.09787	normal	-3.23718	down	-2.42105	down	0.441801	normal	Molecular Function: DNA binding (GO:0003677);; Molecular Function: DNA-directed 5'-3' RNA polymerase activity (GO:0003899);; Biological Process: transcription, DNA-templated (GO:0006351);; Molecular Function: ribonucleoside binding (GO:0032549);;	K03021|0|xtr:100158643|K03021 DNA-directed RNA polymerase III subunit RPC2 [EC:2.7.7.6] | (RefSeq) polr3b; polymerase (RNA) III (DNA directed) polypeptide B	DNA-directed RNA polymerase III subunit RPC2 OS=Drosophila melanogaster OX=7227 GN=RpIII128 PE=2 SV=2	putative DNA-directed RNA polymerase polypeptide [Leishmania infantum JPCM5]	Purine metabolism (ko00230);; Pyrimidine metabolism (ko00240);; RNA polymerase (ko03020);; Cytosolic DNA-sensing pathway (ko04623)
c65644.graph_c0	7	0.11	59	1.02	3	0.06	3	0.07	30	0.61	-2.41744	normal	-2.24043	down	-3.0765	down	0.673011	normal	--	--	--	conserved hypothetical protein [Leishmania infantum JPCM5]	--
c58591.graph_c0	6	0.26	108	5.15	6	0.32	18	1.1	64	3.64	-1.36066	normal	-3.50548	down	-3.3404	down	0.46634	normal	--	--	--	--	--
c32729.graph_c0	1	0.02	89	2.25	12	0.34	14	0.45	52	1.56	-1.40142	normal	-5.01415	down	-2.15318	down	0.484687	normal	Molecular Function: hydrolase activity (GO:0016787);;	K01409|1.24085e-155|dan:Dana_GF10115|K01409 N6-L-threonylcarbamoyladenine synthase [EC:2.3.1.234] | (RefSeq) GF10115 gene product from transcript GF10115-RA	Probable tRNA N6-adenosine threonylcarbamoyltransferase OS=Drosophila melanogaster OX=7227 GN=CG4933 PE=2 SV=1	metallo-peptidase, Clan MK, Family M67 [Strigomonas culicis]	--
c40913.graph_c1	8	0.09	108	1.43	11	0.16	9	0.15	42	0.66	-1.66537	normal	-2.54505	down	-1.96644	down	1.05989	normal	--	K03363|2.61856e-11|phu:Phum_PHUM195130|K03363 cell division cycle 20, cofactor of APC complex | (RefSeq) cell division cycle, putative	Anaphase-promoting complex subunit cdh1 OS=Dictyostelium discoideum OX=44689 GN=cdh1 PE=3 SV=1	hypothetical protein ABB37_07605 [Leptomonas pyrrhocoris]	Ubiquitin mediated proteolysis (ko04120)
c25157.graph_c0	1	0.01	82	1.18	3	0.05	1	0.02	39	0.66	-3.60639	down	-4.60655	down	-3.44506	down	0.772539	normal	--	K17616|3.4581e-06|dre:323089|K17616 CTD small phosphatase-like protein 2 [EC:3.1.3.-] | (RefSeq) ctdspl2b, ctdspl2, fb81c12, wu:fb81c12, zgc:162265; CTD (carboxy-terminal domain, RNA polymerase II, polypeptide A) small phosphatase like 2b	--	unnamed protein product [Phytomonas sp. isolate EM1]	--
c51158.graph_c0	13	0.27	392	7.75	15	0.28	37	1.17	121	2.65	-1.27915	normal	-3.41639	down	-3.05781	down	1.40584	up	Molecular Function: metal ion binding (GO:0046872);;	--	--	hypothetical protein ABL78_5098 [Leptomonas seymouri]	--
c53652.graph_c1	40	0.91	201	5.1	116	3.26	1	0.03	100	3.02	-4.92009	down	-1.59366	down	0.08469	normal	0.719333	normal	--	--	--	uncharacterized protein K02A2.6 [Lingula anatina]	--
c44942.graph_c0	2	0.04	55	1.14	3	0.07	16	0.43	32	0.93	-0.560464	normal	-3.74423	down	-3.16692	down	0.484741	normal	Molecular Function: DNA binding (GO:0003677);; Biological Process: DNA replication (GO:0006260);;	K10756|4.36112e-107|oaa:100078299|K10756 replication factor C subunit 3/5 | (RefSeq) RFC3; replication factor C subunit 3	Probable replication factor C subunit 3 OS=Dictyostelium discoideum OX=44689 GN=rfc3 PE=3 SV=1	unnamed protein product [Phytomonas sp. isolate EM1]	DNA replication (ko03030);; Nucleotide excision repair (ko03420);; Mismatch repair (ko03430)
c31760.graph_c0	0	0	75	1.14	1	0.02	2	0.04	22	0.4	-2.36007	normal	-4.7987	down	-3.64188	down	1.43861	normal	--	--	--	hypothetical protein ABL78_0400 [Leptomonas seymouri]	--
c20136.graph_c0	2	0.03	57	0.92	2	0.04	7	0.14	43	0.82	-2.00055	normal	-4.16124	down	-3.99695	down	0.122349	normal	Cellular Component: integral component of membrane (GO:0016021);;	--	CLPTM1-like membrane protein cnrB OS=Dictyostelium discoideum OX=44689 GN=cnrB PE=3 SV=1	hypothetical protein ABL78_3267 [Leptomonas seymouri]	--
c33299.graph_c0	1	0.01	37	0.5	0	0	5	0.09	29	0.46	-1.84743	normal	-4.18934	down	-5.02096	down	0.0677412	normal	Molecular Function: transferase activity (GO:0016740);; Biological Process: cellular lipid metabolic process (GO:0044255);;	K00649|1.40553e-38|soc:105199621|K00649 glyceronephosphate O-acyltransferase [EC:2.3.1.42] | (RefSeq) dihydroxyacetone phosphate acyltransferase	Probable glycerol-3-phosphate acyltransferase, mitochondrial OS=Caenorhabditis elegans OX=6239 GN=acl-6 PE=3 SV=1	dihydroxyacetonephosphate acetyltransferase [Leishmania mexicana MHOM/GT/2001/U1103]	Glycerophospholipid metabolism (ko00564);; Peroxisome (ko04146)
c25795.graph_c0	9	0.98	165	18.56	24	3.13	47	7.54	119	16.78	-0.922879	normal	-3.87767	down	-2.39033	down	0.188746	normal	Molecular Function: structural constituent of ribosome (GO:0003735);; Biological Process: translation (GO:0006412);; Cellular Component: cytosolic small ribosomal subunit (GO:0022627);;	K02983|2.0938e-14|smm:Smp_014650|K02983 small subunit ribosomal protein S30e | (RefSeq) 40S ribosomal protein S30	40S ribosomal protein S30 OS=Plasmodium falciparum (isolate 3D7) OX=36329 GN=RPS30 PE=1 SV=1	40S ribosomal protein S30, putative [Leishmania guyanensis]	Ribosome (ko03010)
c43969.graph_c0	3	0.04	101	1.48	4	0.07	11	0.21	42	0.65	-1.41522	normal	-3.71368	down	-3.22821	down	0.964578	normal	--	--	--	--	--
c31110.graph_c0	5	0.04	101	0.97	12	0.13	16	0.2	42	0.48	-0.931892	normal	-3.12949	down	-1.85103	down	0.964578	normal	Molecular Function: protein serine/threonine kinase activity (GO:0004674);; Molecular Function: ATP binding (GO:0005524);; Biological Process: protein phosphorylation (GO:0006468);; Biological Process: growth (GO:0040007);;	K17533|1.02086e-34|myd:102759312|K17533 mitogen-activated protein kinase kinase kinase 19 [EC:2.7.11.25] | (RefSeq) MAP3K19; mitogen-activated protein kinase kinase kinase 19	Mitogen-activated protein kinase kinase kinase A OS=Dictyostelium discoideum OX=44689 GN=mkkA PE=1 SV=2	unnamed protein product [Phytomonas sp. isolate EM1]	--
c57624.graph_c0	3	0.04	113	1.95	5	0.15	18	0.53	71	1.37	-1.50597	normal	-4.45978	down	-3.71026	down	0.383691	normal	Cellular Component: integral component of membrane (GO:0016021);;	--	--	putative amino acid transporter aATP11 [Leptomonas pyrrhocoris]	--
c19819.graph_c0	3	0.07	51	1.28	0	0	9	0.29	22	0.66	-0.792429	normal	-2.80569	down	-4.63648	down	0.895369	normal	--	--	--	--	--
c38080.graph_c0	115	1.53	1124	16.63	164	2.55	408	7.76	700	12.02	-0.382655	normal	-2.89064	down	-2.2154	down	0.401664	normal	Molecular Function: translation elongation factor activity (GO:0003746);; Molecular Function: GTPase activity (GO:0003924);; Molecular Function: GTP binding (GO:0005525);; Biological Process: translational elongation (GO:0006414);;	K03234|0|xma:102224127|K03234 elongation factor 2 | (RefSeq) elongation factor 2-like	Elongation factor 2 OS=Dictyostelium discoideum OX=44689 GN=efbA PE=1 SV=2	elongation factor 2 [Leishmania infantum JPCM5]	--
c41632.graph_c0	3	0.05	78	1.51	8	0.17	14	0.35	26	0.6	-0.455276	normal	-3.0387	down	-1.70823	normal	1.26486	normal	Molecular Function: histidine-tRNA ligase activity (GO:0004821);; Molecular Function: ATP binding (GO:0005524);; Cellular Component: cytoplasm (GO:0005737);; Biological Process: histidyl-tRNA aminoacylation (GO:0006427);; Cellular Component: integral component of membrane (GO:0016021);;	K01892|1.43754e-41|aag:AaeL_AAEL002048|K01892 histidyl-tRNA synthetase [EC:6.1.1.21] | (RefSeq) AAEL002048-PA	Histidine--tRNA ligase, cytoplasmic OS=Dictyostelium discoideum OX=44689 GN=hisS PE=3 SV=1	histidyl-tRNA synthetase [Angomonas deanei]	Aminoacyl-tRNA biosynthesis (ko00970)
c37991.graph_c0	2	0.05	42	1.08	0	0	10	0.33	26	0.79	-0.883854	normal	-3.45296	down	-4.86853	down	0.394754	normal	--	--	--	--	--
c50139.graph_c0	652	20.45	1059	36.8	500	19.22	154	6.84	104	4.3	0.947522	normal	2.34338	up	2.12684	up	3.05224	up	--	K13915|2.98054e-13|phu:Phum_PHUM563940|K13915 lysozyme C [EC:3.2.1.17] | (RefSeq) Lysozyme P precursor, putative	Lysozyme C OS=Fenneropenaeus merguiensis OX=71412 PE=2 SV=1	lysozyme C-1-like [Nilaparvata lugens]	--
c65119.graph_c0	3	0.11	42	1.64	2	0.09	3	0.15	22	1.02	-2.00325	normal	-2.80569	down	-3.05873	down	0.624004	normal	Cellular Component: mitochondrion (GO:0005739);; Biological Process: cellular metabolic process (GO:0044237);; Biological Process: primary metabolic process (GO:0044238);; Biological Process: organic substance metabolic process (GO:0071704);;	--	Succinate dehydrogenase assembly factor 2, mitochondrial OS=Dictyostelium discoideum OX=44689 GN=DDB_G0293946 PE=3 SV=1	putative mitochondrial hypothetical protein [Leptomonas pyrrhocoris]	--
c37273.graph_c0	2	0.04	69	1.47	7	0.16	18	0.49	31	0.78	-0.361886	normal	-3.69959	down	-2.12378	normal	0.848259	normal	Molecular Function: 3-beta-hydroxy-delta5-steroid dehydrogenase activity (GO:0003854);; Biological Process: steroid biosynthetic process (GO:0006694);; Cellular Component: integral component of membrane (GO:0016021);; Molecular Function: sterol-4-alpha-carboxylate 3-dehydrogenase (decarboxylating) activity (GO:0047012);; Biological Process: oxidation-reduction process (GO:0055114);;	K07748|1.08764e-41|xla:496236|K07748 sterol-4alpha-carboxylate 3-dehydrogenase (decarboxylating) [EC:1.1.1.170] | (RefSeq) nsdhl.L, nsdhl; NAD(P) dependent steroid dehydrogenase-like L homeolog	--	NAD(P)-dependent steroid dehydrogenase-like protein [Strigomonas culicis]	Steroid biosynthesis (ko00100)
c39378.graph_c0	9	0.08	97	0.91	5	0.05	16	0.19	36	0.4	-0.720678	normal	-2.17536	down	-2.7483	down	1.12273	normal	--	--	--	conserved hypothetical protein [Leishmania mexicana MHOM/GT/2001/U1103]	--
c39651.graph_c0	1	0.02	68	1.3	1	0.02	20	0.49	47	1.07	-0.790977	normal	-4.87067	down	-4.70585	down	0.24605	normal	--	--	--	unnamed protein product [Phytomonas sp. isolate EM1]	--
c41593.graph_c0	4	0.05	107	1.57	3	0.05	24	0.45	38	0.66	-0.253076	normal	-3.25073	down	-3.40846	down	1.18675	normal	Biological Process: phospholipid biosynthetic process (GO:0008654);; Cellular Component: integral component of membrane (GO:0016021);; Molecular Function: nucleotidyltransferase activity (GO:0016779);;	K00968|3.29806e-17|lcm:102355242|K00968 choline-phosphate cytidylyltransferase [EC:2.7.7.15] | (RefSeq) PCYT1B; phosphate cytidylyltransferase 1, choline, beta	Ethanolamine-phosphate cytidylyltransferase OS=Dictyostelium discoideum OX=44689 GN=pctA PE=1 SV=1	putative cholinephosphate cytidylyltransferase A [Leptomonas seymouri]	Glycerophospholipid metabolism (ko00564)
c20520.graph_c0	2	0.04	31	0.71	1	0.03	12	0.35	28	0.77	-0.753052	normal	-3.55672	down	-3.97732	down	-0.128216	normal	--	--	--	hypothetical protein TRSC58_00896 [Trypanosoma rangeli SC58]	--
c53474.graph_c2	1	0.03	84	2.26	5	0.17	11	0.35	36	1.16	-1.20401	normal	-4.49355	down	-2.7483	down	0.918511	normal	--	--	--	hypothetical protein, conserved [Leishmania donovani]	--
c43612.graph_c0	1	0.02	60	1.17	5	0.11	15	0.37	50	1.16	-1.25719	normal	-4.95846	down	-3.21211	down	-0.0174723	normal	--	--	--	hypothetical protein ABL78_0798 [Leptomonas seymouri]	--
c40837.graph_c0	5	0.13	84	2.47	5	0.16	7	0.26	25	0.87	-1.26479	normal	-2.3997	down	-2.23798	normal	1.42383	normal	--	K16482|2.47044e-27|spu:592899|K16482 centriolar protein POC1 | (RefSeq) POC1 centriolar protein homolog A	POC1 centriolar protein homolog OS=Tetrahymena thermophila (strain SB210) OX=312017 GN=TTHERM_01308010 PE=3 SV=1	conserved hypothetical protein [Leishmania braziliensis MHOM/BR/75/M2904]	--
c26857.graph_c0	2	0.04	75	1.81	3	0.08	10	0.31	27	0.77	-0.934381	normal	-3.50577	down	-2.92927	down	1.15732	normal	Cellular Component: membrane (GO:0016020);;	K15101|2.69103e-10|aag:AaeL_AAEL013630|K15101 solute carrier family 25 (mitochondrial ornithine transporter) member 2/15 | (RefSeq) AAEL013630-PA	Mitochondrial substrate carrier family protein Z OS=Dictyostelium discoideum OX=44689 GN=mcfZ PE=2 SV=1	putative mitochondrial carrier protein [Leishmania infantum JPCM5]	--
c31031.graph_c0	5	0.15	45	1.02	1	0.02	7	0.53	30	0.91	-1.50943	normal	-2.65507	down	-4.07379	down	0.293227	normal	--	--	--	hypothetical protein TM35_000023040 [Trypanosoma theileri]	--
c45122.graph_c0	56	1.83	650	23.76	78	3.1	180	8.42	326	14.16	-0.458622	normal	-2.8151	down	-2.17756	down	0.712518	normal	Molecular Function: structural constituent of ribosome (GO:0003735);; Biological Process: translation (GO:0006412);; Cellular Component: large ribosomal subunit (GO:0015934);;	K02872|2.04565e-46|pbi:103054897|K02872 large subunit ribosomal protein L13Ae | (RefSeq) RPL13A; ribosomal protein L13a	60S ribosomal protein L13a OS=Choristoneura parallela OX=106495 GN=RpL13A PE=2 SV=1	unnamed protein product [Phytomonas sp. isolate EM1]	Ribosome (ko03010)
c35647.graph_c0	2	0.08	40	1.75	0	0	9	0.5	23	1.2	-0.851188	normal	-3.28182	down	-4.69808	down	0.495265	normal	--	--	--	unnamed protein product [Phytomonas sp. isolate Hart1]	--
c39571.graph_c0	0	0	77	2.99	2	0.06	3	0.11	33	1.71	-2.54651	normal	-5.36628	down	-3.62423	down	0.916482	normal	--	--	--	putative mitochondrial hypothetical protein [Leptomonas pyrrhocoris]	--
c54743.graph_c0	150	5.64	190	7.9	94	4.33	73	3.86	31	1.54	1.5684	normal	1.9508	up	1.44483	up	2.29005	up	--	K20697|9.81894e-46|soc:105194757|K20697 gram-negative bacteria-binding protein 1 | (RefSeq) beta-1,3-glucan-binding protein-like	Beta-1,3-glucan-binding protein OS=Plodia interpunctella OX=58824 PE=1 SV=1	beta-GRP [Rhodnius prolixus]	--
c62092.graph_c2	0	0	41	2.02	2	0.09	3	0.16	25	1.49	-2.1728	normal	-4.97689	down	-3.23618	down	0.415181	normal	--	--	--	--	--
c58501.graph_c0	21	0.31	575	10.38	37	0.68	113	2.35	263	5.39	-0.815303	normal	-3.87936	down	-2.92443	down	0.844586	normal	--	--	--	hypothetical protein, unknown function [Leishmania braziliensis MHOM/BR/75/M2904]	--
c20077.graph_c0	5	0.09	81	1.67	6	0.14	6	0.16	39	0.96	-2.04557	normal	-3.0247	down	-2.63887	down	0.755154	normal	Molecular Function: glucose-6-phosphate dehydrogenase activity (GO:0004345);; Biological Process: glucose metabolic process (GO:0006006);; Biological Process: pentose-phosphate shunt (GO:0006098);; Molecular Function: NADP binding (GO:0050661);; Biological Process: oxidation-reduction process (GO:0055114);;	K00036|1.47698e-157|xma:102235304|K00036 glucose-6-phosphate 1-dehydrogenase [EC:1.1.1.49 1.1.1.363] | (RefSeq) glucose-6-phosphate 1-dehydrogenase-like	Glucose-6-phosphate 1-dehydrogenase OS=Dictyostelium discoideum OX=44689 GN=g6pd-1 PE=3 SV=1	glucose-6-phosphate dehydrogenase [Leishmania infantum]	Pentose phosphate pathway (ko00030);; Glutathione metabolism (ko00480);; Carbon metabolism (ko01200)
c35307.graph_c0	38	2.14	392	24.1	46	3.12	88	6.95	191	14.09	-0.713189	normal	-2.59377	down	-2.15823	down	0.752586	normal	Molecular Function: structural constituent of ribosome (GO:0003735);; Cellular Component: ribosome (GO:0005840);; Biological Process: translation (GO:0006412);;	K02901|4.5908e-37|crg:105347733|K02901 large subunit ribosomal protein L27e | (RefSeq) 60S ribosomal protein L27	60S ribosomal protein L27 OS=Dictyostelium discoideum OX=44689 GN=rpl27 PE=3 SV=1	putative Ribosomal protein L27 [Leptomonas seymouri]	Ribosome (ko03010)
c36706.graph_c0	1	0.01	111	0.95	1	0.01	12	0.13	40	0.41	-1.23771	normal	-4.64234	down	-4.47804	down	1.16724	normal	--	--	--	unnamed protein product [Phytomonas sp. isolate EM1]	--
c30268.graph_c0	1	0.02	27	0.56	3	0.07	7	0.19	22	0.54	-1.09523	normal	-3.80336	down	-2.64459	normal	0.0137559	normal	--	K20027|1.84966e-18|spu:752175|K20027 palmitoyltransferase ZDHHC1/11 [EC:2.3.1.225] | (RefSeq) probable palmitoyltransferase ZDHHC1	Palmitoyltransferase Hip14 OS=Drosophila melanogaster OX=7227 GN=Hip14 PE=1 SV=1	putative zinc finger domain protein [Trypanosoma theileri]	--
c38878.graph_c0	1	0.01	64	0.9	7	0.11	7	0.13	24	0.4	-1.21045	normal	-3.92456	down	-1.76664	normal	1.09543	normal	--	--	--	unnamed protein product [Phytomonas sp. isolate Hart1]	--
c45297.graph_c0	3	0.04	122	1.69	8	0.12	13	0.23	50	0.82	-1.44284	normal	-3.96079	down	-2.62775	down	0.988511	normal	--	K19674|0|crg:105329914|K19674 WD repeat-containing protein 35 | (RefSeq) WD repeat-containing protein 35-like	--	hypothetical protein ABL78_4461 [Leptomonas seymouri]	--
c57068.graph_c0	13	0.22	435	8.52	10	0.22	123	2.85	139	3.17	0.215459	normal	-3.61521	down	-3.79673	down	1.35726	up	--	--	--	--	--
c25226.graph_c0	7	0.09	265	3.91	9	0.15	8	0.15	113	1.97	-3.19376	down	-4.12525	down	-3.63756	down	0.941254	normal	--	K13539|3.90174e-27|cqu:CpipJ_CPIJ003903|K13539 leishmanolysin-like peptidase [EC:3.4.24.-] | (RefSeq) hypothetical protein	Leishmanolysin OS=Leishmania major OX=5664 GN=gp63 PE=1 SV=2	putative leishmanolysin [Leishmania infantum JPCM5]	--
c24861.graph_c0	7	0.12	128	2.5	24	0.52	31	0.77	88	2.04	-1.07271	normal	-3.76745	down	-1.95885	down	0.256364	normal	--	K14859|5.91772e-51|cel:CELE_K09H9.6|K14859 ribosome biogenesis protein SSF1/2 | (RefSeq) lpd-6; LiPid Depleted	Peter Pan-like protein OS=Dictyostelium discoideum OX=44689 GN=ppan PE=3 SV=1	peter pan protein, putative [Leishmania guyanensis]	--
c37461.graph_c0	2	0.06	38	1.18	1	0.03	4	0.16	21	0.77	-1.65616	normal	-3.1553	down	-3.57753	down	0.548298	normal	--	--	--	--	--
c31309.graph_c1	5	0.07	51	0.75	3	0.05	11	0.21	25	0.43	-0.711836	normal	-2.3997	down	-2.82204	down	0.720108	normal	--	--	--	conserved hypothetical protein [Trypanosoma congolense IL3000]	--
c35158.graph_c0	2	0.06	59	2.25	6	0.27	10	0.52	21	0.94	-0.600688	normal	-3.1553	down	-1.77405	normal	1.16352	normal	Cellular Component: nucleus (GO:0005634);; Biological Process: regulation of transcription, DNA-templated (GO:0006355);;	K12580|1.21945e-25|bfo:BRAFLDRAFT_68754|K12580 CCR4-NOT transcription complex subunit 3 | (RefSeq) hypothetical protein	Regulator of gene activity OS=Drosophila melanogaster OX=7227 GN=Rga PE=1 SV=2	unnamed protein product [Phytomonas sp. isolate EM1]	RNA degradation (ko03018)
c38065.graph_c0	2	0.03	126	2.36	3	0.06	33	0.79	67	1.49	-0.603663	normal	-4.79136	down	-4.21176	down	0.621052	normal	Cellular Component: membrane (GO:0016020);;	K15289|2.01992e-28|nvi:100117375|K15289 solute carrier family 35, member F5 | (RefSeq) solute carrier family 35 member F5	--	hypothetical protein ABB37_09332 [Leptomonas pyrrhocoris]	--
c52023.graph_c0	6	0.09	177	4.28	13	0.21	30	1.1	78	2.05	-0.947896	normal	-3.7876	down	-2.62289	down	0.890861	normal	--	--	--	--	--
c34197.graph_c0	3	0.04	101	1.96	5	0.14	7	0.16	47	1.08	-2.12326	normal	-3.87301	down	-3.12451	down	0.806664	normal	--	--	--	--	--
c66330.graph_c0	1	0.02	25	0.55	0	0	6	0.17	24	0.63	-1.38959	normal	-3.92456	down	-4.75717	down	-0.21043	normal	--	--	--	unnamed protein product [Phytomonas sp. isolate Hart1]	--
c65073.graph_c0	8	0.35	111	5.29	4	0.21	26	1.58	32	1.82	0.0897057	normal	-2.16134	down	-2.84554	down	1.47849	up	Molecular Function: cytochrome-c oxidase activity (GO:0004129);; Cellular Component: mitochondrion (GO:0005739);; Biological Process: oxidation-reduction process (GO:0055114);; Biological Process: hydrogen ion transmembrane transport (GO:1902600);;	--	--	putative mitochondrial Cytochrome C oxidase subunit VI [Leptomonas pyrrhocoris]	--
c36929.graph_c0	2	0.05	38	1	1	0.03	5	0.17	29	0.91	-1.84743	normal	-3.60593	down	-4.02636	down	0.104746	normal	--	--	--	--	--
c50223.graph_c0	9	0.17	182	3.86	5	0.13	16	0.65	71	1.64	-1.66156	normal	-3.13925	down	-3.71026	down	1.06418	normal	Molecular Function: DNA primase activity (GO:0003896);; Cellular Component: mitochondrial matrix (GO:0005759);; Biological Process: mitochondrial DNA replication (GO:0006264);; Cellular Component: kinetoplast (GO:0020023);;	--	--	unnamed protein product [Phytomonas sp. isolate EM1]	--
c42405.graph_c0	2	0.04	99	2.09	7	0.16	16	0.43	39	0.98	-0.830147	normal	-4.02315	down	-2.44641	down	1.03992	normal	Molecular Function: threonine-type endopeptidase activity (GO:0004298);; Cellular Component: nucleus (GO:0005634);; Cellular Component: cytoplasm (GO:0005737);; Biological Process: ubiquitin-dependent protein catabolic process (GO:0006511);; Cellular Component: proteasome core complex, alpha-subunit complex (GO:0019773);;	K02730|3.19309e-63|lcm:102365446|K02730 20S proteasome subunit alpha 1 [EC:3.4.25.1] | (RefSeq) proteasome subunit alpha type-6-like	Proteasome subunit alpha type-1 OS=Trypanosoma brucei brucei OX=5702 PE=2 SV=1	putative Proteasome alpha 1 subunit [Leptomonas seymouri]	Proteasome (ko03050)
c38097.graph_c0	10	0.11	227	2.75	19	0.25	79	1.22	99	1.42	0.0678909	normal	-3.47678	down	-2.44893	down	0.907938	normal	Molecular Function: 6-phosphofructokinase activity (GO:0003872);; Molecular Function: ATP binding (GO:0005524);; Biological Process: fructose 6-phosphate metabolic process (GO:0006002);; Cellular Component: integral component of membrane (GO:0016021);; Cellular Component: glycosome (GO:0020015);; Molecular Function: metal ion binding (GO:0046872);; Biological Process: glycolytic process through f…	K00850|2.78014e-12|acs:100561110|K00850 6-phosphofructokinase 1 [EC:2.7.1.11] | (RefSeq) pfkp; phosphofructokinase, platelet	ATP-dependent 6-phosphofructokinase OS=Leishmania donovani OX=5661 GN=pfk PE=1 SV=1	ATP-dependent phosphofructokinase [Leishmania infantum JPCM5]	Glycolysis / Gluconeogenesis (ko00010);; Pentose phosphate pathway (ko00030);; Fructose and mannose metabolism (ko00051);; Galactose metabolism (ko00052);; Carbon metabolism (ko01200);; Biosynthesis of amino acids (ko01230);; RNA degradation (ko03018)
c43523.graph_c0	8	0.08	135	1.99	2	0.05	21	0.4	47	0.7	-0.725578	normal	-2.70438	down	-4.1227	down	1.21998	normal	Biological Process: sulfate transport (GO:0008272);; Molecular Function: sulfate transmembrane transporter activity (GO:0015116);; Cellular Component: membrane (GO:0016020);; Biological Process: transmembrane transport (GO:0055085);;	K14707|9.23265e-06|myd:102772928|K14707 solute carrier family 26, member 10 | (RefSeq) SLC26A10; solute carrier family 26 member 10	--	sulfate transporter-like protein [Leishmania donovani]	--
c24750.graph_c0	3	0.06	71	1.56	3	0.07	7	0.2	25	0.65	-1.26479	normal	-2.98388	down	-2.82204	down	1.18586	normal	--	--	--	hypothetical protein ABB37_03433 [Leptomonas pyrrhocoris]	--
c45943.graph_c0	11	0.22	223	4.91	17	0.41	34	0.96	99	2.59	-1.11183	normal	-3.35132	down	-2.60087	down	0.882458	normal	Molecular Function: ATP binding (GO:0005524);; Biological Process: ATP synthesis coupled proton transport (GO:0015986);; Biological Process: ATP hydrolysis coupled proton transport (GO:0015991);; Cellular Component: proton-transporting ATP synthase complex, catalytic core F(1) (GO:0045261);; Molecular Function: proton-transporting ATP synthase activity, rotational mechanism (GO:0046933);;	K02133|0|xma:102236091|K02133 F-type H+-transporting ATPase subunit beta [EC:3.6.3.14] | (RefSeq) atp5b; ATP synthase, H+ transporting, mitochondrial F1 complex, beta polypeptide	ATP synthase subunit beta, mitochondrial OS=Caenorhabditis elegans OX=6239 GN=atp-2 PE=1 SV=2	putative ATPase beta subunit [Leptomonas seymouri]	Oxidative phosphorylation (ko00190)
c32857.graph_c0	5	0.11	50	1.29	2	0.33	11	0.35	27	1.1	-0.814723	normal	-2.50733	down	-3.3434	down	0.586328	normal	--	--	--	hypothetical protein ABL78_5214 [Leptomonas seymouri]	--
c20199.graph_c0	1	0.01	111	1.59	2	0.03	3	0.05	25	0.43	-2.1728	normal	-3.98155	down	-3.23618	down	1.81981	up	--	--	--	--	--
c33225.graph_c0	35	0.75	394	9.34	48	1.26	154	4.7	235	6.62	-0.212879	normal	-3.00716	down	-2.39591	down	0.462535	normal	Molecular Function: peroxidase activity (GO:0004601);; Cellular Component: cytoplasm (GO:0005737);; Molecular Function: trypanothione-disulfide reductase activity (GO:0015042);; Molecular Function: peroxiredoxin activity (GO:0051920);; Biological Process: oxidation-reduction process (GO:0055114);; Biological Process: cellular oxidant detoxification (GO:0098869);;	K13279|4.06658e-85|bfo:BRAFLDRAFT_285158|K13279 peroxiredoxin 1 [EC:1.11.1.15] | (RefSeq) hypothetical protein	Thioredoxin peroxidase OS=Trypanosoma brucei rhodesiense OX=31286 PE=2 SV=1	cytosolic tryparedoxin peroxidase, trypanosomatid typical 2-Cys peroxiredoxin [Angomonas deanei]	Peroxisome (ko04146)
c41117.graph_c0	0	0	95	1.81	3	0.06	20	0.49	38	0.86	-0.498566	normal	-5.56521	down	-3.40846	down	1.01764	normal	--	--	--	--	--
c43372.graph_c0	5	0.06	151	3.02	11	0.3	19	0.48	68	1.72	-1.37356	normal	-3.81404	down	-2.64969	down	0.858392	normal	--	--	Phosphatidylinositol transfer protein 3 OS=Dictyostelium discoideum OX=44689 GN=pitC PE=2 SV=1	sec4-like phosphatidylinositol transfer-like protein [Trypanosoma grayi]	--
c35698.graph_c0	2	0.05	146	3.92	3	0.08	11	0.43	54	2.06	-1.76275	normal	-4.48436	down	-3.90526	down	1.13626	normal	--	--	--	--	--
c33629.graph_c0	0	0	56	1.67	4	0.14	3	0.13	21	0.89	-1.94199	normal	-4.73405	down	-2.25885	normal	1.09013	normal	--	--	--	--	--
c44243.graph_c0	4	0.07	96	1.82	7	0.15	35	0.85	46	1.05	0.000540377	normal	-3.52106	down	-2.6795	down	0.764736	normal	Molecular Function: sedoheptulose-7-phosphate:D-glyceraldehyde-3-phosphate glyceronetransferase activity (GO:0004801);; Cellular Component: cytoplasm (GO:0005737);; Biological Process: carbohydrate metabolic process (GO:0005975);; Biological Process: pentose-phosphate shunt (GO:0006098);;	K00616|6.25874e-126|tca:656816|K00616 transaldolase [EC:2.2.1.2] | (RefSeq) probable transaldolase	Probable transaldolase OS=Drosophila melanogaster OX=7227 GN=Taldo PE=2 SV=2	transaldolase [Angomonas deanei]	Pentose phosphate pathway (ko00030);; Carbon metabolism (ko01200);; Biosynthesis of amino acids (ko01230)
c20758.graph_c0	1	0.01	81	1.29	1	0.02	8	0.16	31	0.59	-1.39442	normal	-4.28299	down	-4.11971	down	1.07506	normal	--	--	--	unnamed protein product [Phytomonas sp. isolate EM1]	--
c36989.graph_c0	4	0.06	70	1.17	1	0.02	4	0.09	30	0.59	-2.13161	normal	-2.9178	down	-4.07379	down	0.91406	normal	--	--	--	tetratricopeptide repeat protein 16 [Strigomonas culicis]	--
c45003.graph_c0	6	0.05	139	1.31	9	0.09	27	0.33	87	0.98	-1.24568	normal	-3.94359	down	-3.26381	down	0.390252	normal	Molecular Function: metalloendopeptidase activity (GO:0004222);; Biological Process: proteolysis (GO:0006508);;	--	Insulin-degrading enzyme OS=Drosophila melanogaster OX=7227 GN=Ide PE=1 SV=4	insulysin [Strigomonas culicis]	--
c34288.graph_c0	14	1.83	159	19.5	20	2.62	49	6.95	83	11.29	-0.355466	normal	-2.77751	down	-2.12681	down	0.649208	normal	Molecular Function: structural constituent of ribosome (GO:0003735);; Cellular Component: ribosome (GO:0005840);; Biological Process: translation (GO:0006412);;	K02905|1.97095e-06|dwi:Dwil_GK21709|K02905 large subunit ribosomal protein L29e | (RefSeq) GK21709 gene product from transcript GK21709-RA	60S ribosomal protein L29 OS=Drosophila melanogaster OX=7227 GN=RpL29 PE=1 SV=1	large subunit ribosomal protein L29e [Strigomonas culicis]	Ribosome (ko03010)
c34866.graph_c0	4	0.08	53	1.15	2	0.05	1	0.03	28	0.72	-3.15645	normal	-2.821	down	-3.39417	down	0.6178	normal	--	--	--	hypothetical protein, unknown function [Leishmania guyanensis]	--
c65358.graph_c0	5	0.1	79	1.72	6	0.14	10	0.28	41	1.06	-1.50176	normal	-3.0954	down	-2.70939	down	0.64974	normal	Biological Process: ATP synthesis coupled proton transport (GO:0015986);; Cellular Component: proton-transporting ATP synthase complex, catalytic core F(1) (GO:0045261);; Molecular Function: proton-transporting ATP synthase activity, rotational mechanism (GO:0046933);; Molecular Function: proton-transporting ATPase activity, rotational mechanism (GO:0046961);;	K02136|1.08952e-09|api:103310678|K02136 F-type H+-transporting ATPase subunit gamma | (RefSeq) ATP synthase subunit gamma, mitochondrial-like	ATP synthase subunit gamma, mitochondrial OS=Dictyostelium discoideum OX=44689 GN=atp5f1c PE=1 SV=1	F-type H+-transporting ATPase subunit gamma [Strigomonas culicis]	Oxidative phosphorylation (ko00190)
c65322.graph_c0	1	0.01	70	1.14	3	0.05	11	0.23	24	0.46	-0.657504	normal	-3.92456	down	-2.76528	down	1.2219	normal	Molecular Function: proline dehydrogenase activity (GO:0004657);; Biological Process: proline catabolic process (GO:0006562);; Biological Process: oxidation-reduction process (GO:0055114);;	K00318|2.49151e-67|cfo:105254846|K00318 proline dehydrogenase [EC:1.5.-.-] | (RefSeq) proline dehydrogenase 1, mitochondrial	Proline dehydrogenase 1, mitochondrial OS=Drosophila melanogaster OX=7227 GN=slgA PE=2 SV=2	proline oxidase, mitochondrial precursor-like protein [Leishmania donovani]	Arginine and proline metabolism (ko00330)
c28130.graph_c0	5	0.07	94	1.35	6	0.09	16	0.31	48	0.84	-1.1161	normal	-3.31868	down	-2.93217	down	0.674991	normal	Biological Process: cilium-dependent cell motility (GO:0060285);;	--	--	WDdomain 63 [Angomonas deanei]	--
c33876.graph_c0	3	0.07	54	1.32	1	0.03	14	0.44	22	0.64	-0.233364	normal	-2.80569	down	-3.64188	down	0.975556	normal	--	K17923|1.00298e-09|cbr:CBG18768|K17923 sorting nexin-9/18/33 | (RefSeq) Cbr-lst-4; C. briggsae CBR-LST-4 protein	Sorting nexin lst-4 OS=Caenorhabditis elegans OX=6239 GN=lst-4 PE=1 SV=1	putative phosphoinositide-binding protein [Leishmania braziliensis MHOM/BR/75/M2904]	--
c28563.graph_c1	2	0.03	28	0.49	2	0.04	9	0.2	23	0.47	-0.851188	normal	-3.28182	down	-3.12033	down	0.00271108	normal	Molecular Function: nucleotide binding (GO:0000166);; Molecular Function: microtubule motor activity (GO:0003777);;	--	--	putative kinesin [Leptomonas pyrrhocoris]	--
c30930.graph_c0	2	0.03	50	0.78	4	0.07	15	0.3	25	0.46	-0.313076	normal	-3.39814	down	-2.50066	down	0.692357	normal	--	K14544|4.12433e-19|sko:100376806|K14544 U3 small nucleolar RNA-associated protein 22 | (RefSeq) NOL6; nucleolar protein family 6 (RNA-associated)	--	hypothetical protein ABL78_0932 [Leptomonas seymouri]	--
c38803.graph_c0	1	0.04	29	1.3	0	0	7	0.4	23	1.23	-1.15399	normal	-3.86523	down	-4.69808	down	0.0508232	normal	--	K03424|2.95054e-72|tad:TRIADDRAFT_18571|K03424 TatD DNase family protein [EC:3.1.21.-] | (RefSeq) hypothetical protein	--	putative tatD related deoxyribonuclease [Leishmania infantum JPCM5]	--
c20860.graph_c0	4	0.04	87	0.89	5	0.06	7	0.09	44	0.53	-2.03222	normal	-3.45808	down	-3.03124	down	0.687424	normal	Molecular Function: transferase activity (GO:0016740);;	K08766|9.70148e-31|phu:Phum_PHUM616920|K08766 carnitine O-palmitoyltransferase 2 [EC:2.3.1.21] | (RefSeq) carnitine O-palmitoyltransferase 2, putative	Choline O-acetyltransferase OS=Drosophila melanogaster OX=7227 GN=ChAT PE=1 SV=3	unnamed protein product [Phytomonas sp. isolate EM1]	Fatty acid degradation (ko00071);; Fatty acid metabolism (ko01212)
c59062.graph_c0	8	0.12	462	7	16	0.35	28	0.66	163	3.1	-2.08621	down	-4.48081	down	-3.39744	down	1.21592	up	--	--	--	amino acid permease putative (AAT18) [Leptomonas seymouri]	--
c47243.graph_c0	7	0.11	131	2.28	3	0.06	18	0.4	36	0.74	-0.565097	normal	-2.49705	down	-3.33235	down	1.55057	up	--	--	--	conserved hypothetical protein [Leishmania mexicana MHOM/GT/2001/U1103]	--
c47354.graph_c2	4	0.08	106	2.38	1	0.02	21	0.6	31	0.83	-0.156062	normal	-2.96386	down	-4.11971	down	1.45698	up	--	--	--	--	--
c41211.graph_c0	9	0.28	133	5.18	17	0.65	13	0.56	87	3.94	-2.21748	down	-3.42942	down	-2.41629	down	0.327283	normal	Molecular Function: RNA binding (GO:0003723);; Cellular Component: mitochondrial inner membrane (GO:0005743);; Molecular Function: oxidoreductase activity (GO:0016491);; Cellular Component: viral nucleocapsid (GO:0019013);; Cellular Component: intracellular ribonucleoprotein complex (GO:0030529);; Biological Process: oxidation-reduction process (GO:0055114);;	--	Protein P18, mitochondrial OS=Leishmania tarentolae OX=5689 PE=1 SV=1	ribonucleoprotein P18, mitochondrial precursor [Angomonas deanei]	--
c31409.graph_c1	3	0.03	78	0.83	3	0.04	8	0.11	35	0.44	-1.55921	normal	-3.45616	down	-3.29274	down	0.852813	normal	Cellular Component: mitochondrion (GO:0005739);;	--	--	conserved hypothetical protein [Leishmania braziliensis MHOM/BR/75/M2904]	--
c44198.graph_c0	2	0.06	87	2.68	3	0.1	11	0.44	28	1.04	-0.86354	normal	-3.55672	down	-2.98003	down	1.31733	normal	Biological Process: cilium-dependent cell motility (GO:0060285);;	--	--	flagellar associated protein [Angomonas deanei]	--
c28515.graph_c0	3	0.03	60	0.93	4	0.07	8	0.16	38	0.65	-1.67152	normal	-3.57219	down	-3.08707	down	0.367599	normal	--	--	--	putative Choline/ethanolamine kinase [Leptomonas seymouri]	--
c24005.graph_c1	4	0.06	45	0.74	5	0.09	10	0.21	26	0.51	-0.883854	normal	-2.71724	down	-2.29259	normal	0.490993	normal	--	--	--	hypothetical protein, conserved [Leishmania donovani]	--
c51136.graph_c0	33	0.68	753	17.31	19	0.48	78	2.29	302	8.27	-1.53931	normal	-3.45038	down	-4.04901	down	1.03417	up	Molecular Function: hydrolase activity (GO:0016787);;	--	--	putative Aminoacylase putativen-acyl-l-amino acid amidohydrolase [Leptomonas pyrrhocoris]	--
c26720.graph_c0	2	0.03	105	1.8	7	0.13	19	0.42	47	0.96	-0.859481	normal	-4.28727	down	-2.70992	down	0.861899	normal	Molecular Function: protein serine/threonine phosphatase activity (GO:0004722);; Biological Process: protein dephosphorylation (GO:0006470);;	K04461|1.91364e-38|mde:101894991|K04461 protein phosphatase 1B [EC:3.1.3.16] | (RefSeq) protein phosphatase 1B	Protein phosphatase 2C OS=Leishmania chagasi OX=44271 PE=2 SV=1	putative phosphatase 2C [Leishmania infantum JPCM5]	MAPK signaling pathway - fly (ko04013)
c44632.graph_c1	0	0	38	1.9	2	0.11	6	0.38	24	1.43	-1.38959	normal	-4.91991	down	-3.17942	down	0.36563	normal	--	--	--	cell division cycle protein 45 (CDC45) [Trypanosoma rangeli SC58]	--
c51315.graph_c0	0	0	67	1.31	2	0.04	6	0.23	35	0.94	-1.89768	normal	-5.44917	down	-3.70687	down	0.637929	normal	--	--	--	hypothetical protein TM35_000231430 [Trypanosoma theileri]	--
c34284.graph_c0	4	0.06	93	1.62	2	0.04	14	0.31	44	0.91	-1.17035	normal	-3.45808	down	-4.02943	down	0.782073	normal	--	--	--	hypothetical protein AGDE_03740 [Angomonas deanei]	--
c48857.graph_c0	2	0.08	32	2.38	0	0	8	0.43	22	1.28	-0.935902	normal	-3.21995	down	-4.63648	down	0.247039	normal	--	--	--	putative nucleolar protein [Leishmania braziliensis MHOM/BR/75/M2904]	--
c18488.graph_c0	3	0.07	30	0.78	4	0.12	8	0.27	21	0.65	-0.874647	normal	-2.74104	down	-2.25885	normal	0.221693	normal	--	--	--	unnamed protein product [Phytomonas sp. isolate EM1]	--
c48437.graph_c0	12	0.07	174	1.11	15	0.1	21	0.18	89	0.72	-1.6179	normal	-3.08361	down	-2.61859	down	0.678836	normal	Molecular Function: ubiquitin-protein transferase activity (GO:0004842);; Biological Process: protein ubiquitination (GO:0016567);;	--	--	hypothetical protein ABB37_09311 [Leptomonas pyrrhocoris]	--
c19968.graph_c0	13	0.32	106	2.88	4	0.12	24	0.83	42	1.36	-0.390395	normal	-1.90799	down	-3.22821	down	1.0333	normal	Biological Process: regulation of oxidative phosphorylation (GO:0002082);; Cellular Component: mitochondrial inner membrane (GO:0005743);; Cellular Component: integral component of membrane (GO:0016021);; Cellular Component: cytochrome complex (GO:0070069);;	--	--	putative mitochondrial P27 protein, putative (P27) [Leptomonas pyrrhocoris]	--
c20350.graph_c0	4	0.04	103	1.08	7	0.08	19	0.25	33	0.41	-0.374714	normal	-3.05181	down	-2.21145	down	1.32927	normal	--	K08876|1.96341e-43|dre:793792|K08876 SCY1-like protein 1 | (RefSeq) scyl1, fk36e11, si:ch211-276i12.7, wu:fk36e11; SCY1-like, kinase-like 1	Probable inactive serine/threonine-protein kinase scy1 OS=Dictyostelium discoideum OX=44689 GN=scy1 PE=3 SV=1	SCY1 family protein kinase [Trypanosoma grayi]	--
c65196.graph_c0	3	0.12	51	2.2	2	0.1	3	0.16	29	1.49	-2.37172	normal	-3.19167	down	-3.44321	down	0.515311	normal	--	--	--	hypothetical protein STCU_03531 [Strigomonas culicis]	--
c25384.graph_c0	5	0.08	54	0.94	5	0.1	3	0.07	30	0.62	-2.41744	normal	-2.65507	down	-2.49244	down	0.54854	normal	Molecular Function: catalytic activity (GO:0003824);; Molecular Function: FMN binding (GO:0010181);; Cellular Component: membrane (GO:0016020);; Molecular Function: iron-sulfur cluster binding (GO:0051536);;	K15449|2.97029e-130|lgi:LOTGIDRAFT_135774|K15449 tRNA wybutosine-synthesizing protein 1 [EC:4.1.3.44] | (RefSeq) hypothetical protein	--	hypothetical protein MOQ_000752 [Trypanosoma cruzi marinkellei]	--
c34093.graph_c0	5	0.1	96	2.09	4	0.1	16	0.44	50	1.29	-1.17262	normal	-3.37661	down	-3.47478	down	0.64744	normal	Molecular Function: threonine-type endopeptidase activity (GO:0004298);; Cellular Component: nucleus (GO:0005634);; Cellular Component: cytoplasm (GO:0005737);; Biological Process: ubiquitin-dependent protein catabolic process (GO:0006511);; Cellular Component: proteasome core complex, alpha-subunit complex (GO:0019773);;	K02725|6.21555e-88|crg:105336919|K02725 20S proteasome subunit alpha 6 [EC:3.4.25.1] | (RefSeq) proteasome subunit alpha type-1-like	Proteasome subunit alpha type-1 OS=Trypanosoma brucei rhodesiense OX=31286 PE=2 SV=1	putative proteasome alpha 1 subunit [Leishmania major strain Friedlin]	Proteasome (ko03050)
c34662.graph_c0	5	0.14	67	2.04	11	0.37	14	0.55	31	1.13	-0.691878	normal	-2.70114	down	-1.53927	normal	0.806733	normal	--	--	--	hypothetical protein ABB37_05939 [Leptomonas pyrrhocoris]	--
c39074.graph_c0	22	0.35	728	12.57	70	1.34	253	5.58	308	6.31	0.110342	normal	-4.04246	down	-2.24987	down	0.957289	normal	Biological Process: carbohydrate metabolic process (GO:0005975);; Biological Process: malate metabolic process (GO:0006108);; Cellular Component: glycosome (GO:0020015);; Molecular Function: L-malate dehydrogenase activity (GO:0030060);; Biological Process: oxidation-reduction process (GO:0055114);;	K00026|8.39041e-91|mde:101896470|K00026 malate dehydrogenase [EC:1.1.1.37] | (RefSeq) malate dehydrogenase, mitochondrial	Probable malate dehydrogenase, mitochondrial OS=Caenorhabditis elegans OX=6239 GN=mdh-2 PE=3 SV=1	glycosomal malate dehydrogenase (gMDH) [Leptomonas seymouri]	Citrate cycle (TCA cycle) (ko00020);; Cysteine and methionine metabolism (ko00270);; Pyruvate metabolism (ko00620);; Glyoxylate and dicarboxylate metabolism (ko00630);; Carbon metabolism (ko01200)
c38768.graph_c1	10	0.19	135	2.86	13	0.31	15	0.41	78	1.97	-1.87813	normal	-3.13601	down	-2.62289	down	0.50381	normal	--	--	I/6 autoantigen OS=Trypanosoma brucei brucei OX=5702 PE=2 SV=1	unnamed protein product [Phytomonas sp. isolate EM1]	--
c65918.graph_c0	2	0.02	62	0.83	8	0.12	6	0.1	38	0.6	-2.00999	normal	-3.98645	down	-2.24004	down	0.413777	normal	Molecular Function: RNA binding (GO:0003723);; Biological Process: translation (GO:0006412);;	--	Lipid droplet-associated hydrolase OS=Dictyostelium discoideum OX=44689 GN=DDB_G0286581 PE=3 SV=1	hypothetical protein, conserved [Leishmania guyanensis]	--
c18200.graph_c0	3	0.06	32	0.76	2	0.05	8	0.24	24	0.67	-1.05112	normal	-2.92689	down	-3.17942	down	0.127866	normal	--	--	--	hypothetical protein DQ04_00571110 [Trypanosoma grayi]	--
c65990.graph_c0	2	0.02	47	0.58	4	0.05	8	0.13	21	0.31	-0.874647	normal	-3.1553	down	-2.25885	normal	0.844505	normal	Cellular Component: integral component of membrane (GO:0016021);;	--	--	hypothetical protein ABB37_02688 [Leptomonas pyrrhocoris]	--
c26692.graph_c0	7	0.09	103	1.42	7	0.11	9	0.16	38	0.62	-1.52805	normal	-2.57336	down	-2.40982	down	1.13255	normal	--	--	Guanine nucleotide-binding protein subunit beta-like protein OS=Leishmania major OX=5664 PE=2 SV=1	unnamed protein product [Phytomonas sp. isolate EM1]	--
c24954.graph_c0	4	0.17	62	2.84	8	0.41	14	0.82	31	1.69	-0.691878	normal	-2.96386	down	-1.954	normal	0.697367	normal	--	--	--	--	--
c42804.graph_c0	7	0.07	351	4.03	22	0.27	36	0.48	135	1.91	-1.47251	normal	-4.38019	down	-2.69127	down	1.09064	up	--	--	--	DNA ligase k alpha, putative [Leishmania panamensis]	--
c38285.graph_c0	4	0.06	65	1.01	3	0.05	10	0.2	36	0.67	-1.32367	normal	-3.17442	down	-3.33235	down	0.555887	normal	--	--	--	unnamed protein product [Phytomonas sp. isolate EM1]	--
c34513.graph_c0	6	0.15	73	1.51	5	0.2	16	0.32	37	0.74	-0.758098	normal	-2.72819	down	-2.78685	down	0.681555	normal	--	--	--	hypothetical protein ABL78_3689 [Leptomonas seymouri]	--
c35965.graph_c0	3	0.04	108	1.42	5	0.07	15	0.25	42	0.65	-1.01646	normal	-3.71368	down	-2.96553	down	1.05989	normal	--	--	--	conserved hypothetical protein [Leishmania major strain Friedlin]	--
c43051.graph_c0	3	0.08	60	1.76	5	0.18	13	0.48	28	0.98	-0.650426	normal	-3.14246	down	-2.39598	down	0.792164	normal	Cellular Component: nucleotide-excision repair factor 4 complex (GO:0000113);; Molecular Function: DNA binding (GO:0003677);; Molecular Function: ATP binding (GO:0005524);; Biological Process: DNA repair (GO:0006281);; Molecular Function: ATP-dependent helicase activity (GO:0008026);; Molecular Function: DNA-dependent ATPase activity (GO:0008094);; Molecular Function: zinc ion binding (GO:0008270…	K15711|1.80996e-28|fpg:101911321|K15711 SWI/SNF-related matrix-associated actin-dependent regulator of chromatin subfamily A3 [EC:3.6.4.- 2.3.2.27] | (RefSeq) HLTF; helicase like transcription factor	Transcription termination factor 2 OS=Drosophila melanogaster OX=7227 GN=lds PE=1 SV=2	putative DNA repair protein [Leishmania braziliensis MHOM/BR/75/M2904]	--
c40306.graph_c0	2	0.02	76	1.06	0	0	9	0.16	26	0.43	-1.01434	normal	-3.45296	down	-4.86853	down	1.2281	normal	--	--	--	hypothetical protein, conserved [Trypanosoma brucei gambiense DAL972]	--
c24710.graph_c0	0	0	121	1.03	8	0.08	15	0.16	43	0.43	-1.04884	normal	-5.74	down	-2.4144	down	1.18877	normal	--	--	--	putative cysteine peptidase, Clan CA, family C19 [Leishmania infantum JPCM5]	--
c18529.graph_c0	1	0.02	43	0.95	0	0	4	0.11	29	0.76	-2.08589	normal	-4.18934	down	-5.02096	down	0.276744	normal	--	K19995|7.61464e-07|hmg:100203821|K19995 secretory carrier-associated membrane protein | (RefSeq) secretory carrier-associated membrane protein 2-like	--	hypothetical protein LPMP_250730 [Leishmania panamensis]	--
c47172.graph_c0	70	1.06	942	15.85	59	1.1	212	4.56	436	8.71	-0.641605	normal	-2.91682	down	-2.99284	down	0.828691	normal	Molecular Function: ATP binding (GO:0005524);; Cellular Component: integral component of membrane (GO:0016021);;	K09490|2.44319e-27|dse:Dsec_GM13044|K09490 heat shock 70kDa protein 5 | (RefSeq) GM13044 gene product from transcript GM13044-RA	Endoplasmic reticulum chaperone BiP OS=Drosophila melanogaster OX=7227 GN=Hsc70-3 PE=1 SV=2	glucose-regulated protein 78 [Strigomonas culicis]	Protein export (ko03060);; Protein processing in endoplasmic reticulum (ko04141)
c19140.graph_c0	3	0.05	35	0.62	3	0.06	9	0.21	24	0.51	-0.907647	normal	-2.92689	down	-2.76528	down	0.25164	normal	Molecular Function: binding (GO:0005488);;	K03145|7.46174e-08|dsi:Dsimw501_GD21971|K03145 transcription elongation factor S-II | (RefSeq) Dsim_GD21971; GD21971 gene product from transcript GD21971-RA	Transcription elongation factor S-II OS=Drosophila melanogaster OX=7227 GN=TfIIS PE=2 SV=1	transcription elongation factor-like protein [Leptomonas pyrrhocoris]	--
c42189.graph_c1	4	0.03	136	2.62	6	0.05	20	0.26	95	0.87	-1.77536	normal	-4.55426	down	-3.90355	down	0.233887	normal	--	--	--	G:T/U mismatch-specific DNA glycosylase [Strigomonas culicis]	--
c37683.graph_c0	1	0.01	73	1.59	3	0.16	8	0.16	23	0.61	-0.994661	normal	-3.86523	down	-2.7062	down	1.33957	normal	--	--	--	hypothetical protein, conserved [Leishmania guyanensis]	--
c42667.graph_c0	37	1.29	1141	43.96	83	3.54	117	5.76	454	20.83	-1.5487	normal	-3.87678	down	-2.5657	down	1.04659	up	Cellular Component: nucleosome (GO:0000786);; Molecular Function: DNA binding (GO:0003677);; Cellular Component: nucleus (GO:0005634);; Molecular Function: protein heterodimerization activity (GO:0046982);; Biological Process: chromosome organization (GO:0051276);;	K11251|1.09303e-26|tsp:Tsp_15877|K11251 histone H2A | (RefSeq) histone H2A	Histone H2A OS=Trypanosoma cruzi OX=5693 PE=3 SV=2	putative histone H2A [Trypanosoma vivax Y486]	--
c59314.graph_c1	1	0.05	79	4.73	4	0.2	0	0	21	1.28	-3.48717	normal	-3.73871	down	-2.25885	normal	1.57564	up	--	--	--	hypothetical protein ABL78_1834 [Leptomonas seymouri]	--
c20111.graph_c0	6	0.16	61	1.8	4	0.13	8	0.3	42	1.47	-1.80884	normal	-2.90732	down	-3.22821	down	0.250782	normal	Cellular Component: intracellular (GO:0005622);; Biological Process: vacuolar transport (GO:0007034);; Cellular Component: membrane (GO:0016020);;	K12191|6.40473e-34|phi:102100211|K12191 charged multivesicular body protein 2A | (RefSeq) CHMP2A; charged multivesicular body protein 2A	Charged multivesicular body protein 2a homolog 2 OS=Dictyostelium discoideum OX=44689 GN=chmp2a2 PE=3 SV=1	hypothetical protein ABL78_4616 [Leptomonas seymouri]	Endocytosis (ko04144)
c25704.graph_c0	43	2.96	431	32.01	47	3.88	102	9.5	275	24.05	-1.02481	normal	-2.94374	down	-2.6516	down	0.365879	normal	Molecular Function: structural constituent of ribosome (GO:0003735);; Cellular Component: ribosome (GO:0005840);; Biological Process: translation (GO:0006412);; Cellular Component: integral component of membrane (GO:0016021);;	K02894|2.37054e-65|sko:100376996|K02894 large subunit ribosomal protein L23e | (RefSeq) 60S ribosomal protein L23-like	60S ribosomal protein L23 OS=Trypanosoma cruzi OX=5693 GN=RPL23 PE=2 SV=1	putative 60S ribosomal protein L23 [Leishmania braziliensis MHOM/BR/75/M2904]	--
c19915.graph_c0	2	0.03	87	1.67	4	0.08	26	0.64	49	1.11	-0.494464	normal	-4.34638	down	-3.44617	down	0.536141	normal	Molecular Function: glucose-6-phosphate isomerase activity (GO:0004347);; Cellular Component: cytosol (GO:0005829);; Biological Process: gluconeogenesis (GO:0006094);; Biological Process: glycolytic process (GO:0006096);; Cellular Component: glycosome (GO:0020015);;	K01810|0|cfa:611942|K01810 glucose-6-phosphate isomerase [EC:5.3.1.9] | (RefSeq) GPI; glucose-6-phosphate isomerase	Glucose-6-phosphate isomerase OS=Leishmania mexicana OX=5665 GN=PGI PE=1 SV=1	glucose-6-phosphate isomerase [Leptomonas seymouri]	Glycolysis / Gluconeogenesis (ko00010);; Pentose phosphate pathway (ko00030);; Starch and sucrose metabolism (ko00500);; Amino sugar and nucleotide sugar metabolism (ko00520);; Carbon metabolism (ko01200)
c21715.graph_c1	10	0.09	105	1.03	13	0.14	14	0.18	56	0.65	-1.50441	normal	-2.66385	down	-2.15145	down	0.615037	normal	--	--	--	hypothetical protein [Trypanosoma cruzi strain CL Brener]	--
c19840.graph_c0	1	0.01	82	1.24	5	0.08	18	0.35	23	0.41	0.0378691	normal	-3.86523	down	-2.12214	normal	1.50412	up	Molecular Function: transferase activity (GO:0016740);; Biological Process: methylation (GO:0032259);;	K02516|4.58923e-19|aec:105145803|K02516 type II protein arginine methyltransferase [EC:2.1.1.320] | (RefSeq) protein arginine N-methyltransferase 5	Protein arginine N-methyltransferase 5 OS=Caenorhabditis elegans OX=6239 GN=prmt-5 PE=1 SV=2	putative arginine N-methyltransferase, type II [Leishmania braziliensis MHOM/BR/75/M2904]	RNA transport (ko03013)
c40839.graph_c0	2	0.01	166	1.16	2	0.01	18	0.2	73	0.68	-1.54494	normal	-4.91367	down	-4.74802	down	0.893142	normal	--	--	--	unnamed protein product [Phytomonas sp. isolate EM1]	--
c62682.graph_c0	12	0.41	142	5.41	12	0.51	15	0.73	85	3.89	-1.99907	down	-3.01789	down	-2.85235	down	0.453816	normal	--	--	--	--	--
c26504.graph_c0	5	0.05	81	0.97	2	0.03	14	0.21	28	0.4	-0.554619	normal	-2.55828	down	-3.39417	down	1.21604	normal	--	--	--	unnamed protein product [Phytomonas sp. isolate EM1]	--
c39481.graph_c0	3	0.03	104	1	5	0.05	7	0.09	42	0.48	-1.96817	normal	-3.71368	down	-2.96553	down	1.0062	normal	--	--	--	hypothetical protein ABB37_02969 [Leptomonas pyrrhocoris]	--
c47519.graph_c0	4	0.04	244	3.37	7	0.1	64	1.28	84	1.46	0.00246574	normal	-4.37834	down	-3.53538	down	1.24536	up	Molecular Function: ribonucleoside-diphosphate reductase activity, thioredoxin disulfide as acceptor (GO:0004748);; Biological Process: DNA replication (GO:0006260);; Biological Process: deoxyribonucleoside diphosphate metabolic process (GO:0009186);; Cellular Component: integral component of membrane (GO:0016021);; Molecular Function: metal ion binding (GO:0046872);; Biological Process: oxidatio…	K10808|7.50383e-147|xla:379056|K10808 ribonucleoside-diphosphate reductase subunit M2 [EC:1.17.4.1] | (RefSeq) rrm2b.S, p53r2, rrm2b; ribonucleotide reductase M2 B (TP53 inducible) S homeolog	Ribonucleoside-diphosphate reductase small subunit OS=Leishmania amazonensis OX=5659 PE=3 SV=1	ribonucleoside-diphosphate reductase small chain,putative [Leishmania mexicana MHOM/GT/2001/U1103]	Purine metabolism (ko00230);; Pyrimidine metabolism (ko00240);; Glutathione metabolism (ko00480);; p53 signaling pathway (ko04115)
c60181.graph_c4	20	0.49	459	8.27	25	0.55	79	2.24	190	4.95	-0.85848	normal	-3.47911	down	-3.00466	down	0.986954	normal	--	--	--	hypothetical protein ABL78_7629, partial [Leptomonas seymouri]	--
c43070.graph_c0	2	0.03	100	1.58	19	0.33	26	0.53	47	0.88	-0.436814	normal	-4.28727	down	-1.38881	normal	0.792518	normal	Biological Process: rRNA processing (GO:0006364);; Cellular Component: membrane (GO:0016020);; Cellular Component: nuclear lumen (GO:0031981);; Biological Process: ribosomal large subunit biogenesis (GO:0042273);;	K14843|2.40071e-54|cbr:CBG09152|K14843 pescadillo | (RefSeq) Cbr-lpd-7; C. briggsae CBR-LPD-7 protein	Pescadillo homolog OS=Leishmania major OX=5664 GN=LmjF22.0030 PE=3 SV=1	hypothetical protein ABB37_08452 [Leptomonas pyrrhocoris]	--
c64958.graph_c0	204	6.71	3193	111.84	202	8.92	174	6.73	1806	76.4	-2.96953	down	-3.43552	down	-3.28261	down	0.540871	normal	--	--	--	TATE DNA transposon [Leptomonas pyrrhocoris]	--
c19670.graph_c0	9	0.09	130	1.51	2	0.03	12	0.18	57	0.78	-1.72748	normal	-2.82644	down	-4.39612	down	0.894282	normal	Molecular Function: nucleotide binding (GO:0000166);; Molecular Function: hydrolase activity (GO:0016787);;	K10395|1.69031e-30|ngi:103724608|K10395 kinesin family member 4/21/27 | (RefSeq) chromosome-associated kinesin KIF4A-like	Kinesin-II 85 kDa subunit OS=Strongylocentrotus purpuratus OX=7668 GN=KRP85 PE=1 SV=1	kinesin [Strigomonas culicis]	--
c35060.graph_c0	1	0.01	60	0.93	1	0.02	1	0.02	26	0.48	-3.05711	normal	-4.03637	down	-3.87394	down	0.894433	normal	--	--	--	--	--
c62588.graph_c3	8	0.24	176	4.97	13	0.49	21	0.98	75	2.47	-1.37705	normal	-3.36935	down	-2.56698	down	0.938447	normal	--	K03107|7.73171e-12|cin:100175265|K03107 signal recognition particle subunit SRP68 | (RefSeq) srp68; signal recognition particle subunit SRP68	Signal recognition particle subunit SRP68 OS=Drosophila melanogaster OX=7227 GN=Srp68 PE=2 SV=1	signal recognition particle subunit SRP68 [Strigomonas culicis]	Protein export (ko03060)
c46491.graph_c0	2	0.04	52	1.14	3	0.07	8	0.25	33	0.78	-1.47916	normal	-3.78753	down	-3.21009	down	0.363233	normal	Molecular Function: protein serine/threonine kinase activity (GO:0004674);; Molecular Function: ATP binding (GO:0005524);; Biological Process: protein phosphorylation (GO:0006468);;	K08857|9.05621e-51|hro:HELRODRAFT_150398|K08857 NIMA (never in mitosis gene a)-related kinase 1/4/5 [EC:2.7.11.1] | (RefSeq) hypothetical protein	Putative serine/threonine-protein kinase A OS=Trypanosoma brucei brucei OX=5702 GN=NRKA PE=2 SV=1	protein kinase [Angomonas deanei]	--
c35080.graph_c0	5	0.07	70	1.04	2	0.03	15	0.28	33	0.58	-0.686787	normal	-2.78909	down	-3.62423	down	0.781713	normal	Biological Process: metabolic process (GO:0008152);; Molecular Function: transferase activity (GO:0016740);;	K00555|4.99876e-36|isc:IscW_ISCW008910|K00555 tRNA (guanine26-N2/guanine27-N2)-dimethyltransferase [EC:2.1.1.215 2.1.1.216] | (RefSeq) N2,N2-dimethylguanosine tRNA methyltransferase, putative	Probable tRNA (guanine(26)-N(2))-dimethyltransferase OS=Drosophila melanogaster OX=7227 GN=CG6388 PE=2 SV=1	unnamed protein product [Phytomonas sp. isolate EM1]	--
c53479.graph_c1	3	0.04	90	1.62	4	0.06	14	0.29	32	0.61	-0.734874	normal	-3.32997	down	-2.84554	down	1.18037	normal	Molecular Function: DNA ligase (ATP) activity (GO:0003910);; Biological Process: DNA replication (GO:0006260);; Biological Process: DNA repair (GO:0006281);;	--	--	unnamed protein product [Phytomonas sp. isolate Hart1]	--
c20633.graph_c0	2	0.03	82	1.17	8	0.13	16	0.29	33	0.56	-0.602216	normal	-3.78753	down	-2.04168	normal	1.00558	normal	Cellular Component: mitochondrion (GO:0005739);;	--	--	conserved hypothetical protein [Leishmania mexicana MHOM/GT/2001/U1103]	--
c36763.graph_c0	4	0.16	75	2.64	6	0.28	17	0.88	38	1.54	-0.714686	normal	-3.25073	down	-2.60227	down	0.682523	normal	--	K10260|1.07896e-07|mze:101468201|K10260 F-box and WD-40 domain protein 7 | (RefSeq) F-box/WD repeat-containing protein 7	F-box/WD repeat-containing protein 7 OS=Drosophila melanogaster OX=7227 GN=ago PE=1 SV=1	hypothetical protein, conserved [Leishmania donovani]	Ubiquitin mediated proteolysis (ko04120)
c25158.graph_c0	1	0.02	69	1.72	2	0.06	6	0.19	22	0.65	-1.27437	normal	-3.80336	down	-3.05873	down	1.32075	normal	--	--	--	hypothetical protein [Trypanosoma cruzi strain CL Brener]	--
c44493.graph_c0	6	0.13	124	2.97	11	0.29	25	0.77	58	1.65	-0.782005	normal	-3.36535	down	-2.42353	down	0.802333	normal	--	--	--	hypothetical protein DQ04_01051070 [Trypanosoma grayi]	--
c38114.graph_c0	3	0.04	108	1.8	9	0.17	11	0.23	62	1.23	-1.95522	normal	-4.26662	down	-2.78114	down	0.51127	normal	Biological Process: transport (GO:0006810);; Cellular Component: cytoplasmic vesicle (GO:0031410);; Cellular Component: Golgi apparatus part (GO:0044431);; Cellular Component: bounding membrane of organelle (GO:0098588);;	K17267|8.3651e-93|lcm:102358943|K17267 coatomer subunit gamma | (RefSeq) COPG1; coatomer protein complex subunit gamma 1	Coatomer subunit gamma OS=Drosophila pseudoobscura pseudoobscura OX=46245 GN=gammaCop PE=3 SV=1	putative coatomer gamma subunit [Trypanosoma grayi]	--
c37915.graph_c0	11	0.2	205	4.23	27	0.62	65	1.71	109	2.67	-0.343635	normal	-3.48906	down	-2.10126	down	0.624669	normal	Molecular Function: translation elongation factor activity (GO:0003746);; Molecular Function: calcium ion binding (GO:0005509);; Molecular Function: phospholipid binding (GO:0005543);; Cellular Component: nucleus (GO:0005634);; Cellular Component: eukaryotic translation elongation factor 1 complex (GO:0005853);; Biological Process: translational elongation (GO:0006414);;	K03233|4.38936e-39|chx:102181569|K03233 elongation factor 1-gamma | (RefSeq) EEF1G; eukaryotic translation elongation factor 1 gamma	Elongation factor 1-gamma OS=Trypanosoma cruzi OX=5693 PE=2 SV=1	unnamed protein product [Phytomonas sp. isolate EM1]	Legionellosis (ko05134)
c58809.graph_c0	75	4.72	701	48.31	23	1.76	162	14.33	449	37.01	-1.06861	normal	-2.86096	down	-4.35679	down	0.36089	normal	--	--	--	unnamed protein product [Phytomonas sp. isolate Hart1]	--
c49013.graph_c0	4	0.06	74	1.22	4	0.07	5	0.11	29	0.57	-1.84743	normal	-2.87021	down	-2.70769	down	1.03956	normal	--	K04706|5.78385e-08|api:107883328|K04706 E3 SUMO-protein ligase PIAS1 | (RefSeq) E3 SUMO-protein ligase PIAS1-like	--	conserved hypothetical protein [Leishmania major strain Friedlin]	--
c25186.graph_c0	43	1.26	386	13.81	50	2.05	111	5.25	196	8.22	-0.420323	normal	-2.45689	down	-2.07752	down	0.693372	normal	Molecular Function: nucleotide binding (GO:0000166);; Molecular Function: RNA binding (GO:0003723);; Molecular Function: protein binding (GO:0005515);; Cellular Component: nucleus (GO:0005634);; Biological Process: RNA processing (GO:0006396);;	--	--	putative RNA binding protein [Leishmania mexicana MHOM/GT/2001/U1103]	--
c65068.graph_c0	6	0.34	121	7.59	6	0.42	25	2	66	4.94	-0.962419	normal	-3.54932	down	-3.38417	down	0.584634	normal	Molecular Function: transcription factor activity, sequence-specific DNA binding (GO:0003700);; Cellular Component: nascent polypeptide-associated complex (GO:0005854);; Biological Process: regulation of transcription, DNA-templated (GO:0006355);; Cellular Component: integral component of membrane (GO:0016021);; Biological Process: positive regulation of growth rate (GO:0040010);;	K01527|4.26217e-16|sko:100372723|K01527 nascent polypeptide-associated complex subunit beta | (RefSeq) transcription factor BTF3 homolog 4-like	Transcription factor BTF3 homolog OS=Caenorhabditis elegans OX=6239 GN=icd-1 PE=1 SV=1	unnamed protein product [Phytomonas sp. isolate EM1]	--
c44576.graph_c1	8	0.09	183	2.56	7	0.1	19	0.34	58	0.96	-1.15136	normal	-3.00307	down	-3.00804	down	1.35831	up	--	--	--	dolicholphosphate-mannose synthase [Trypanosoma cruzi Dm28c]	--
c38581.graph_c0	30	0.37	517	7.19	36	0.55	193	3.43	221	3.64	0.19768	normal	-3.13455	down	-2.71284	down	0.941352	normal	Biological Process: metabolic process (GO:0008152);; Molecular Function: hydrolase activity (GO:0016787);;	--	--	peptidase m20/m25/m40 family-like protein [Leishmania panamensis]	--
c37634.graph_c0	2	0.05	78	1.89	5	0.16	12	0.28	41	1.08	-1.27161	normal	-4.09385	down	-2.93152	down	0.631703	normal	Molecular Function: protein serine/threonine kinase activity (GO:0004674);; Molecular Function: ATP binding (GO:0005524);; Biological Process: protein phosphorylation (GO:0006468);;	K08830|9.3247e-123|cin:100186816|K08830 renal tumor antigen [EC:2.7.11.22] | (RefSeq) MAPK/MAK/MRK overlapping kinase-like	Probable serine/threonine-protein kinase DDB_G0268078 OS=Dictyostelium discoideum OX=44689 GN=DDB_G0268078 PE=3 SV=1	protein kinase [Trypanosoma theileri]	--
c34881.graph_c0	2	0.14	36	2.1	5	0.32	7	0.67	23	1.7	-1.15399	normal	-3.28182	down	-2.12214	normal	0.349003	normal	Molecular Function: binding (GO:0005488);; Cellular Component: cytoplasm (GO:0005737);; Biological Process: translational initiation (GO:0006413);;	K15028|1.16668e-06|cin:100182909|K15028 translation initiation factor 3 subunit K | (RefSeq) eukaryotic translation initiation factor 3 subunit K-like	--	unnamed protein product [Phytomonas sp. isolate EM1]	--
c27358.graph_c0	1	0.01	34	0.44	5	0.07	11	0.18	26	0.4	-0.764197	normal	-4.03637	down	-2.29259	normal	0.101475	normal	--	--	--	unnamed protein product [Phytomonas sp. isolate Hart1]	--
c65500.graph_c0	1	0.03	35	0.98	5	0.16	6	0.22	22	0.74	-1.27437	normal	-3.80336	down	-2.06054	normal	0.370814	normal	--	K10595|4.20456e-52|cfo:105253369|K10595 E3 ubiquitin-protein ligase HERC2 [EC:2.3.2.26] | (RefSeq) E3 ubiquitin-protein ligase HERC2	Probable E3 ubiquitin-protein ligase HERC2 OS=Drosophila melanogaster OX=7227 GN=HERC2 PE=1 SV=3	putative ubiquitin-protein ligase [Leptomonas pyrrhocoris]	Ubiquitin mediated proteolysis (ko04120)
c41495.graph_c0	4	0.04	98	1.22	5	0.07	18	0.29	26	0.38	-0.125284	normal	-2.71724	down	-2.29259	normal	1.58864	up	--	--	--	hypothetical protein DQ04_08381020 [Trypanosoma grayi]	--
c19778.graph_c0	1	0.01	76	1.04	2	0.03	10	0.18	23	0.38	-0.720701	normal	-3.86523	down	-3.12033	down	1.39653	normal	--	--	--	protein kinase, putative [Leishmania donovani]	--
c47892.graph_c0	10	0.46	317	20.4	10	0.78	14	0.92	108	7.99	-2.42713	down	-3.60132	down	-3.4354	down	1.263	up	--	--	--	--	--
c20837.graph_c0	3	0.06	36	0.84	4	0.1	11	0.33	25	0.69	-0.711836	normal	-2.98388	down	-2.50066	down	0.234559	normal	Biological Process: mitotic cell cycle (GO:0000278);; Molecular Function: cyclin-dependent protein serine/threonine kinase activity (GO:0004693);; Molecular Function: ATP binding (GO:0005524);; Cellular Component: cytosol (GO:0005829);; Biological Process: protein phosphorylation (GO:0006468);; Molecular Function: RNA polymerase II carboxy-terminal domain kinase activity (GO:0008353);; Biological…	K02206|1.67966e-111|lgi:LOTGIDRAFT_204877|K02206 cyclin-dependent kinase 2 [EC:2.7.11.22] | (RefSeq) hypothetical protein	Cell division protein kinase 2 homolog CRK1 OS=Leishmania mexicana OX=5665 GN=CRK1 PE=2 SV=1	cell division protein kinase 2 [Trypanosoma theileri]	FoxO signaling pathway (ko04068)
c19932.graph_c0	3	0.05	91	1.76	2	0.04	11	0.27	23	0.53	-0.601044	normal	-2.86756	down	-3.12033	down	1.65182	up	--	--	--	putative mitochondrial hypothetical protein [Leptomonas pyrrhocoris]	--
c24814.graph_c0	6	0.13	66	1.55	3	0.08	6	0.18	29	0.81	-1.64285	normal	-2.38532	down	-3.02907	down	0.877949	normal	--	--	--	--	--
c45963.graph_c1	4	0.05	129	1.45	8	0.15	28	0.37	65	0.92	-0.786693	normal	-4.01246	down	-3.00022	down	0.697532	normal	--	--	--	hypothetical protein LPMP_080470 [Leishmania panamensis]	--
c41520.graph_c0	2	0.03	77	1.18	5	0.06	12	0.22	48	0.67	-1.48894	normal	-4.31713	down	-3.1543	down	0.392147	normal	Molecular Function: nucleotide binding (GO:0000166);; Molecular Function: DNA binding (GO:0003677);; Molecular Function: helicase activity (GO:0004386);; Biological Process: DNA replication initiation (GO:0006270);;	K02542|5.78829e-150|aag:AaeL_AAEL012546|K02542 DNA replication licensing factor MCM6 [EC:3.6.4.12] | (RefSeq) AAEL012546-PA	DNA replication licensing factor mcm6 OS=Dictyostelium discoideum OX=44689 GN=mcm6 PE=3 SV=1	putative DNA replication licensing factor [Leptomonas pyrrhocoris]	DNA replication (ko03030)
c21353.graph_c1	3	0.09	53	1.77	2	0.07	11	0.47	25	0.99	-0.711836	normal	-2.98388	down	-3.23618	down	0.774058	normal	--	--	Protein YIPF1 homolog OS=Dictyostelium discoideum OX=44689 GN=yipf1 PE=3 SV=1	hypothetical protein ABL78_1144 [Leptomonas seymouri]	--
c62915.graph_c1	2	0.11	36	1.83	2	0.06	5	0.25	21	1.18	-1.4177	normal	-3.1553	down	-2.99437	down	0.473314	normal	--	--	--	hypothetical protein AGDE_06583 [Angomonas deanei]	--
c65275.graph_c0	1	0.01	115	1.87	3	0.05	6	0.13	43	0.83	-2.17969	normal	-4.74465	down	-3.58282	down	1.11631	normal	--	--	--	--	--
c30148.graph_c0	3	0.03	56	0.56	7	0.08	8	0.1	35	0.41	-1.55921	normal	-3.45616	down	-2.2941	down	0.385343	normal	--	--	--	--	--
c36159.graph_c0	0	0	55	0.96	3	0.06	10	0.22	34	0.7	-1.24578	normal	-5.40832	down	-3.25201	down	0.400412	normal	--	K10413|5.08584e-21|cmk:103175387|K10413 dynein heavy chain 1, cytosolic | (RefSeq) dync1h1; dynein cytoplasmic 1 heavy chain 1	Dynein heavy chain, cytoplasmic OS=Drosophila melanogaster OX=7227 GN=Dhc64C PE=1 SV=2	dynein heavy chain cytosolic putativee [Leptomonas pyrrhocoris]	Phagosome (ko04145);; Salmonella infection (ko05132)
c57908.graph_c0	14	0.17	148	1.95	12	0.18	55	0.93	100	1.57	-0.456568	normal	-3.04393	down	-3.08449	down	0.281529	normal	--	--	--	unnamed protein product [Phytomonas sp. isolate Hart1]	--
c47072.graph_c2	1	0.02	100	1.9	3	0.06	36	0.88	47	1.04	0.00975439	normal	-4.87067	down	-3.70856	down	0.792518	normal	--	--	--	unnamed protein product [Phytomonas sp. isolate Hart1]	--
c19803.graph_c0	0	0	29	1.15	1	0.04	8	0.4	23	1.08	-0.994661	normal	-4.86058	down	-3.70349	down	0.0508232	normal	Biological Process: transport (GO:0006810);; Cellular Component: membrane (GO:0016020);;	--	--	hypothetical protein AGDE_00592 [Angomonas deanei]	--
c53474.graph_c0	4	0.07	323	11.05	22	0.75	62	2.29	152	6.45	-0.882335	normal	-5.2277	down	-2.86129	down	0.801576	normal	Molecular Function: hydrolase activity (GO:0016787);;	--	--	hypothetical protein ABB37_08211 [Leptomonas pyrrhocoris]	--
c36238.graph_c0	4	0.05	90	1.6	1	0.02	12	0.24	30	0.59	-0.845993	normal	-2.9178	down	-4.07379	down	1.26994	normal	--	--	--	unnamed protein product [Phytomonas sp. isolate Hart1]	--
c40405.graph_c0	4	0.04	94	1.04	9	0.11	22	0.31	39	0.51	-0.40618	normal	-3.28743	down	-2.12476	down	0.966287	normal	--	--	--	unnamed protein product [Phytomonas sp. isolate EM1]	--
c33214.graph_c0	4	0.07	80	1.96	1	0.02	5	0.22	40	1.43	-2.28487	normal	-3.32321	down	-4.47804	down	0.702131	normal	--	--	--	hypothetical protein, conserved [Leishmania donovani]	--
c35606.graph_c0	6	0.04	141	1.09	5	0.04	19	0.19	60	0.55	-1.19862	normal	-3.41359	down	-3.47078	down	0.937709	normal	--	K10590|2.20712e-18|mdo:100014089|K10590 E3 ubiquitin-protein ligase TRIP12 [EC:2.3.2.26] | (RefSeq) TRIP12; thyroid hormone receptor interactor 12	E3 ubiquitin-protein ligase Ufd4 OS=Drosophila melanogaster OX=7227 GN=Ufd4 PE=2 SV=1	other hect domain ubiquitin protein ligase E3 [Strigomonas culicis]	Ubiquitin mediated proteolysis (ko04120)
c47729.graph_c0	2	0.03	100	1.57	5	0.09	13	0.26	41	0.76	-1.16899	normal	-4.09385	down	-2.93152	down	0.9842	normal	--	--	--	hypothetical protein STCU_00769 [Strigomonas culicis]	--
c35400.graph_c0	1	0.01	60	0.99	5	0.09	4	0.08	22	0.43	-1.71741	normal	-3.80336	down	-2.06054	normal	1.12368	normal	Molecular Function: RNA binding (GO:0003723);; Molecular Function: RNA-DNA hybrid ribonuclease activity (GO:0004523);; Cellular Component: membrane (GO:0016020);; Biological Process: RNA phosphodiester bond hydrolysis, endonucleolytic (GO:0090502);;	--	--	ribonuclease HII putative (RNHii) [Leptomonas pyrrhocoris]	--
c20787.graph_c0	3	0.05	37	0.65	5	0.1	24	0.54	31	0.65	0.0240299	normal	-3.28533	down	-2.53836	down	-0.0246956	normal	Cellular Component: membrane (GO:0016020);;	--	Proton-coupled amino acid transporter-like protein pathetic OS=Drosophila melanogaster OX=7227 GN=path PE=1 SV=1	putative amino acid transporter [Leptomonas seymouri]	--
c49488.graph_c0	7	0.15	89	2.07	7	0.18	28	0.83	57	1.57	-0.60341	normal	-3.14813	down	-2.98335	down	0.355154	normal	--	--	--	conserved hypothetical protein [Leishmania braziliensis MHOM/BR/75/M2904]	--
c39187.graph_c0	9	0.55	262	18	9	0.67	14	1.56	116	9.57	-2.52836	down	-3.84108	down	-3.67506	down	0.887519	normal	Cellular Component: mitochondrion (GO:0005739);; Molecular Function: NADH dehydrogenase (ubiquinone) activity (GO:0008137);; Cellular Component: integral component of membrane (GO:0016021);; Molecular Function: metal ion binding (GO:0046872);; Molecular Function: 4 iron, 4 sulfur cluster binding (GO:0051539);; Biological Process: oxidation-reduction process (GO:0055114);; Cellular Component: resp…	--	NADH-ubiquinone oxidoreductase subunit 8 OS=Trypanosoma brucei brucei OX=5702 GN=M-ISP1 PE=2 SV=1	RecName: Full=NADH-ubiquinone oxidoreductase subunit 8; AltName: Full=Maxicircle iron-sulfur protein 1	--
c32057.graph_c0	1	0.02	35	0.82	4	0.1	8	0.24	30	0.83	-1.3501	normal	-4.23693	down	-2.75512	down	-0.0562022	normal	Molecular Function: zinc ion binding (GO:0008270);;	K06874|2.30931e-95|sko:100369693|K06874 zinc finger protein | (RefSeq) zinc finger protein ZPR1-like	Zinc finger protein ZPR1 homolog OS=Caenorhabditis elegans OX=6239 GN=W03F9.1 PE=3 SV=2	zinc-finger protein ZPR1 [Trypanosoma grayi]	--
c37539.graph_c0	0	0	49	2.36	1	0.04	4	0.32	23	1.48	-1.77617	normal	-4.86058	down	-3.70349	down	0.778506	normal	Molecular Function: DNA binding (GO:0003677);; Molecular Function: protein kinase activity (GO:0004672);; Molecular Function: ATP binding (GO:0005524);; Cellular Component: plasma membrane (GO:0005886);; Biological Process: DNA replication (GO:0006260);; Biological Process: protein phosphorylation (GO:0006468);; Molecular Function: biopterin transporter activity (GO:0015224);; Biological Process:…	K20873|4.56612e-21|fpg:101916375|K20873 NIMA (never in mitosis gene a)-related kinase 3 [EC:2.7.11.1] | (RefSeq) NEK3; NIMA related kinase 3	Putative serine/threonine-protein kinase A OS=Trypanosoma brucei brucei OX=5702 GN=NRKA PE=2 SV=1	NIMA-related kinase [Trypanosoma grayi]	--
c39211.graph_c0	1	0.02	69	1.17	3	0.06	17	0.37	25	0.51	-0.148617	normal	-3.98155	down	-2.82204	down	1.14549	normal	--	--	--	--	--
c44670.graph_c0	3	0.03	127	1.62	6	0.08	19	0.31	72	1.09	-1.45367	normal	-4.47973	down	-3.50804	down	0.530289	normal	--	--	--	conserved hypothetical protein [Leishmania major strain Friedlin]	--
c45466.graph_c0	6	0.07	108	2.41	11	0.33	16	1.2	46	0.92	-1.05727	normal	-3.03616	down	-2.09499	down	0.932211	normal	--	--	--	hypothetical protein TCSYLVIO_007083 [Trypanosoma cruzi]	--
c65147.graph_c0	4	0.15	36	1.46	9	0.4	14	0.72	27	1.3	-0.505802	normal	-2.77005	down	-1.60897	normal	0.12853	normal	--	--	--	hypothetical protein [Trypanosoma cruzi strain CL Brener]	--
c24914.graph_c0	0	0	59	1.48	1	0.03	16	0.51	27	0.81	-0.331392	normal	-5.08453	down	-3.92656	down	0.818737	normal	--	--	--	conserved hypothetical protein [Leishmania mexicana MHOM/GT/2001/U1103]	--
c48890.graph_c0	3	0.12	39	1.73	2	0.1	8	0.45	22	1.16	-0.935902	normal	-2.80569	down	-3.05873	down	0.520883	normal	--	--	--	--	--
c26578.graph_c0	4	0.1	50	1.36	2	0.06	7	0.24	24	0.78	-1.21045	normal	-2.60543	down	-3.17942	down	0.748444	normal	--	--	--	--	--
c18294.graph_c0	3	0.03	46	0.49	6	0.07	10	0.13	26	0.33	-0.883854	normal	-3.0387	down	-2.07046	normal	0.521697	normal	--	--	--	unnamed protein product [Phytomonas sp. isolate EM1]	--
c37847.graph_c1	3	0.03	79	0.91	3	0.04	14	0.21	25	0.34	-0.402915	normal	-2.98388	down	-2.82204	down	1.33689	normal	--	--	--	--	--
c45109.graph_c0	23	0.29	331	4.67	21	0.33	189	3.41	122	2.04	1.01412	normal	-2.65085	down	-2.61035	down	1.15107	up	Molecular Function: carboxy-lyase activity (GO:0016831);; Molecular Function: cation binding (GO:0043169);;	--	--	putative pyruvate/indole-pyruvate carboxylase [Leptomonas pyrrhocoris]	--
c42724.graph_c0	4	0.05	115	1.62	5	0.08	17	0.31	65	1.09	-1.45803	normal	-4.01246	down	-3.58458	down	0.533797	normal	--	--	--	hypothetical protein AGDE_08472 [Angomonas deanei]	--
c39794.graph_c0	3	0.09	76	2.54	6	0.2	7	0.27	35	1.42	-1.71854	normal	-3.45616	down	-2.48655	down	0.816049	normal	--	--	--	unnamed protein product [Phytomonas sp. isolate EM1]	--
c65892.graph_c0	3	0.04	58	0.82	1	0.02	5	0.09	28	0.47	-1.80021	normal	-3.14246	down	-3.97732	down	0.744458	normal	Molecular Function: helicase activity (GO:0004386);; Molecular Function: ATP binding (GO:0005524);; Molecular Function: zinc ion binding (GO:0008270);;	K11654|3.59202e-32|obi:106884192|K11654 SWI/SNF-related matrix-associated actin-dependent regulator of chromatin subfamily A member 5 [EC:3.6.4.-] | (RefSeq) SWI/SNF-related matrix-associated actin-dependent regulator of chromatin subfamily A member 5-like	Chromatin-remodeling complex ATPase chain Iswi OS=Drosophila melanogaster OX=7227 GN=Iswi PE=1 SV=1	putative helicase-like protein [Leishmania mexicana MHOM/GT/2001/U1103]	--
c20524.graph_c0	1	0.02	47	0.88	3	0.06	1	0.02	25	0.56	-3.00475	normal	-3.98155	down	-2.82204	down	0.60575	normal	--	--	--	--	--
c18451.graph_c0	1	0.01	69	0.92	1	0.01	5	0.1	30	0.44	-1.89315	normal	-4.23693	down	-4.07379	down	0.893737	normal	--	--	--	hypothetical protein, unknown function [Leishmania guyanensis]	--
c46242.graph_c0	9	0.14	213	3.78	18	0.35	26	0.59	118	2.49	-1.72802	normal	-3.86557	down	-2.77404	down	0.566273	normal	Molecular Function: methionine adenosyltransferase activity (GO:0004478);; Molecular Function: ATP binding (GO:0005524);; Biological Process: S-adenosylmethionine biosynthetic process (GO:0006556);; Biological Process: one-carbon metabolic process (GO:0006730);; Molecular Function: metal ion binding (GO:0046872);;	K00789|1.35184e-154|aqu:100638371|K00789 S-adenosylmethionine synthetase [EC:2.5.1.6] | (RefSeq) S-adenosylmethionine synthase 1-like	S-adenosylmethionine synthase OS=Leishmania infantum OX=5671 GN=METK PE=1 SV=2	methionine adenosyltransferase [Herpetomonas muscarum]	Cysteine and methionine metabolism (ko00270);; Biosynthesis of amino acids (ko01230)
c42738.graph_c1	2	0.06	194	7.76	5	0.29	17	0.79	56	2.45	-1.25011	normal	-4.53605	down	-3.37281	down	1.49142	up	--	--	Lipid droplet localized protein OS=Caenorhabditis elegans OX=6239 GN=ldp-1 PE=1 SV=1	unnamed protein product [Phytomonas sp. isolate EM1]	--
c65519.graph_c0	2	0.03	65	1.1	5	0.09	12	0.26	27	0.54	-0.704235	normal	-3.50577	down	-2.34521	normal	0.95518	normal	--	--	--	unnamed protein product [Phytomonas sp. isolate EM1]	--
c42878.graph_c0	3	0.04	42	0.92	0	0	6	0.11	26	0.75	-1.49629	normal	-3.0387	down	-4.86853	down	0.394754	normal	Molecular Function: calcium-dependent cysteine-type endopeptidase activity (GO:0004198);; Cellular Component: intracellular (GO:0005622);; Biological Process: proteolysis (GO:0006508);;	--	Calpain-5 OS=Caenorhabditis elegans OX=6239 GN=tra-3 PE=1 SV=1	putative antigen [Trypanosoma theileri]	--
c61372.graph_c3	3	0.15	80	4.33	10	0.6	17	1.18	38	2.46	-0.714686	normal	-3.57219	down	-1.95075	down	0.773876	normal	--	--	--	--	--
c32236.graph_c0	0	0	79	1.17	2	0.03	8	0.15	21	0.37	-0.874647	normal	-4.73405	down	-2.99437	down	1.57564	up	--	--	Lipase ZK262.3 OS=Caenorhabditis elegans OX=6239 GN=ZK262.3 PE=1 SV=1	putative lipase domain protein [Leishmania mexicana MHOM/GT/2001/U1103]	--
c34208.graph_c0	3	0.06	134	2.75	4	0.09	24	0.63	46	1.12	-0.515773	normal	-3.84252	down	-3.35675	down	1.2396	normal	Cellular Component: nucleus (GO:0005634);; Biological Process: ribosome biogenesis (GO:0042254);;	K14569|4.1215e-74|spu:586569|K14569 ribosome biogenesis protein BMS1 | (RefSeq) ribosome biogenesis protein BMS1 homolog	--	conserved hypothetical protein [Leishmania mexicana MHOM/GT/2001/U1103]	Ribosome biogenesis in eukaryotes (ko03008)
c45292.graph_c0	5	0.08	69	1.19	5	0.1	29	0.64	40	0.82	-0.0656471	normal	-3.06049	down	-2.89669	down	0.492924	normal	--	--	--	hypothetical protein ABB37_03146 [Leptomonas pyrrhocoris]	--
c37131.graph_c0	6	0.06	66	0.78	2	0.03	6	0.09	32	0.45	-1.77588	normal	-2.52361	down	-3.58106	down	0.741424	normal	--	--	--	hypothetical protein, conserved [Leishmania donovani]	--
c19947.graph_c0	3	0.06	68	1.43	5	0.12	11	0.3	37	0.92	-1.24143	normal	-3.53454	down	-2.78685	down	0.581312	normal	Cellular Component: mitochondrion (GO:0005739);;	--	--	hypothetical protein, conserved [Leishmania guyanensis]	--
c34645.graph_c0	1	0.01	62	0.98	1	0.02	1	0.02	22	0.41	-2.8352	normal	-3.80336	down	-3.64188	down	1.16986	normal	--	--	--	--	--
c50896.graph_c0	12	0.27	284	3.42	22	0.46	67	0.68	147	1.8	-0.725493	normal	-3.80234	down	-2.81333	down	0.664704	normal	Molecular Function: nucleotide binding (GO:0000166);; Cellular Component: nucleus (GO:0005634);; Cellular Component: cytoplasm (GO:0005737);; Biological Process: RNA processing (GO:0006396);; Molecular Function: poly(A) binding (GO:0008143);; Molecular Function: eukaryotic initiation factor 4G binding (GO:0031370);;	K13126|1.94148e-71|bmy:Bm1_06880|K13126 polyadenylate-binding protein | (RefSeq) polyadenylate-binding protein 4	Polyadenylate-binding protein OS=Drosophila melanogaster OX=7227 GN=pAbp PE=1 SV=3	poly(A)-binding protein 2 [Leishmania major strain Friedlin]	RNA transport (ko03013);; mRNA surveillance pathway (ko03015);; RNA degradation (ko03018)
c32956.graph_c0	0	0	43	1.21	1	0.03	5	0.18	27	0.9	-1.75139	normal	-5.08453	down	-3.92656	down	0.375512	normal	--	--	--	hypothetical protein STCU_08046 [Strigomonas culicis]	--
c31751.graph_c0	3	0.05	49	1.03	5	0.1	9	0.21	36	0.76	-1.45415	normal	-3.49588	down	-2.7483	down	0.15874	normal	Cellular Component: membrane (GO:0016020);; Molecular Function: transferase activity (GO:0016740);;	--	Uncharacterized CDP-alcohol phosphatidyltransferase class-I family protein 3 OS=Dictyostelium discoideum OX=44689 GN=captC PE=2 SV=1	putative aminoalcohol phosphotransferase [Leptomonas pyrrhocoris]	--
c35316.graph_c0	4	0.03	89	0.81	2	0.02	12	0.14	44	0.48	-1.36879	normal	-3.45808	down	-4.02943	down	0.719669	normal	Molecular Function: nucleotide binding (GO:0000166);; Molecular Function: protein kinase activity (GO:0004672);; Biological Process: phosphorylation (GO:0016310);;	K08825|9.58083e-47|aag:AaeL_AAEL003370|K08825 dual specificity tyrosine-phosphorylation-regulated kinase 1 [EC:2.7.12.1] | (RefSeq) AAEL003370-PA	Serine/threonine-protein kinase minibrain OS=Drosophila melanogaster OX=7227 GN=mnb PE=1 SV=2	unnamed protein product [Phytomonas sp. isolate EM1]	--
c26662.graph_c0	1	0.04	43	1.78	0	0	1	0.05	24	1.18	-2.95042	normal	-3.92456	down	-4.75717	down	0.537628	normal	Cellular Component: mitochondrion (GO:0005739);; Molecular Function: NADH dehydrogenase (ubiquinone) activity (GO:0008137);; Biological Process: oxidation-reduction process (GO:0055114);;	--	--	hypothetical protein ABL78_5583 [Leptomonas seymouri]	--
c48425.graph_c5	6	0.06	123	1.28	0	0	14	0.19	54	0.67	-1.45383	normal	-3.26374	down	-5.89714	down	0.891675	normal	Molecular Function: transaminase activity (GO:0008483);; Biological Process: organic substance metabolic process (GO:0071704);;	K00820|7.17074e-174|fca:101084509|K00820 glucosamine--fructose-6-phosphate aminotransferase (isomerizing) [EC:2.6.1.16] | (RefSeq) GFPT2; glutamine-fructose-6-phosphate transaminase 2	Amidophosphoribosyltransferase OS=Drosophila melanogaster OX=7227 GN=Prat PE=1 SV=2	putative glucosamine-fructose-6-phosphate aminotransferase [Leptomonas pyrrhocoris]	Alanine, aspartate and glutamate metabolism (ko00250);; Amino sugar and nucleotide sugar metabolism (ko00520);; Insulin resistance (ko04931)
c31641.graph_c0	2	0.05	31	0.88	3	0.09	12	0.44	24	0.81	-0.547015	normal	-3.34115	down	-2.76528	down	0.0841295	normal	Cellular Component: mitochondrion (GO:0005739);;	--	--	unnamed protein product [Phytomonas sp. isolate EM1]	--
c24743.graph_c0	2	0.02	104	1.2	8	0.1	14	0.21	42	0.58	-1.1063	normal	-4.12794	down	-2.38118	down	1.0062	normal	--	K03178|2.80466e-117|rno:103694557|K03178 ubiquitin-activating enzyme E1 [EC:6.2.1.45] | (RefSeq) ubiquitin-like modifier-activating enzyme 1 Y	Ubiquitin-like modifier-activating enzyme 1 OS=Dictyostelium discoideum OX=44689 GN=uba1 PE=3 SV=1	putative ubiquitin-activating enzyme e1 [Leptomonas pyrrhocoris]	Ubiquitin mediated proteolysis (ko04120);; Parkinson's disease (ko05012)
c45252.graph_c0	1	0.01	40	0.66	4	0.07	3	0.06	29	0.57	-2.37172	normal	-4.18934	down	-2.70769	down	0.176024	normal	Molecular Function: transferase activity (GO:0016740);;	K02999|3.77083e-61|isc:IscW_ISCW015926|K02999 DNA-directed RNA polymerase I subunit RPA1 [EC:2.7.7.6] | (RefSeq) DNA-directed RNA polymerase I largest subunit, putative	DNA-directed RNA polymerase I subunit RPA1 OS=Trypanosoma brucei brucei OX=5702 GN=TRP11 PE=1 SV=1	putative DNA-directed rna polymerase I largest subunit [Leptomonas seymouri]	Purine metabolism (ko00230);; Pyrimidine metabolism (ko00240);; RNA polymerase (ko03020)
c46484.graph_c0	11	0.11	153	1.76	4	0.05	5	0.07	61	0.83	-2.86919	down	-2.66006	down	-3.75695	down	1.03099	normal	Cellular Component: membrane (GO:0016020);;	--	--	conserved hypothetical protein [Leishmania major strain Friedlin]	--
c44648.graph_c0	17	0.25	511	4.03	35	0.29	69	0.65	244	1.98	-1.40714	normal	-4.06094	down	-2.89463	down	0.782475	normal	Molecular Function: fatty-acyl-CoA binding (GO:0000062);;	--	Acyl-CoA-binding protein homolog 3 OS=Caenorhabditis elegans OX=6239 GN=acbp-3 PE=3 SV=2	hypothetical protein ABL78_4522 [Leptomonas seymouri]	--
c43782.graph_c2	6	0.08	94	1.44	3	0.05	11	0.22	34	0.62	-1.12613	normal	-2.60895	down	-3.25201	down	1.15778	normal	--	--	--	--	--
c37204.graph_c0	3	0.06	81	1.86	1	0.03	12	0.35	23	0.63	-0.490556	normal	-2.86756	down	-3.70349	down	1.48674	normal	--	--	--	--	--
c33088.graph_c0	3	0.03	78	0.89	3	0.04	6	0.09	28	0.38	-1.59563	normal	-3.14246	down	-2.98003	down	1.16259	normal	--	--	--	conserved hypothetical protein [Leishmania mexicana MHOM/GT/2001/U1103]	--
c39492.graph_c0	0	0	65	2.46	5	0.22	26	1.31	22	1.02	0.591216	normal	-4.7987	down	-2.06054	normal	1.23647	normal	--	--	--	--	--
c20243.graph_c0	2	0.02	114	0.99	2	0.02	7	0.08	41	0.42	-1.93505	normal	-4.09385	down	-3.92972	down	1.17063	normal	--	--	--	hypothetical protein LPMP_201740 [Leishmania panamensis]	--
c46240.graph_c0	9	0.12	153	2.35	25	0.43	42	0.82	103	1.88	-0.875114	normal	-3.67088	down	-2.12717	down	0.286858	normal	Molecular Function: ATP binding (GO:0005524);; Cellular Component: cytoplasm (GO:0005737);; Biological Process: protein folding (GO:0006457);; Molecular Function: unfolded protein binding (GO:0051082);;	K09493|0|obi:106876958|K09493 T-complex protein 1 subunit alpha | (RefSeq) T-complex protein 1 subunit alpha-like	T-complex protein 1 subunit alpha OS=Drosophila melanogaster OX=7227 GN=CCT1 PE=2 SV=2	putative chaperonin alpha subunit [Leptomonas pyrrhocoris]	--
c33979.graph_c0	3	0.03	67	1.35	2	0.06	5	0.24	33	0.47	-2.02222	normal	-3.37327	down	-3.62423	down	0.719864	normal	--	--	--	unnamed protein product [Phytomonas sp. isolate Hart1]	--
c20201.graph_c0	1	0.03	53	1.8	2	0.08	18	0.78	29	1.17	-0.271846	normal	-4.18934	down	-3.44321	down	0.569261	normal	Cellular Component: Golgi apparatus (GO:0005794);; Cellular Component: integral component of membrane (GO:0016021);; Biological Process: vesicle-mediated transport (GO:0016192);; Biological Process: response to drug (GO:0042493);;	--	Protein YIPF6 homolog OS=Dictyostelium discoideum OX=44689 GN=yipf6 PE=3 SV=2	unnamed protein product [Phytomonas sp. isolate EM1]	--
c44553.graph_c0	12	0.23	271	5.09	49	1.03	73	1.72	162	3.72	-0.742798	normal	-3.94178	down	-1.83264	down	0.458394	normal	Molecular Function: structural constituent of cytoskeleton (GO:0005200);; Molecular Function: ATP binding (GO:0005524);; Cellular Component: cytoplasm (GO:0005737);; Biological Process: cytoskeleton organization (GO:0007010);; Cellular Component: actin cytoskeleton (GO:0015629);;	K05692|0|smm:Smp_161920|K05692 actin beta/gamma 1 | (RefSeq) actin	Actin A OS=Trypanosoma brucei brucei OX=5702 PE=3 SV=1	actin [Leishmania donovani]	Phagosome (ko04145)
c28226.graph_c0	3	0.04	54	0.89	5	0.09	10	0.21	27	0.53	-0.934381	normal	-3.09151	down	-2.34521	normal	0.694266	normal	--	--	--	hypothetical protein TRSC58_01539 [Trypanosoma rangeli SC58]	--
c65192.graph_c0	4	0.07	79	1.64	1	0.02	10	0.27	31	0.77	-1.12046	normal	-2.96386	down	-4.11971	down	1.03965	normal	--	--	--	unnamed protein product [Phytomonas sp. isolate Hart1]	--
c52030.graph_c5	17	0.13	240	2.07	22	0.21	51	0.58	116	1.22	-0.772487	normal	-2.9935	down	-2.47404	down	0.761734	normal	--	--	--	putative mitochondrial nucleolar protein (NOP86) [Leptomonas pyrrhocoris]	--
c38558.graph_c0	1	0.03	45	1.58	1	0.04	1	0.04	24	1.01	-2.95042	normal	-3.92456	down	-3.76257	down	0.601069	normal	--	K11407|1.32363e-32|asn:102371839|K11407 histone deacetylase 6 [EC:3.5.1.98] | (RefSeq) HDAC6; histone deacetylase 6	Histone deacetylase 4 OS=Caenorhabditis elegans OX=6239 GN=hda-4 PE=1 SV=3	unnamed protein product [Phytomonas sp. isolate Hart1]	--
c47848.graph_c0	3	0.06	93	2.48	8	0.24	16	0.54	41	1.24	-0.898768	normal	-3.67959	down	-2.34716	down	0.881095	normal	Molecular Function: nucleic acid binding (GO:0003676);; Molecular Function: exonuclease activity (GO:0004527);; Biological Process: nucleic acid phosphodiester bond hydrolysis (GO:0090305);;	K12619|1.80337e-76|xla:100049102|K12619 5'-3' exoribonuclease 2 [EC:3.1.13.-] | (RefSeq) xrn2.L, xrn2; 5'-3' exoribonuclease 2	5&apos;-3&apos; exoribonuclease 2 homolog OS=Drosophila melanogaster OX=7227 GN=Rat1 PE=1 SV=2	exoribonuclease 2, putative [Leishmania donovani]	Ribosome biogenesis in eukaryotes (ko03008);; RNA degradation (ko03018)
c36471.graph_c1	1	0.04	40	1.92	4	0.2	6	0.38	21	1.13	-1.21312	normal	-3.73871	down	-2.25885	normal	0.619576	normal	Biological Process: proton-transporting ATP synthase complex assembly (GO:0043461);;	--	--	hypothetical protein ABL78_6220 [Leptomonas seymouri]	--
c18538.graph_c0	1	0.02	46	1.18	0	0	2	0.07	21	0.64	-2.29881	normal	-3.73871	down	-4.57212	down	0.814441	normal	--	--	--	conserved hypothetical protein [Leishmania braziliensis MHOM/BR/75/M2904]	--
c50244.graph_c0	3	0.04	92	1.13	5	0.09	31	0.51	43	0.56	-0.0736094	normal	-3.74698	down	-2.99876	down	0.798981	normal	--	--	--	CAMK family protein kinase [Tritrichomonas foetus]	--
c19771.graph_c0	0	0	55	1.46	3	0.09	9	0.31	25	0.79	-0.96198	normal	-4.97689	down	-2.82204	down	0.826063	normal	--	--	--	--	--
c38379.graph_c1	2	0.05	61	1.54	12	0.34	24	0.78	26	0.78	0.260632	normal	-3.45296	down	-1.17809	normal	0.917707	normal	--	--	--	--	--
c33139.graph_c0	3	0.08	73	1.97	5	0.15	15	0.56	37	1.29	-0.84267	normal	-3.53454	down	-2.78685	down	0.681555	normal	Cellular Component: mitochondrion (GO:0005739);;	--	--	conserved hypothetical protein [Leishmania infantum JPCM5]	--
c19649.graph_c0	4	0.1	61	1.46	2	0.05	8	0.26	32	0.88	-1.43741	normal	-3.00851	down	-3.58106	down	0.630374	normal	Molecular Function: nucleotide binding (GO:0000166);; Molecular Function: helicase activity (GO:0004386);;	K12813|1.5817e-52|smm:Smp_027970|K12813 pre-mRNA-splicing factor ATP-dependent RNA helicase DHX16 [EC:3.6.4.13] | (RefSeq) ATP-dependent RNA Helicase	Putative pre-mRNA-splicing factor ATP-dependent RNA helicase dhx15 OS=Dictyostelium discoideum OX=44689 GN=dhx15 PE=3 SV=1	pre-mRNA-splicing factor ATP-dependent RNA helicase DHX15/PRP43 [Strigomonas culicis]	Spliceosome (ko03040)
c39758.graph_c0	2	0.03	112	1.64	3	0.05	13	0.24	61	1.02	-1.7194	normal	-4.65773	down	-4.07833	down	0.586037	normal	Molecular Function: damaged DNA binding (GO:0003684);; Molecular Function: DNA-directed DNA polymerase activity (GO:0003887);; Biological Process: DNA repair (GO:0006281);; Biological Process: DNA biosynthetic process (GO:0071897);;	K03511|1.66654e-78|xma:102222183|K03511 DNA polymerase kappa [EC:2.7.7.7] | (RefSeq) polk; DNA polymerase kappa	DNA polymerase kappa OS=Caenorhabditis elegans OX=6239 GN=polk-1 PE=3 SV=3	unnamed protein product [Phytomonas sp. isolate EM1]	Fanconi anemia pathway (ko03460)
c55728.graph_c9	6	0.18	70	2.6	6	0.18	15	0.78	33	1.26	-0.686787	normal	-2.56692	down	-2.4039	down	0.781713	normal	--	--	--	--	--
c42135.graph_c0	40	1.84	510	25.89	60	3.37	164	10.63	296	17.92	-0.453353	normal	-3.15147	down	-2.4117	down	0.502208	normal	Molecular Function: structural constituent of ribosome (GO:0003735);; Cellular Component: ribosome (GO:0005840);; Biological Process: translation (GO:0006412);; Cellular Component: integral component of membrane (GO:0016021);;	K02875|1.25366e-08|cin:100183779|K02875 large subunit ribosomal protein L14e | (RefSeq) 60S ribosomal protein L14-like	Probable 60S ribosomal protein L14 OS=Leishmania donovani OX=5661 GN=RPL14 PE=1 SV=1	unnamed protein product [Phytomonas sp. isolate EM1]	Ribosome (ko03010)
c24689.graph_c0	3	0.03	108	1.39	2	0.03	5	0.08	43	0.66	-2.38427	normal	-3.74698	down	-3.99695	down	1.0269	normal	--	--	--	hypothetical protein, unknown function [Leishmania mexicana MHOM/GT/2001/U1103]	--
c62204.graph_c2	3	0.07	54	1.31	4	0.11	6	0.19	21	0.6	-1.21312	normal	-2.74104	down	-2.25885	normal	1.03905	normal	--	K08292|5.33183e-18|smm:Smp_072980|K08292 elongation factor 2 kinase [EC:2.7.11.20] | (RefSeq) eukaryotic elongation factor 2 kinase (eef-2 kinase)	Myosin heavy chain kinase B OS=Dictyostelium discoideum OX=44689 GN=mhkB PE=2 SV=1	hypothetical protein STCU_10726 [Strigomonas culicis]	--
c56744.graph_c0	693	6.95	8771	262.24	431	6.88	322	5.2	2366	76.73	-2.47674	down	-2.06573	down	-2.58256	down	1.60885	up	Molecular Function: DNA binding (GO:0003677);; Molecular Function: DNA helicase activity (GO:0003678);; Molecular Function: ATP binding (GO:0005524);; Cellular Component: nucleus (GO:0005634);; Biological Process: DNA replication initiation (GO:0006270);; Biological Process: DNA duplex unwinding (GO:0032508);; Cellular Component: MCM complex (GO:0042555);;	K02540|0|aec:105153466|K02540 DNA replication licensing factor MCM2 [EC:3.6.4.12] | (RefSeq) DNA replication licensing factor Mcm2	DNA replication licensing factor Mcm2 OS=Drosophila melanogaster OX=7227 GN=Mcm2 PE=1 SV=1	DNA replication licensing factor Mcm2 [Cimex lectularius]	DNA replication (ko03030)
c34887.graph_c0	8	1.14	192	28.04	13	2.05	36	6.76	84	15.06	-0.801091	normal	-3.53117	down	-2.7286	down	0.901957	normal	Molecular Function: structural constituent of ribosome (GO:0003735);; Cellular Component: ribosome (GO:0005840);; Biological Process: translational elongation (GO:0006414);;	K02943|7.43007e-11|xtr:100135138|K02943 large subunit ribosomal protein LP2 | (RefSeq) uncharacterized LOC100135138	60S acidic ribosomal protein P2-A OS=Trypanosoma cruzi OX=5693 PE=1 SV=1	putative 60S acidic ribosomal protein P2 [Trypanosoma theileri]	--
c46716.graph_c0	5	0.06	107	1.32	2	0.03	12	0.19	43	0.62	-1.33712	normal	-3.1628	down	-3.99695	down	1.01366	normal	--	--	--	--	--
c20849.graph_c0	2	0.03	64	0.97	7	0.12	5	0.1	23	0.41	-1.53771	normal	-3.28182	down	-1.70756	normal	1.15379	normal	Molecular Function: binding (GO:0005488);; Biological Process: cellular process (GO:0009987);;	K11968|9.78534e-33|dme:Dmel_CG5659|K11968 ariadne-1 [EC:2.3.2.27] | (RefSeq) ari-1; ariadne 1	Potential E3 ubiquitin-protein ligase ariadne-1 OS=Drosophila melanogaster OX=7227 GN=ari-1 PE=1 SV=2	putative RING finger protein [Leptomonas pyrrhocoris]	--
c47463.graph_c0	15	0.24	157	2.83	21	0.42	39	0.9	94	2.01	-0.848841	normal	-2.86234	down	-2.23742	down	0.454025	normal	Biological Process: transport (GO:0006810);; Cellular Component: integral component of membrane (GO:0016021);;	K15102|3.06468e-87|aga:AgaP_AGAP003586|K15102 solute carrier family 25 (mitochondrial phosphate transporter), member 3 | (RefSeq) AGAP003586-PA	Phosphate carrier protein, mitochondrial OS=Caenorhabditis elegans OX=6239 GN=F01G4.6 PE=2 SV=1	putative mitochondrial phosphate transporter [Leishmania major strain Friedlin]	--
c50515.graph_c0	70	2.75	976	50.22	296	16.96	50	3.11	373	22.89	-2.46783	down	-2.69213	down	-0.460913	normal	1.10424	up	--	--	--	--	--
c52080.graph_c0	2	0.06	71	2.32	6	0.22	2	0.08	30	1.17	-2.77426	normal	-3.65352	down	-2.27031	down	0.934101	normal	Molecular Function: nucleotide binding (GO:0000166);; Cellular Component: mitochondrial inner membrane (GO:0005743);; Molecular Function: hydrolase activity (GO:0016787);;	K08956|6.72397e-56|isc:IscW_ISCW009180|K08956 AFG3 family protein [EC:3.4.24.-] | (RefSeq) ATPase, putative	AFG3-like protein spg-7 OS=Caenorhabditis elegans OX=6239 GN=spg-7 PE=3 SV=2	metallo-peptidase, Clan MA(E), Family M41 [Leishmania mexicana MHOM/GT/2001/U1103]	--
c20177.graph_c0	3	0.06	57	1.3	2	0.05	10	0.29	33	0.89	-1.20521	normal	-3.37327	down	-3.62423	down	0.492156	normal	Molecular Function: DNA binding (GO:0003677);; Cellular Component: kinetoplast (GO:0020023);;	--	kinetoplast-associated protein 3 OS=Crithidia fasciculata OX=5656 GN=KAP3 PE=1 SV=1	unnamed protein product [Phytomonas sp. isolate Hart1]	--
c20771.graph_c0	1	0.02	56	1.43	0	0	11	0.36	23	0.7	-0.601044	normal	-3.86523	down	-4.69808	down	0.965823	normal	--	--	--	--	--
c31713.graph_c0	0	0	69	1.22	3	0.06	5	0.11	26	0.54	-1.70087	normal	-5.03171	down	-2.87665	down	1.0915	normal	--	K19752|2.07575e-23|lgi:LOTGIDRAFT_227827|K19752 dynein assembly factor 3, axonemal | (RefSeq) hypothetical protein	Dynein assembly factor 3, axonemal homolog OS=Drosophila melanogaster OX=7227 GN=CG17669 PE=2 SV=1	hypothetical protein STCU_05294 [Strigomonas culicis]	--
c20092.graph_c0	3	0.05	86	1.72	4	0.09	14	0.36	45	1.07	-1.20134	normal	-3.81137	down	-3.32568	down	0.639475	normal	--	K09272|2.96246e-07|isc:IscW_ISCW020032|K09272 structure-specific recognition protein 1 | (RefSeq) structure-specific recognition protein, putative	FACT complex subunit SSRP1-A OS=Caenorhabditis elegans OX=6239 GN=hmg-4 PE=3 SV=1	unnamed protein product [Phytomonas sp. isolate Hart1]	--
c65398.graph_c0	5	0.06	82	1.03	5	0.07	15	0.24	59	0.88	-1.48726	normal	-3.61184	down	-3.44691	down	0.190274	normal	--	K13341|6.75584e-07|lgi:LOTGIDRAFT_144806|K13341 peroxin-7 | (RefSeq) hypothetical protein	--	conserved hypothetical protein [Leishmania infantum JPCM5]	Peroxisome (ko04146)
c43181.graph_c1	1	0.03	64	2.63	1	0.04	4	0.28	23	1.33	-1.77617	normal	-3.86523	down	-3.70349	down	1.15379	normal	--	--	--	conserved hypothetical protein [Leishmania infantum JPCM5]	--
c35257.graph_c0	4	0.06	78	1.5	4	0.13	13	0.21	24	0.5	-0.44439	normal	-2.60543	down	-2.4439	normal	1.37494	normal	Molecular Function: 6-phosphofructo-2-kinase activity (GO:0003873);; Molecular Function: fructose-2,6-bisphosphate 2-phosphatase activity (GO:0004331);; Molecular Function: ATP binding (GO:0005524);; Biological Process: fructose metabolic process (GO:0006000);; Biological Process: fructose 2,6-bisphosphate metabolic process (GO:0006003);; Biological Process: dephosphorylation (GO:0016311);; Biolo…	K19029|2.16961e-54|aga:AgaP_AGAP012010|K19029 6-phosphofructo-2-kinase / fructose-2,6-biphosphatase 2 [EC:2.7.1.105 3.1.3.46] | (RefSeq) AGAP012010-PA	6-phosphofructo-2-kinase/fructose-2,6-bisphosphatase OS=Caenorhabditis elegans OX=6239 GN=pfkb-1.2 PE=3 SV=2	uncharacterized protein [Leishmania mexicana MHOM/GT/2001/U1103]	Fructose and mannose metabolism (ko00051)
c20887.graph_c0	6	0.09	53	0.86	4	0.07	6	0.12	31	0.6	-1.73289	normal	-2.47897	down	-2.80104	down	0.476825	normal	--	--	--	conserved hypothetical protein [Trypanosoma vivax Y486]	--
c38340.graph_c0	2	0.11	65	3.99	3	0.2	3	0.23	24	1.75	-2.11847	normal	-3.34115	down	-2.76528	down	1.1173	normal	Molecular Function: magnesium ion binding (GO:0000287);; Molecular Function: isocitrate dehydrogenase (NADP+) activity (GO:0004450);; Biological Process: tricarboxylic acid cycle (GO:0006099);; Biological Process: isocitrate metabolic process (GO:0006102);; Molecular Function: NAD binding (GO:0051287);;	--	Isocitrate dehydrogenase [NADP], mitochondrial OS=Dictyostelium discoideum OX=44689 GN=idhM PE=3 SV=1	isocitrate dehydrogenase [Angomonas deanei]	--
c39827.graph_c0	2	0.02	103	1.19	8	0.1	18	0.27	37	0.51	-0.602517	normal	-3.9488	down	-2.20249	down	1.16981	normal	--	--	--	--	--
c40830.graph_c0	3	0.06	69	1.62	2	0.05	5	0.15	28	0.78	-1.80021	normal	-3.14246	down	-3.39417	down	0.989234	normal	Molecular Function: threonine-tRNA ligase activity (GO:0004829);; Molecular Function: GTP binding (GO:0005525);; Cellular Component: integral component of membrane (GO:0016021);;	--	Developmentally-regulated GTP-binding protein 1 homolog OS=Dictyostelium discoideum OX=44689 GN=drg1 PE=3 SV=1	developmentally regulated GTP-binding protein [Trypanosoma cruzi Dm28c]	--
c41634.graph_c0	3	0.04	83	1.11	5	0.07	6	0.1	38	0.6	-2.00999	normal	-3.57219	down	-2.8244	down	0.826035	normal	--	K12471|1.105e-15|cmk:103177297|K12471 epsin | (RefSeq) clint1; clathrin interactor 1	Epsin OS=Dictyostelium discoideum OX=44689 GN=epnA PE=3 SV=1	putative epsin [Leishmania major strain Friedlin]	Endocytosis (ko04144)
c34112.graph_c0	2	0.07	48	1.84	4	0.17	8	0.39	29	1.32	-1.30438	normal	-3.60593	down	-2.70769	down	0.430404	normal	Molecular Function: GTP binding (GO:0005525);; Cellular Component: intracellular (GO:0005622);; Biological Process: small GTPase mediated signal transduction (GO:0007264);;	K07944|6.78535e-61|oaa:100080808|K07944 ADP-ribosylation factor-like protein 3 | (RefSeq) ARL3; ADP ribosylation factor like GTPase 3	ADP-ribosylation factor-like protein 3 OS=Caenorhabditis elegans OX=6239 GN=arl-3 PE=1 SV=1	putative ADP ribosylation factor 3 [Leptomonas seymouri]	--
c31513.graph_c0	0	0	52	1.6	0	0	3	0.12	21	0.77	-1.94199	normal	-4.73405	down	-4.57212	down	0.98609	normal	Cellular Component: membrane (GO:0016020);;	--	--	amastin-like protein [Leptomonas seymouri]	--
c27807.graph_c0	0	0	81	1.06	1	0.01	4	0.07	24	0.37	-1.83263	normal	-4.91991	down	-3.76257	down	1.42838	normal	--	--	--	hypothetical protein ABB37_04276 [Leptomonas pyrrhocoris]	--
c37635.graph_c0	4	0.05	74	1.07	2	0.03	2	0.04	30	0.52	-2.77426	normal	-2.9178	down	-3.49064	down	0.992605	normal	--	--	Probable sphingosine-1-phosphate phosphatase OS=Dictyostelium discoideum OX=44689 GN=sppA PE=3 SV=1	putative sphingosine-1-phosphate phosphatase [Leptomonas pyrrhocoris]	--
c20312.graph_c0	1	0.01	61	0.81	1	0.01	10	0.17	30	0.47	-1.07614	normal	-4.23693	down	-4.07379	down	0.71994	normal	--	--	--	hypothetical protein DQ04_23771000 [Trypanosoma grayi]	--
c18284.graph_c0	2	0.04	66	2.02	3	0.16	2	0.06	28	0.93	-2.68132	normal	-3.55672	down	-2.98003	down	0.926488	normal	Biological Process: cilium-dependent cell motility (GO:0060285);;	--	Dynein assembly factor 1, axonemal homolog OS=Anopheles gambiae OX=7165 GN=AGAP009594 PE=3 SV=2	U2 small nuclear ribonucleoprotein A&apos; [Strigomonas culicis]	--
c35010.graph_c0	38	1.93	373	21.37	54	2.96	127	8.32	248	15.74	-0.564924	normal	-2.96912	down	-2.30667	down	0.306534	normal	Molecular Function: structural constituent of ribosome (GO:0003735);; Cellular Component: ribosome (GO:0005840);; Biological Process: translation (GO:0006412);;	K02918|1.87345e-25|mgp:100551385|K02918 large subunit ribosomal protein L35e | (RefSeq) RPL35; ribosomal protein L35	60S ribosomal protein L35 OS=Caenorhabditis elegans OX=6239 GN=rpl-35 PE=3 SV=1	putative 60S ribosomal protein L35 [Leptomonas pyrrhocoris]	Ribosome (ko03010)
c24747.graph_c0	1	0.02	68	1.51	3	0.07	8	0.23	28	0.72	-1.25716	normal	-4.14013	down	-2.98003	down	0.96862	normal	--	--	--	--	--
c35041.graph_c0	5	0.06	140	1.83	6	0.09	23	0.38	65	1.01	-1.05399	normal	-3.74974	down	-3.36245	down	0.814294	normal	Molecular Function: iron ion binding (GO:0005506);; Molecular Function: methyltransferase activity (GO:0008168);; Molecular Function: sterol 14-demethylase activity (GO:0008398);; Cellular Component: integral component of membrane (GO:0016021);; Biological Process: sterol biosynthetic process (GO:0016126);; Molecular Function: heme binding (GO:0020037);; Biological Process: methylation (GO:003225…	K05917|6.76067e-73|acs:100557431|K05917 sterol 14-demethylase [EC:1.14.13.70] | (RefSeq) lanosterol 14-alpha demethylase	Sterol 14-alpha demethylase OS=Trypanosoma cruzi (strain CL Brener) OX=353153 GN=CYP51 PE=1 SV=1	putative lanosterol 14-alpha-demethylase [Leishmania major]	Steroid biosynthesis (ko00100)
c47625.graph_c0	1	0.02	66	1.2	4	0.08	10	0.23	33	0.71	-1.20521	normal	-4.37094	down	-2.88871	down	0.698644	normal	--	--	--	conserved hypothetical protein [Leishmania mexicana MHOM/GT/2001/U1103]	--
c57520.graph_c2	8	0.23	113	3.57	8	0.28	13	0.52	37	1.39	-1.02832	normal	-2.36591	down	-2.20249	down	1.30167	normal	Molecular Function: DNA binding (GO:0003677);; Cellular Component: nucleus (GO:0005634);; Biological Process: regulation of DNA replication (GO:0006275);; Molecular Function: DNA polymerase processivity factor activity (GO:0030337);;	K04802|1.63145e-65|aag:AaeL_AAEL012545|K04802 proliferating cell nuclear antigen | (RefSeq) AAEL012545-PA	Proliferating cell nuclear antigen OS=Drosophila melanogaster OX=7227 GN=PCNA PE=1 SV=2	putative Proliferative cell nuclear antigen (PCNA) [Leptomonas seymouri]	DNA replication (ko03030);; Base excision repair (ko03410);; Nucleotide excision repair (ko03420);; Mismatch repair (ko03430)
c43739.graph_c0	3	0.03	81	1.64	7	0.08	16	0.31	39	0.7	-0.830147	normal	-3.60889	down	-2.44641	down	0.755154	normal	Molecular Function: methyltransferase activity (GO:0008168);; Biological Process: methylation (GO:0032259);;	K15335|6.24287e-50|mde:101892384|K15335 tRNA (cytosine34-C5)-methyltransferase [EC:2.1.1.203] | (RefSeq) tRNA (cytosine(34)-C(5))-methyltransferase	tRNA (cytosine(34)-C(5))-methyltransferase OS=Drosophila melanogaster OX=7227 GN=Nsun2 PE=2 SV=1	conserved hypothetical protein [Leishmania major strain Friedlin]	--
c45831.graph_c0	4	0.05	55	0.78	1	0.02	6	0.11	31	0.52	-1.73289	normal	-2.96386	down	-4.11971	down	0.52883	normal	--	--	--	hypothetical protein ABL78_5231 [Leptomonas seymouri]	--
c40543.graph_c0	5	0.08	75	1.29	6	0.11	11	0.26	48	0.95	-1.59943	normal	-3.31868	down	-2.93217	down	0.354909	normal	Molecular Function: nucleic acid binding (GO:0003676);; Molecular Function: lysine-tRNA ligase activity (GO:0004824);; Molecular Function: ATP binding (GO:0005524);; Cellular Component: cytoplasm (GO:0005737);; Biological Process: lysyl-tRNA aminoacylation (GO:0006430);;	K04567|1.85168e-180|asn:102368477|K04567 lysyl-tRNA synthetase, class II [EC:6.1.1.6] | (RefSeq) KARS; lysyl-tRNA synthetase	Lysine--tRNA ligase OS=Caenorhabditis elegans OX=6239 GN=kars-1 PE=3 SV=1	putative lysyl-tRNA synthetase [Leptomonas seymouri]	Aminoacyl-tRNA biosynthesis (ko00970)
c36100.graph_c0	5	0.09	40	0.84	1	0.02	6	0.16	25	0.62	-1.44393	normal	-2.3997	down	-3.81933	down	0.380821	normal	--	--	--	hypothetical protein TCSYLVIO_009985 [Trypanosoma cruzi]	--
c19487.graph_c0	2	0.03	34	0.65	0	0	6	0.15	23	0.52	-1.33313	normal	-3.28182	down	-4.69808	down	0.269907	normal	--	--	--	PhnP protein [Trypanosoma theileri]	--
c49152.graph_c0	10	0.15	194	3.21	25	0.46	25	0.53	126	2.47	-1.8744	down	-3.82216	down	-2.41561	down	0.338762	normal	Cellular Component: integral component of membrane (GO:0016021);;	K10251|3.83538e-38|cel:CELE_C56G2.6|K10251 17beta-estradiol 17-dehydrogenase / very-long-chain 3-oxoacyl-CoA reductase [EC:1.1.1.62 1.1.1.330] | (RefSeq) let-767; Uncharacterized protein	Very-long-chain 3-oxooacyl-coA reductase let-767 OS=Caenorhabditis elegans OX=6239 GN=let-767 PE=1 SV=2	unnamed protein product [Phytomonas sp. isolate EM1]	Fatty acid elongation (ko00062);; Biosynthesis of unsaturated fatty acids (ko01040);; Fatty acid metabolism (ko01212)
c50050.graph_c0	11	0.08	237	2.38	8	0.08	18	0.19	126	1.5	-2.31567	down	-3.6967	down	-3.94534	down	0.625597	normal	Molecular Function: protein serine/threonine kinase activity (GO:0004674);; Molecular Function: ATP binding (GO:0005524);; Biological Process: protein phosphorylation (GO:0006468);;	K08823|1.74628e-53|cel:CELE_E02H4.3|K08823 CDC-like kinase [EC:2.7.12.1] | (RefSeq) madd-3; Uncharacterized protein	Probable dual specificity protein kinase madd-3 OS=Caenorhabditis elegans OX=6239 GN=madd-3 PE=1 SV=1	putative protein kinase [Leptomonas pyrrhocoris]	--
c54192.graph_c2	32	0.47	277	3.81	30	1.06	40	0.98	143	2.19	-1.40837	normal	-2.41925	down	-2.34327	down	0.668357	normal	--	--	--	--	--
c62150.graph_c4	9	0.12	145	2.01	8	0.13	22	0.47	66	1.06	-1.13531	normal	-3.03515	down	-3.02194	down	0.842775	normal	--	--	--	--	--
c19579.graph_c0	1	0.03	39	1.08	2	0.06	9	0.32	30	0.99	-1.20663	normal	-4.23693	down	-3.49064	down	0.0938667	normal	--	--	--	--	--
c39960.graph_c0	3	0.04	83	1.47	0	0	7	0.14	27	0.61	-1.36767	normal	-3.09151	down	-4.92115	down	1.30083	normal	--	--	Lateral signaling target protein 2 homolog OS=Drosophila willistoni OX=7260 GN=GK22512 PE=3 SV=1	hypothetical protein, conserved [Leishmania donovani]	--
c37494.graph_c0	8	0.2	70	1.55	3	0.06	23	0.67	47	1.41	-0.603055	normal	-2.70438	down	-3.70856	down	0.286987	normal	--	--	--	--	--
c27288.graph_c2	0	0	30	0.52	1	0.02	5	0.11	24	0.49	-1.59417	normal	-4.91991	down	-3.76257	down	0.0390259	normal	--	--	--	--	--
c45970.graph_c0	0	0	233	2.36	5	0.06	6	0.08	72	0.87	-2.89659	down	-6.47274	down	-3.73018	down	1.39817	up	Molecular Function: kinase activity (GO:0016301);; Biological Process: phosphorylation (GO:0016310);; Biological Process: phosphatidylinositol metabolic process (GO:0046488);; Biological Process: regulation of cellular process (GO:0050794);;	--	Serine/threonine-protein kinase ATR OS=Caenorhabditis elegans OX=6239 GN=atl-1 PE=2 SV=2	phosphatidylinositol kinase, putative [Leishmania guyanensis]	--
c19785.graph_c0	1	0.01	105	1.47	0	0	11	0.2	32	0.53	-1.0438	normal	-4.32763	down	-5.1588	down	1.39941	up	--	--	--	--	--
c51331.graph_c0	4	0.06	180	5.38	4	0.08	29	0.82	66	2.44	-0.760057	normal	-4.03421	down	-3.86898	down	1.15186	normal	Biological Process: metabolic process (GO:0008152);; Molecular Function: ligase activity (GO:0016874);;	K01897|5.18631e-58|bfo:BRAFLDRAFT_286814|K01897 long-chain acyl-CoA synthetase [EC:6.2.1.3] | (RefSeq) hypothetical protein	Fatty acyl-CoA synthetase A OS=Dictyostelium discoideum OX=44689 GN=fcsA PE=1 SV=1	long chain fatty acid CoA ligase [Angomonas deanei]	Fatty acid biosynthesis (ko00061);; Fatty acid degradation (ko00071);; Fatty acid metabolism (ko01212);; Peroxisome (ko04146)
c65956.graph_c0	3	0.08	47	1.46	1	0.03	3	0.12	24	0.89	-2.11847	normal	-2.92689	down	-3.76257	down	0.661837	normal	--	K17550|2.04164e-28|oaa:100082676|K17550 protein phosphatase 1 regulatory subunit 7 | (RefSeq) PPP1R7; protein phosphatase 1 regulatory subunit 7	Protein phosphatase 1 regulatory subunit pprA OS=Dictyostelium discoideum OX=44689 GN=pprA PE=3 SV=1	protein phosphatase type 1 regulator-like protein [Strigomonas culicis]	--
c25902.graph_c0	2	0.03	88	1.56	1	0.02	6	0.14	21	0.44	-1.21312	normal	-3.1553	down	-3.57753	down	1.72856	up	Biological Process: TOR signaling (GO:0031929);; Cellular Component: TORC2 complex (GO:0031932);;	--	--	hypothetical protein TRSC58_01127 [Trypanosoma rangeli SC58]	--
c19777.graph_c0	0	0	85	1.38	7	0.13	5	0.1	31	0.6	-1.93747	normal	-5.27834	down	-2.12378	normal	1.14338	normal	--	--	--	hypothetical protein ABL78_4483 [Leptomonas seymouri]	--
c55411.graph_c1	10	0.13	206	2.97	31	0.5	58	1.07	119	2.04	-0.628324	normal	-3.74025	down	-2.03428	down	0.506354	normal	Molecular Function: GTPase activity (GO:0003924);; Molecular Function: GTP binding (GO:0005525);; Cellular Component: nucleus (GO:0005634);; Biological Process: intracellular protein transport (GO:0006886);; Biological Process: nucleocytoplasmic transport (GO:0006913);; Biological Process: small GTPase mediated signal transduction (GO:0007264);;	K07936|6.24584e-95|aqu:100635059|K07936 GTP-binding nuclear protein Ran | (RefSeq) GTP-binding nuclear protein Ran	GTP-binding nuclear protein Ran OS=Brugia malayi OX=6279 GN=Bm1_44725 PE=2 SV=2	GTP-binding protein, putative [Leishmania braziliensis MHOM/BR/75/M2904]	Ribosome biogenesis in eukaryotes (ko03008);; RNA transport (ko03013)
[truncated: 2,268 more rows]

## Sheet: Cluster3
Cluster 3
[truncated: 532 more rows]

## Sheet: Cluster 4
Cluster 4
[truncated: 593 more rows]

## Sheet: Cluster5
Cluster 5
[truncated: 948 more rows]
