# Supplementary material for: Comparative Analysis of Adelphocoris suturalis Jakovlev (Hemiptera: Miridae) Immune Responses to Fungal and Bacterial Pathogens
Source: Front Physiol. 2021 Mar 18;12:646721. doi: 10.3389/fphys.2021.646721 (PMC8012897; doi:10.3389/fphys.2021.646721)
Supplement: Supplementary file 3 [file Table_3.XLSX]

## Sheet: Immunity-related genes
Table S3. Immunity-related genes identified in Adelphocoris suturalis transcriptome.
Gene name	Assembly No.	Ec6h_count	Ec6h_FPKM	Ec6h_regulated	Ec12h_count	Ec12h_FPKM	Ec12h_regulated	Bb49h_count	Bb49h_FPKM	Bb49h_regulated	Bb84h_count	Bb84h_FPKM	Bb84h_regulated	Ctrl_count	Crtl_FPKM
Recognition
SR (scavenger receptor)
AS-SR-1	>c55866.graph_c0	107	2.82	no	83	2.31	no	70	2.23	no	24	0.97	no	73	2.27
AS-SR-2	>c63003.graph_c0	2539	22.72	no	1836	18.7	no	2311	24.92	no	2579	34.52	no	2994	37.83
AS-SR-3	>c54866.graph_c0	135	2.03	no	65	1.23	no	70	1.72	no	9	0.18	down	89	1.86
AS-SR-4	>c64140.graph_c1	1137	16.98	no	910	14.79	no	843	15.56	no	940	19.97	no	767	15.2
AS-SR-5	>c62863.graph_c0	54	0.79	down	59	1.1	down	65	1.2	no	82	2.11	no	119	2.76
CTL (C-type-lectin)
AS-CTL-1	>c52671.graph_c0	3417	90.62	down	4481	131.74	no	7136	232.27	no	597	22.47	down	5990	209.47
AS-CTL-2	>c43664.graph_c0	219	12.98	no	137	8.99	no	138	10.38	no	145	12.77	no	88	7.06
AS-CTL-3	>c56988.graph_c0	903	26.25	no	695	22.94	no	856	30.44	no	882	36.12	no	726	28.21
AS-CTL-4	>c55249.graph_c0	127	3.78	down	60	2.01	no	78	2.86	down	878	36.99	no	940	36.9
AS-CTL-5	>c57892.graph_c0	16	0.39	down	16	0.44	down	392	11.85	no	881	30.67	up	223	7.23
AS-CTL-6	>c48999.graph_c0	324	15.79	down	267	14.32	down	5278	313.35	no	13321	911.89	no	5991	383.27
AS-CTL-7	>c51020.graph_c0	820	64.55	no	1010	86.6	no	463	43.96	no	899	98.28	no	581	59.68
AS-CTL-8	>c55178.graph_c0	2393	65.99	no	1698	51.92	no	8158	276.01	up	12463	486.72	up	1961	71.3
AS-CTL-9	>c51896.graph_c0	139	10.15	no	153	12.12	no	119	10.74	no	119	12.06	no	127	12.13
AS-CTL-10	>c64247.graph_c0	127	1.91	down	100	1.65	down	118	1.99	down	622	12.57	no	374	7.04
AS-CTL-11	>c48457.graph_c0	1210	39.83	no	852	31.65	no	661	26.8	no	1084	50.6	no	997	43.92
AS-CTL-12	>c47885.graph_c0	3295	236.12	no	2610	204.24	no	2535	219.61	no	1533	152.95	no	2435	228.09
GALE (galectin)
AS-GALE-1	>c62991.graph_c0	216	3.15	no	130	1.86	no	155	2.76	no	101	1.9	no	118	1.88
AS-GALE-2	>c52609.graph_c0	274	7.62	no	247	7.63	no	332	11.33	no	118	4.68	no	251	9.2
AS-GALE-3	>c58598.graph_c0	343	8.3	no	322	8.69	no	222	6.63	no	292	10.11	no	220	7.01
TEP(Thioester-containing protein)
AS-TEP-1	>c63973.graph_c0	670	3.99	no	718	4.77	no	683	5.02	no	436	3.7	no	631	4.97
AS-TEP-2	>c49545.graph_c0	76	1.36	no	61	1.13	no	62	1.36	no	31	0.72	no	48	1.17
FREP
AS-FREP-1	>c62753.graph_c0	828	11.05	no	469	7.04	no	324	6.38	no	145	2.41	no	431	7.41
AS-FREP-2	>c58650.graph_c0	513	4.42	down	293	2.82	down	395	4.2	down	1426	17.53	no	1233	14.06
NimB (Nimrod B)
AS-NimB-1	>c55382.graph_c0	21	0.41	no	38	1.52	no	32	1.35	no	48	2.55	no	44	1.24
AS-NimB-2	>c54233.graph_c0	32	1.54	no	23	0.81	down	47	1.76	no	39	2.19	no	63	2.43
DRPR (Draper)
AS-DRPR-1	>c64904.graph_c0	1846	10.37	no	1985	12.45	no	2236	15.53	no	2690	21.58	no	2357	17.53
AS-DRPR-2	>c64640.graph_c1	195	1.63	no	160	1.49	no	142	1.47	no	119	1.42	no	140	1.55
PGRP (peptidoglycan recognition protein)
AS-PGRP-1	>c57127.graph_c0	581	14.98	no	1011	28.93	up	235	7.46	no	239	8.75	no	265	9.02
AS-PGRP-2	>c58806.graph_c0	168	5.71	up	307	12.07	up	73	3.3	no	70	3.71	no	59	2.67
GNBP (Gram-negative binding protein)
AS-GNBP-1	>c58900.graph_c0	1212	46.92	up	2415	89.99	up	2130	62.36	up	885	40.96	no	482	22.23
AS-GNBP-2	>c50840.graph_c0	3778	99.4	no	3186	92.95	no	6381	206.09	up	6753	251.77	up	2739	95.03
AS-GNBP-3	>c54743.graph_c0	150	5.64	up	190	7.9	no	94	4.33	up	73	3.86	no	31	1.54
AS-GNBP-4	>c65033.graph_c0	755	7.31	no	731	7.85	no	1180	16.88	no	955	14.24	no	990	15.19
Modulation
Serpin (serine proteases inhibitor)
AS-Serpin-1	>c53294.graph_c0	2025	39.52	no	1686	36.56	no	1921	46.12	no	4272	118.44	no	2254	58.1
AS-Serpin-2	>c64988.graph_c0	4048	33.13	no	4563	41.31	no	5944	63.36	no	6215	77.45	no	3206	33.52
AS-Serpin-3	>c61038.graph_c0	1330	26.51	no	871	19.28	no	1445	35.35	no	842	23.74	no	785	20.62
AS-Serpin-4	>c56992.graph_c0	4707	96.14	no	5417	127.87	no	8560	226.43	up	6409	189.76	no	3174	79.54
AS-Serpin-5	>c56762.graph_c0	74	3.02	down	81	4.05	down	3914	76.93	up	2800	61.22	no	1708	35.43
AS-Serpin-6	>c64268.graph_c0	23	0.24	down	102	1.15	down	482	6.1	no	127	1.87	no	226	3.03
AS-Serpin-7	>c53965.graph_c0	45	0.97	no	8	0.19	down	5	0.13	down	42	1.27	no	52	1.46
AS-Serpin-8	>c63125.graph_c0	50	0.76	no	32	0.59	down	137	2.53	no	49	1.12	no	74	1.23
SP (serine protease)
AS-SP-1	>c56502.graph_c0	113750	3815.13	no	103881	3940.45	no	76291	3135.98	no	90708	4314.76	no	78216	3445.85
AS-SP-2	>c51182.graph_c0	111	4.4	no	61	2.83	no	67	3.22	no	28	1.67	no	86	4.52
AS-SP-3	>c50625.graph_c0	78	2.92	no	54	2.26	no	80	3.56	no	14	0.75	no	46	2.25
AS-SP-4	>c49224.graph_c0	155	5.42	no	113	4.39	no	186	7.66	no	42	2.01	no	116	5.24
AS-SP-5	>c48395.graph_c0	44	2.07	no	12	0.75	no	26	1.53	no	8	0.56	no	24	1.48
AS-SP-6	>c46036.graph_c0	105	3.86	no	63	2.5	no	94	4.28	no	24	1.24	no	63	3
AS-SP-7	>c58673.graph_c3	8626	920.55	no	9348	1059.86	no	6448	813.52	no	6021	875.33	no	6873	931.7
AS-SP-8	>c52773.graph_c0	38	0.61	no	16	0.29	no	25	0.53	no	19	0.45	no	17	0.36
AS-SP-9	>c44692.graph_c0	38	1.43	no	11	0.46	no	12	0.55	no	2	0.11	no	9	0.45
AS-SP-10	>c57390.graph_c0	244	16.16	no	172	11.8	no	152	13.12	no	45	4.52	no	126	11.33
AS-SP-11	>c54064.graph_c0	222	8.8	no	163	6.86	no	170	7.98	no	39	2.32	no	131	6.65
AS-SP-12	>c52912.graph_c0	38	1.49	no	18	0.78	no	20	0.96	no	5	0.28	no	14	0.72
AS-SP-13	>c46740.graph_c0	106	3.63	no	102	3.38	no	142	5.9	no	50	1.84	no	104	3.94
AS-SP-14	>c58986.graph_c0	25	0.59	no	0	0	down	44	1.28	no	144	4.79	up	57	1.76
AS-SP-15	>c48690.graph_c0	37	1.06	no	14	0.44	no	24	0.84	no	5	0.2	no	28	1.06
AS-SP-16	>c49614.graph_c0	45	1.84	no	25	1.13	no	71	3.8	no	19	1.1	no	42	2.26
AS-SP-17	>c51494.graph_c0	67	1.74	no	43	1.24	no	57	1.81	no	19	0.7	no	31	1.06
AS-SP-18	>c64935.graph_c0	3674	76.42	no	3808	87.97	up	2677	68.48	no	879	25.98	no	1503	41.26
AS-SP-19	>c64069.graph_c0	274	2.15	no	213	1.86	no	214	2.08	no	100	1.12	no	212	2.2
AS-SP-20	>c57027.graph_c0	897	13.55	no	963	16.2	no	2062	38.39	up	2388	51.47	up	754	15.08
cSP (CLIP serine protease)
AS-cSP-1	>c62069.graph_c0	91	1.15	no	88	2.03	no	28	2.61	down	528	7.35	up	136	1.9
AS-cSP-2	>c56015.graph_c0	258	8.8	no	212	7.93	no	332	13.85	no	76	3.6	no	213	9.52
AS-cSP-3	>c44556.graph_c0	1058	51.58	no	879	46.78	no	669	39.56	no	823	55.57	no	710	45.47
Toll pathway
ML (MD2-like )
AS-ML-1	>c49901.graph_c0	2030	113.95	no	2846	175.71	no	3612	246.75	no	3766	296.02	no	2267	166.75
AS-ML-2	>c56350.graph_c0	142	4.35	no	120	4.04	no	142	5.29	no	209	8.99	no	205	8.25
AS-ML-3	>c23709.graph_c0	224	20.49	no	170	16.86	no	233	25.6	no	56	7.08	no	111	13.22
AS-ML-4	>c38450.graph_c0	304	19.13	no	1062	73.23	up	140	10.68	no	98	8.62	no	206	16.97
AS-ML-5	>c36731.graph_c0	3509	190.2	no	2362	140.8	no	2511	164.36	no	4658	352.81	no	2801	198.64
Cactus
AS-Cactus	>c52422.graph_c0	26	0.37	no	35	0.56	no	42	0.79	no	89	2.2	no	49	1.01
Pelle
AS-Pelle	>c61660.graph_c0	205	3.03	no	167	3.3	no	236	4.13	no	52	2.18	no	177	3.33
Tube
AS-Tube	>c52144.graph_c0	286	9.45	no	249	9.09	no	283	11.7	no	80	3.61	no	167	7.24
Pellino
AS-Pellino	>c62074.graph_c2	582	7.85	no	624	8.51	no	418	6.1	no	477	7.97	no	469	7.28
Cactin
AS-Cactin	>c62099.graph_c0	1356	15.02	no	1352	16.71	no	848	11.63	no	738	11.66	no	822	12.03
spätzle (SPZ)
AS-spz-1	>c56710.graph_c0	1778	36.85	up	1369	31.54	up	444	11.32	no	339	9.97	no	280	7.66
AS-spz-2	>c62158.graph_c0	363	4.28	no	260	3.02	no	289	3.81	no	211	3.19	no	313	4.57
Toll
AS-Toll-1	>c65048.graph_c0	572	1.92	no	606	2.28	no	780	3.24	no	419	2.02	no	606	2.7
AS-Toll-2	>c63153.graph_c0	447	5.08	no	448	5.66	no	427	5.96	no	203	3.28	no	443	6.67
Tollip (Toll interacting protein)
AS-Tollip-1	>c64343.graph_c0	2294	18.12	no	2197	19.37	no	1736	16.94	no	1773	19.99	no	1697	17.75
ECSIT (Evolutionarily conserved signalling intermediate)
AS-ECSIT	>c53269.graph_c0	453	9.51	no	420	9.8	no	547	14.12	no	392	11.69	no	391	10.84
IMD pathway
REL (Relish)
AS-REL	>c58608.graph_c0	8573	107.58	up	8613	119.87	up	2128	33.02	no	2379	42.77	no	2140	35.82
Caspar
AS-Caspar	>c54894.graph_c0	3069	49.08	no	2648	47.12	no	2567	50.58	no	1836	41.79	no	2092	44.21
Casps (Caspase)
AS-Casps-1	>c61766.graph_c0	804	22.54	no	716	22.34	no	696	23.83	no	636	25.17	no	510	18.71
AS-Casps-2	>c61144.graph_c0	90	1.35	no	74	2.28	no	61	1.13	no	57	1.26	no	48	0.96
AS-Casps-3	>c57221.graph_c0	62	0.91	no	34	0.51	no	40	0.77	no	39	0.74	no	41	0.97
IAP (inhibitors of apoptosis protein)
AS-IAP-1	>c59720.graph_c1	1782	130.29	no	1431	110.64	no	2197	191.58	no	678	56.45	no	1434	140.7
AS-IAP-2	>c56819.graph_c1	15873	177.39	no	14836	184.84	no	7581	104.43	no	7640	121.71	no	7668	113.29
AS-IAP-3	>c55843.graph_c0	25	0.47	no	28	0.52	no	28	0.63	no	46	1.15	no	19	0.46
Ubc13
AS-Ubc13-1	>c52936.graph_c0	7786	119.37	no	6756	115.28	no	7836	148.03	no	5382	117.42	no	6151	124.65
AS-Ubc13-2	>c58778.graph_c0	6106	99.53	no	3520	57.13	down	9818	222.75	no	7881	216.16	no	7181	174.96
AS-Ubc13-3	>c38488.graph_c0	265	4.42	no	237	4.41	no	154	3.16	no	224	5.31	no	192	4.23
JNK pathway
Jra (Jun)
AS-Jra	>c46060.graph_c0	6106	58.24	up	4352	46.3	up	1848	21.76	no	1685	22.94	no	1268	16.01
kay (Fos)
AS-kay	>c59793.graph_c0	796	24.79	no	816	29.12	no	417	18.78	no	410	20.01	no	364	16.84
Hem
AS-Hem	>c54983.graph_c0	953	10.58	no	862	10.62	no	932	13.16	no	766	12.15	no	877	12.77
JAK/STAT pathway
Domeless
AS-Domeless	>c64735.graph_c0	1248	6.83	no	1373	8.21	no	1092	7.55	no	838	6.39	no	934	6.44
HOP (Hopscotch)
AS-HOP-1	>c52992.graph_c0	365	11.09	no	360	12.46	no	336	12.41	no	284	10.41	no	286	10.47
STAT (Signal Transducer and Activator of Transcription)
AS-STAT	>c58009.graph_c1	563	10.38	no	419	7.45	no	448	8.82	no	315	7.85	no	426	9.77
PIAS
AS-PIAS-1	>c62773.graph_c0	681	7.22	no	527	6.35	no	482	6.37	no	289	4.4	no	417	6.04
AS-PIAS-2	>c55363.graph_c0	181	5.03	no	190	5.8	no	199	7.03	no	48	1.86	no	127	4.81
SOCS
AS-SOCS-1	>c53270.graph_c0	423	9.27	up	408	9.93	up	171	4.61	no	223	6.94	no	120	3.47
AS-SOCS-2	>c58184.graph_c0	61	2.12	no	98	3.91	no	61	2.81	no	66	3.1	no	54	2.55
Effectors
PPO
AS-PPO-1	>c63060.graph_c0	407	5.24	down	982	14.46	down	813	14.15	down	1995	39.46	no	1984	34.86
AS-PPO-2	>c59444.graph_c2	148	7.21	down	363	19.46	down	466	27.72	no	858	58.75	no	829	53.05
AS-PPO-3	>c63387.graph_c0	746	9.84	down	571	9.8	down	2126	26.4	no	2345	51.92	no	1345	21.81
AS-PPO-4	>c53156.graph_c3	252775	6244.75	no	289485	7509.87	no	287693	8710.46	no	503614	16157.6	no	412774	12760
Hep (Hemipterous)
AS-Hep-1	>c61163.graph_c0	769	18.66	no	576	15.51	no	580	17.32	no	316	10.86	no	518	16.57
AS-Hep-2	>c52746.graph_c0	211	4.42	no	154	3.5	no	194	4.81	no	72	2.08	no	143	3.71
lys (Lysozyme)
AS-lys-1	>c55862.graph_c0	4524	342.44	no	7688	626.88	no	5919	532.95	no	3879	404.51	no	4228	413.25
AS-lys-2	>c50139.graph_c0	652	20.45	up	1059	36.8	up	500	19.22	up	154	6.84	no	104	4.3
AS-lys-3	>c56868.graph_c0	1927	84.05	no	3080	149.41	no	3456	187.19	no	2706	172.76	no	1752	101.21
LLP (lysozyme-like protein)
AS-LLP-1	>c52985.graph_c0	1632	56.28	no	1323	50.44	no	893	37.67	no	1150	55.94	no	927	42.06
Defensin
AS-Defensin	>c56734.graph_c5	29428	2472.17	up	39125	3944.69	up	833	123.04	no	565	108.11	no	1028	169.46
HPX (hypothetical peroxidase)
AS-HPX-1	>c64695.graph_c0	117	0.8	down	59	0.4	down	52	0.39	down	424	3.83	no	348	2.87
AS-HPX-2	>c59501.graph_c0	29	0.41	down	42	0.64	down	120	1.9	down	1113	19.89	no	1360	22.53
AS-HPX-3	>c59439.graph_c1	1929	31.95	no	1137	21.42	down	1225	19.81	down	4883	78.58	no	2681	40.99
AS-HPX-4	>c55214.graph_c0	37	0.42	down	28	0.36	down	204	2.89	down	2307	37.59	no	4367	66.01
AS-HPX-5	>c52766.graph_c0	417	5.51	no	340	4.94	down	532	8.91	no	827	15.56	no	660	11.47
AS-HPX-6	>c52025.graph_c0	196	3.02	no	194	3.33	no	320	6.08	no	104	2.28	no	172	3.51
SOD (Superoxide dismutase)
AS-SOD-1	>c61725.graph_c1	11787	149.62	no	10354	146.47	no	8606	134.8	no	7211	130.82	no	7718	129.58
AS-SOD-2	>c48979.graph_c0	4442	284.99	no	3926	275.64	no	5981	465.03	no	1511	135.36	no	3560	298.85
AS-SOD-3	>c41699.graph_c0	219	14.02	no	182	12.76	no	397	30.81	no	105	9.39	no	207	17.35
AS-SOD-4	>c58258.graph_c0	409	7.53	no	124	2.56	down	72	1.62	down	358	9.39	no	582	14.11
AS-SOD-5	>c55259.graph_c0	1577	53.19	no	1214	45.92	no	1347	54.44	no	585	27.28	no	976	40.97
AS-SOD-6	>c61005.graph_c0	2741	28.22	no	2618	30.06	no	2498	31.74	no	1915	28.11	no	2271	30.94
AS-SOD-7	>c59435.graph_c0	9109	224.94	no	7817	229.14	no	8048	284.22	no	3028	119.47	no	7276	261.06
AS-SOD-8	>c46667.graph_c0	327	19.83	no	274	18.21	no	437	32.16	no	137	11.62	no	240	19.08
GTX (glutathione peroxidase)
AS-GTX-1	>c55937.graph_c0	238	9.87	no	215	9.81	no	371	18.76	no	98	5.81	no	224	12.23
AS-GTX-2	>c43861.graph_c0	3499	87.3	no	3335	92.14	no	3233	99.08	no	2388	83.89	no	2564	83.95
AS-GTX-3	>c55445.graph_c0	7760	125.7	no	5377	96.92	no	4485	89.5	no	5219	120.27	no	5823	124.65
Cat (catalase)
AS-Cat-1	>c60765.graph_c0	30234	410.73	no	26248	397.06	no	21033	351.73	no	31561	610.01	no	25407	456.15
AS-Cat-2	>c25360.graph_c0	2029	36.03	no	2060	40.68	no	4163	91.02	no	655	16.54	down	2983	69.99
AS-Cat-3	>c58481.graph_c0	79	1.2	no	86	1.45	no	49	0.92	no	14	0.3	no	53	1.06
AS-Cat-4	>c62745.graph_c0	2	0.04	down	7	0.16	down	158	4.09	no	223	6.68	no	101	2.81
AS-Cat-5	>c65011.graph_c0	71	0.33	down	1964	22.1	no	113	0.7	down	208	1.82	down	886	10.41
AS-Cat-6	>c61117.graph_c0	0	0	down	101	2.23	down	1118	27.29	no	1433	40.37	up	618	16.18
TPX1 (thioredoxin peroxidase 1)
AS-TPX1-1	>c50763.graph_c0	8878	406.44	no	7076	357	no	4289	239.56	no	2499	160.96	no	4031	242.54
AS-TPX1-2	>c59354.graph_c0	1973	31.36	no	2134	37.75	no	2032	39.78	no	1658	37.5	no	1431	30.07
AS-TPX1-3	>c44715.graph_c0	1496	43.96	no	1437	46.79	no	1679	60.52	no	1134	47.2	no	1220	47.27
AS-TPX1-4	>c54321.graph_c2	4959	104.97	no	3221	76.12	no	2566	67.04	no	1920	58.08	no	4070	114.37
AS-TPX1-5	>c53833.graph_c0	1659	52.9	no	1300	43.38	no	926	36.13	no	769	33.77	no	1037	42.94
Others
NOS (Nitric oxide synthase)
AS-NOS-1	>c56353.graph_c0	192	1.65	no	143	1.32	no	93	0.91	no	63	1.01	no	87	1.06
AS-NOS-2	>c58015.graph_c2	14912	154.52	no	11064	127.06	no	7303	92.92	no	6769	99.39	no	7836	106.72
AS-NOS-3	>c58308.graph_c0	412	8.23	no	364	8.09	no	352	8.65	no	264	7.5	no	335	8.86
AS-NOS-4	>c56803.graph_c0	147	3.69	no	119	3.31	no	158	4.87	no	78	2.77	no	113	3.74
Dicer
AS-Dcr	>c64483.graph_c0	185	2.58	up	196	3.04	up	91	1.56	no	51	1.01	no	77	1.44
Ago
AS-Ago-1	>c53472.graph_c0	8991	142.27	up	9363	152.62	up	3163	58.22	no	3473	77.59	no	3332	67.2
AS-Ago-2	>c61932.graph_c0	229	2.29	no	225	2.38	no	119	1.43	no	201	2.97	no	181	2.71
AS-Ago-3	>c60920.graph_c0	241	5.36	no	111	2.14	no	126	3	no	197	4.19	no	135	3.26
AS-Ago-4	>c54785.graph_c1	67	3.05	no	59	4.06	no	55	3.27	no	50	3.83	no	50	3.09
