# Supplementary material for: Comparative Analysis of Adelphocoris suturalis Jakovlev (Hemiptera: Miridae) Immune Responses to Fungal and Bacterial Pathogens
Source: Front Physiol. 2021 Mar 18;12:646721. doi: 10.3389/fphys.2021.646721 (PMC8012897; doi:10.3389/fphys.2021.646721)
Supplement: Supplementary file 4 [file Table_4.XLSX]

## Sheet: Control vs Ec6h
Control vs Ec6h
Herbivory meets fungivory	699	KEGG_N	4605
#Pathway	ko_ID	DEG_in_Pathway	AllGene_in_Pathway	P-value	Corrected_P-value	Gene_id	KEGG_Orthology
Ribosome	ko03010	74	362	0.00306463	0.686477	c19997.graph_c0;c20015.graph_c0;c20039.graph_c0;c20218.graph_c0;c20338.graph_c0;c22778.graph_c0;c24523.graph_c0;c24809.graph_c0;c25188.graph_c0;c25329.graph_c0;c25394.graph_c0;c25441.graph_c0;c25444.graph_c0;c25462.graph_c0;c25666.graph_c0;c25754.graph_c0;c25795.graph_c0;c26571.graph_c0;c32657.graph_c0;c33063.graph_c0;c33192.graph_c0;c33241.graph_c0;c33419.graph_c0;c33614.graph_c0;c33871.graph_c0…	K02949+K02962+K02980+K02906+K02951+K02932+K02866+K02940+K02896+K02877+K02971+K02987+K02893+K02995+K02981+K02997+K02983+K02896+K02969+K02923+K02947+K02964+K02957+K02880+K02930+K02870+K02905+K02917+K02910+K02974+K02918+K02973+K02901+K02936+K02921+K02898+K02958+K02885+K02924+K02955+K02998+K02922+K02908+K02984+K02883+K02989+K02889+K02920+K02912+K02953+K02891+K02875+K02975+K02941+K02938+K02978+K02900+…
Protein processing in endoplasmic reticulum	ko04141	45	252	0.130479	1	c19679.graph_c0;c20052.graph_c0;c20719.graph_c0;c27133.graph_c0;c32882.graph_c0;c34099.graph_c0;c34212.graph_c0;c35169.graph_c0;c36080.graph_c0;c37117.graph_c0;c37248.graph_c0;c37396.graph_c0;c37423.graph_c0;c37707.graph_c0;c37858.graph_c0;c38935.graph_c0;c39080.graph_c0;c39124.graph_c0;c40187.graph_c0;c40646.graph_c0;c40659.graph_c0;c41192.graph_c0;c42767.graph_c0;c44454.graph_c0;c45246.graph_c0…	K09503+K08056+K09540+K14016+K13249+K14007+K09584+K10956+K01228+K14004+K09584+K09523+K09502+K16195+K09518+K07953+K09485+K09502+K09584+K03868+K13525+K10950+K09486+K10082+K09582+K07151+K14007+K09490+K03237+K14005+K10839+K13525+K09487+K03283+K09523+K03283+K09542+K09027+K04079+K09502+K03283+K09518+K09503+K14006+K09518
Carbon metabolism	ko01200	39	203	0.0651801	1	c19915.graph_c0;c19943.graph_c0;c19954.graph_c0;c20077.graph_c0;c22059.graph_c0;c25458.graph_c0;c26579.graph_c0;c26682.graph_c0;c34161.graph_c0;c38097.graph_c0;c38297.graph_c0;c38571.graph_c0;c39074.graph_c0;c39942.graph_c0;c40063.graph_c0;c41941.graph_c0;c42126.graph_c0;c42740.graph_c1;c44243.graph_c0;c44510.graph_c0;c44555.graph_c0;c44626.graph_c0;c45968.graph_c0;c46117.graph_c0;c46789.graph_c0…	K01810+K00234+K01676+K00036+K01900+K00600+K07514+K00927+K01689+K00850+K00134+K01057+K00026+K01681+K00627+K00031+K00627+K00161+K00616+K00844+K03841+K00814+K00927+K00658+K01895+K01647+K00029+K00382+K00235+K00026+K00164+K00249+K00873+K00026+K14454+K03781+K00033+K03781+K01623
Purine metabolism	ko00230	34	226	0.553053	1	c19929.graph_c0;c19990.graph_c0;c20646.graph_c0;c26513.graph_c0;c26842.graph_c0;c31939.graph_c0;c32878.graph_c0;c32926.graph_c0;c34182.graph_c0;c37941.graph_c0;c40007.graph_c0;c40402.graph_c0;c41093.graph_c0;c43267.graph_c0;c43720.graph_c0;c44392.graph_c1;c45252.graph_c0;c45434.graph_c0;c46409.graph_c0;c47519.graph_c0;c51503.graph_c0;c52331.graph_c1;c52348.graph_c0;c52629.graph_c2;c52629.graph_c5…	K03027+K00940+K01487+K03021+K01519+K00939+K01951+K02999+K00759+K03002+K00939+K01939+K02684+K00942+K10807+K01522+K02999+K02327+K00939+K10808+K03010+K00873+K01490+K02324+K02324+K02324+K18437+K03006+K03006+K00364+K13298+K02999+K00760+K02325
RNA transport	ko03013	32	205	0.461294	1	c18600.graph_c0;c19840.graph_c0;c19989.graph_c0;c20061.graph_c0;c25019.graph_c0;c26705.graph_c0;c27185.graph_c0;c34074.graph_c1;c34261.graph_c0;c34734.graph_c0;c36556.graph_c0;c37117.graph_c0;c38650.graph_c0;c39156.graph_c0;c40158.graph_c0;c40593.graph_c0;c41000.graph_c1;c42996.graph_c0;c43602.graph_c0;c43711.graph_c0;c45369.graph_c0;c45499.graph_c0;c47532.graph_c0;c48063.graph_c0;c50302.graph_c0…	K03260+K02516+K03113+K03262+K13137+K07562+K03246+K03240+K12812+K03253+K13025+K14004+K03260+K14525+K14297+K03250+K14290+K03251+K03259+K14293+K03680+K03257+K03237+K13025+K13126+K13126+K03239+K07936+K03243+K03231+K03252+K03259
mTOR signaling pathway	ko04150	27	143	0.129384	1	c18235.graph_c0;c19460.graph_c0;c19597.graph_c0;c20310.graph_c0;c24392.graph_c0;c24648.graph_c0;c25784.graph_c0;c26891.graph_c0;c27077.graph_c0;c31069.graph_c0;c32977.graph_c0;c35059.graph_c1;c36559.graph_c0;c37117.graph_c0;c37181.graph_c0;c38665.graph_c0;c40542.graph_c0;c40798.graph_c0;c42526.graph_c0;c43275.graph_c0;c43602.graph_c0;c43925.graph_c1;c45947.graph_c1;c46709.graph_c1;c62426.graph_c0…	K16186+K07198+K04456+K04371+K04371+K02150+K03083+K03083+K02145+K02147+K07198+K07203+K02149+K14004+K07198+K04371+K08269+K04371+K08266+K07198+K03259+K21289+K05459+K02991+K16172+K04688+K03259
Ribosome biogenesis in eukaryotes	ko03008	27	148	0.172789	1	c19700.graph_c0;c19927.graph_c0;c20011.graph_c0;c25624.graph_c0;c25648.graph_c0;c26621.graph_c0;c26705.graph_c0;c31177.graph_c0;c31188.graph_c0;c31469.graph_c0;c32079.graph_c0;c34208.graph_c0;c36516.graph_c0;c37320.graph_c0;c39156.graph_c0;c41000.graph_c1;c44395.graph_c0;c47848.graph_c0;c48312.graph_c2;c48939.graph_c0;c55411.graph_c1;c60021.graph_c0;c60144.graph_c3;c65061.graph_c0;c65124.graph_c0…	K14555+K14563+K14563+K14564+K14574+K11129+K07562+K14556+K14575+K14557+K14575+K14569+K06943+K14538+K14525+K14290+K11128+K12619+K14565+K11131+K07936+K03685+K14569+K12845+K11130+K14575+K14536
Proteasome	ko03050	26	79	5.6e-05	0.0125529	c19637.graph_c0;c19935.graph_c0;c20202.graph_c0;c25004.graph_c0;c25219.graph_c0;c25656.graph_c0;c25721.graph_c0;c25958.graph_c0;c26741.graph_c0;c32909.graph_c0;c33872.graph_c0;c34093.graph_c0;c34274.graph_c0;c34886.graph_c0;c38102.graph_c0;c38315.graph_c0;c39083.graph_c0;c40602.graph_c0;c40884.graph_c0;c42405.graph_c0;c43250.graph_c0;c44775.graph_c0;c45879.graph_c0;c46492.graph_c0;c65703.graph_c0…	K03030+K02726+K02729+K03066+K03035+K03032+K02735+K02728+K03063+K03032+K03036+K02725+K03029+K02732+K02738+K03062+K02739+K03039+K03065+K02730+K03037+K03064+K02736+K02737+K03031+K03061
Pyrimidine metabolism	ko00240	26	145	0.203425	1	c19885.graph_c0;c19929.graph_c0;c19990.graph_c0;c26244.graph_c0;c26513.graph_c0;c26842.graph_c0;c32926.graph_c0;c36863.graph_c0;c37941.graph_c0;c38152.graph_c0;c41093.graph_c0;c43720.graph_c0;c45252.graph_c0;c45434.graph_c0;c47519.graph_c0;c48257.graph_c0;c51503.graph_c0;c52629.graph_c2;c52629.graph_c5;c52629.graph_c7;c53560.graph_c1;c53560.graph_c2;c62177.graph_c2;c65361.graph_c0;c65476.graph_c0…	K00857+K03027+K00940+K11540+K03021+K01519+K02999+K13421+K03002+K00560+K02684+K10807+K02999+K02327+K10808+K11540+K03010+K02324+K02324+K02324+K03006+K03006+K02999+K01937+K00254+K02325
Nucleotide excision repair	ko03420	23	77	0.000726702	0.162781	c20619.graph_c0;c26345.graph_c0;c26615.graph_c0;c29850.graph_c0;c31025.graph_c0;c35542.graph_c0;c36432.graph_c0;c39396.graph_c0;c40646.graph_c0;c44942.graph_c0;c45161.graph_c0;c45434.graph_c0;c45507.graph_c0;c48826.graph_c0;c50217.graph_c0;c52629.graph_c2;c52629.graph_c5;c52629.graph_c7;c57520.graph_c2;c65294.graph_c0;c65759.graph_c0;c66086.graph_c0;c67373.graph_c0	K10756+K10844+K03144+K10843+K10843+K07466+K10841+K10747+K03868+K10756+K10747+K02327+K10849+K10846+K10839+K02324+K02324+K02324+K04802+K10838+K10848+K02325+K10609
Peroxisome	ko04146	23	115	0.0951936	1	c26579.graph_c0;c26838.graph_c0;c33225.graph_c0;c33299.graph_c0;c34417.graph_c0;c36505.graph_c0;c38663.graph_c0;c41941.graph_c0;c43538.graph_c0;c45656.graph_c1;c45698.graph_c0;c47656.graph_c0;c51331.graph_c0;c52058.graph_c0;c53327.graph_c0;c53343.graph_c0;c57456.graph_c0;c57912.graph_c0;c61117.graph_c0;c62745.graph_c0;c62963.graph_c0;c65339.graph_c0;c65398.graph_c0	K07514+K13341+K13279+K00649+K00803+K01578+K13339+K00031+K13343+K13356+K00869+K01897+K01897+K05676+K13356+K13356+K13356+K13356+K03781+K03781+K13356+K13356+K13341
Spliceosome	ko03040	23	205	0.96116	1	c18610.graph_c0;c18662.graph_c0;c19649.graph_c0;c20434.graph_c0;c26565.graph_c0;c31244.graph_c0;c34261.graph_c0;c36556.graph_c0;c37883.graph_c0;c39851.graph_c0;c42649.graph_c0;c45360.graph_c0;c47054.graph_c0;c47601.graph_c0;c48063.graph_c0;c50226.graph_c0;c52080.graph_c1;c54456.graph_c0;c64894.graph_c0;c65061.graph_c0;c65279.graph_c0;c65412.graph_c0;c65679.graph_c0	K12820+K12819+K12813+K12852+K12854+K12815+K12812+K13025+K12860+K12828+K12823+K12811+K12890+K12813+K13025+K12856+K03283+K03283+K03283+K12845+K11087+K12823+K12818
FoxO signaling pathway	ko04068	22	101	0.0465559	1	c19460.graph_c0;c19597.graph_c0;c20310.graph_c0;c20837.graph_c0;c24392.graph_c0;c26883.graph_c0;c26899.graph_c0;c32977.graph_c0;c34005.graph_c0;c36455.graph_c0;c37181.graph_c0;c38665.graph_c0;c39282.graph_c0;c40798.graph_c0;c42130.graph_c0;c43275.graph_c0;c43925.graph_c1;c45947.graph_c1;c61117.graph_c0;c62426.graph_c0;c62745.graph_c0;c65125.graph_c0	K07198+K04456+K04371+K02206+K04371+K04441+K11838+K07198+K08863+K11838+K07198+K04371+K08960+K04371+K04728+K07198+K21289+K05459+K03781+K16172+K03781+K11434
Glycolysis / Gluconeogenesis	ko00010	22	95	0.0247824	1	c19915.graph_c0;c20623.graph_c0;c24708.graph_c0;c26682.graph_c0;c31698.graph_c0;c34161.graph_c0;c38097.graph_c0;c38297.graph_c0;c40063.graph_c0;c41778.graph_c0;c42126.graph_c0;c42740.graph_c1;c44510.graph_c0;c44555.graph_c0;c45968.graph_c0;c46789.graph_c0;c47958.graph_c0;c48381.graph_c0;c52331.graph_c1;c57856.graph_c0;c59364.graph_c1;c65092.graph_c0	K01810+K01792+K01792+K00927+K01785+K01689+K00850+K00134+K00627+K00128+K00627+K00161+K00844+K03841+K00927+K01895+K01785+K00382+K00873+K01792+K00016+K01623
Oxidative phosphorylation	ko00190	22	216	0.988901	1	c19906.graph_c0;c19943.graph_c0;c24648.graph_c0;c27077.graph_c0;c31069.graph_c0;c35477.graph_c0;c36559.graph_c0;c39681.graph_c0;c40317.graph_c0;c40358.graph_c0;c42516.graph_c0;c43146.graph_c0;c44172.graph_c0;c44977.graph_c0;c45943.graph_c0;c46151.graph_c1;c49568.graph_c1;c50492.graph_c0;c61133.graph_c1;c61406.graph_c3;c65358.graph_c0;c67012.graph_c0	K03935+K00234+K02150+K02145+K02147+K03955+K02149+K01507+K03942+K02154+K02134+K00413+K02155+K01507+K02133+K00411+K00235+K02128+K02132+K03953+K02136+K03943
Phagosome	ko04145	22	178	0.882257	1	c19786.graph_c0;c24648.graph_c0;c27077.graph_c0;c27095.graph_c0;c31069.graph_c0;c32697.graph_c0;c35169.graph_c0;c36159.graph_c0;c36559.graph_c0;c37113.graph_c0;c37504.graph_c0;c38149.graph_c0;c40358.graph_c0;c42626.graph_c0;c44172.graph_c0;c44553.graph_c0;c48629.graph_c3;c49571.graph_c0;c52511.graph_c0;c55816.graph_c1;c58746.graph_c0;c65075.graph_c0	K00914+K02150+K02145+K07889+K02147+K10413+K10956+K10413+K02149+K07897+K05654+K07374+K02154+K01365+K02155+K05692+K10414+K10414+K07375+K05692+K04392+K05654
Biosynthesis of amino acids	ko01230	21	128	0.384851	1	c25458.graph_c0;c26682.graph_c0;c34161.graph_c0;c38097.graph_c0;c38297.graph_c0;c39942.graph_c0;c41941.graph_c0;c42757.graph_c0;c43938.graph_c0;c44243.graph_c0;c44626.graph_c0;c45968.graph_c0;c46130.graph_c0;c46242.graph_c0;c46808.graph_c0;c47737.graph_c1;c52331.graph_c1;c59101.graph_c0;c61306.graph_c0;c64672.graph_c0;c65092.graph_c0	K00600+K00927+K01689+K00850+K00134+K01681+K00031+K01697+K01915+K00616+K00814+K00927+K00815+K00789+K01758+K01647+K00873+K14454+K14677+K01620+K01623
Endocytosis	ko04144	21	205	0.986206	1	c20111.graph_c0;c20167.graph_c0;c20629.graph_c0;c26247.graph_c0;c26441.graph_c0;c27095.graph_c0;c30704.graph_c0;c34946.graph_c0;c36044.graph_c0;c37113.graph_c0;c37327.graph_c0;c39829.graph_c0;c41043.graph_c0;c41634.graph_c0;c42933.graph_c0;c52080.graph_c1;c54456.graph_c0;c57972.graph_c0;c64894.graph_c0;c65807.graph_c0;c66557.graph_c0	K12191+K18466+K12477+K12196+K12483+K07889+K18442+K12493+K07905+K07897+K11825+K12476+K18468+K12471+K12196+K03283+K03283+K04646+K03283+K12190+K11824
DNA replication	ko03030	20	70	0.00285642	0.639839	c19654.graph_c0;c20619.graph_c0;c26253.graph_c0;c35542.graph_c0;c37831.graph_c0;c39396.graph_c0;c41093.graph_c0;c41520.graph_c0;c42194.graph_c1;c43490.graph_c0;c44942.graph_c0;c45161.graph_c0;c45434.graph_c0;c52629.graph_c2;c52629.graph_c5;c52629.graph_c7;c56744.graph_c0;c57520.graph_c2;c65376.graph_c0;c66086.graph_c0	K02540+K10756+K03469+K07466+K10743+K10747+K02684+K02542+K02209+K02209+K10756+K10747+K02327+K02324+K02324+K02324+K02540+K04802+K02210+K02325
Ubiquitin mediated proteolysis	ko04120	20	161	0.866702	1	c24662.graph_c0;c24743.graph_c0;c25305.graph_c0;c25971.graph_c0;c34035.graph_c0;c35019.graph_c0;c35606.graph_c0;c36763.graph_c0;c40646.graph_c0;c40913.graph_c1;c43866.graph_c0;c48367.graph_c0;c48860.graph_c1;c50067.graph_c0;c50215.graph_c0;c58117.graph_c1;c64251.graph_c0;c65373.graph_c0;c65500.graph_c0;c67373.graph_c0	K10260+K03178+K10595+K10685+K06688+K03876+K10590+K10260+K03868+K03363+K03178+K03178+K03363+K10615+K10595+K10580+K10264+K10573+K10595+K10609
Amino sugar and nucleotide sugar metabolism	ko00520	19	77	0.0188971	1	c19655.graph_c0;c19872.graph_c0;c19915.graph_c0;c20051.graph_c0;c20133.graph_c0;c26114.graph_c0;c33381.graph_c0;c38249.graph_c0;c44510.graph_c0;c48425.graph_c5;c58373.graph_c0;c61697.graph_c0;c61697.graph_c1;c61761.graph_c0;c61931.graph_c0;c64999.graph_c0;c65074.graph_c0;c65085.graph_c0;c65152.graph_c0	K01809+K00326+K01810+K17497+K00326+K01836+K00963+K00966+K00844+K00820+K02564+K01183+K01183+K01183+K01183+K01183+K00012+K08678+K00849
Aminoacyl-tRNA biosynthesis	ko00970	19	75	0.0143403	1	c20728.graph_c1;c25489.graph_c0;c25637.graph_c0;c29679.graph_c1;c32955.graph_c0;c32964.graph_c0;c35700.graph_c0;c40543.graph_c0;c41632.graph_c0;c43093.graph_c0;c43230.graph_c0;c44506.graph_c0;c44629.graph_c0;c46612.graph_c0;c46821.graph_c0;c57697.graph_c2;c63064.graph_c0;c65230.graph_c0;c66177.graph_c0	K01866+K03341+K01886+K01870+K01893+K01867+K01875+K04567+K01892+K01874+K01876+K01881+K01885+K01869+K01889+K01872+K01892+K01866+K01883
mRNA surveillance pathway	ko03015	19	131	0.624603	1	c19273.graph_c0;c19810.graph_c1;c20190.graph_c0;c20441.graph_c0;c20802.graph_c0;c34261.graph_c0;c35376.graph_c0;c36556.graph_c0;c37425.graph_c0;c37440.graph_c0;c41609.graph_c0;c48063.graph_c0;c48190.graph_c0;c50302.graph_c0;c50896.graph_c0;c51689.graph_c0;c52018.graph_c1;c65316.graph_c0;c65886.graph_c0	K03456+K04354+K14403+K14376+K11583+K12812+K14416+K13025+K14396+K06269+K03265+K13025+K06269+K13126+K13126+K14401+K03267+K14396+K04382
Fatty acid metabolism	ko01212	18	76	0.0324631	1	c20860.graph_c0;c25481.graph_c0;c26579.graph_c0;c31626.graph_c0;c33371.graph_c0;c38574.graph_c0;c42061.graph_c0;c45199.graph_c0;c47007.graph_c1;c47656.graph_c0;c49152.graph_c0;c49595.graph_c0;c51331.graph_c0;c52040.graph_c0;c54102.graph_c0;c62067.graph_c1;c64827.graph_c0;c64827.graph_c2	K08766+K10258+K07514+K09479+K00507+K10203+K00507+K10251+K10703+K01897+K10251+K11262+K01897+K00249+K10251+K00507+K00665+K00665
Pyruvate metabolism	ko00620	18	70	0.0145044	1	c19954.graph_c0;c26263.graph_c0;c39074.graph_c0;c39117.graph_c0;c40063.graph_c0;c41778.graph_c0;c42126.graph_c0;c42740.graph_c1;c43392.graph_c0;c46789.graph_c0;c48106.graph_c0;c48381.graph_c0;c49595.graph_c0;c50445.graph_c0;c52331.graph_c1;c53961.graph_c0;c57631.graph_c1;c59364.graph_c1	K01676+K01069+K00026+K00049+K00627+K00128+K00627+K00161+K00102+K01895+K00029+K00382+K11262+K00026+K00873+K01069+K00026+K00016
RNA degradation	ko03018	17	107	0.459947	1	c20221.graph_c0;c20240.graph_c0;c25913.graph_c0;c26654.graph_c0;c27167.graph_c0;c34121.graph_c0;c34161.graph_c0;c35158.graph_c0;c36948.graph_c0;c38097.graph_c0;c42436.graph_c0;c44269.graph_c0;c46638.graph_c0;c47848.graph_c0;c49189.graph_c0;c50302.graph_c0;c50896.graph_c0	K12591+K14442+K12581+K12571+K12598+K14442+K01689+K12580+K04077+K00850+K12604+K03514+K12605+K12619+K04043+K13126+K13126
Citrate cycle (TCA cycle)	ko00020	16	91	0.300742	1	c19943.graph_c0;c19954.graph_c0;c22059.graph_c0;c39074.graph_c0;c39942.graph_c0;c40063.graph_c0;c41941.graph_c0;c42126.graph_c0;c42740.graph_c1;c46117.graph_c0;c47737.graph_c1;c48381.graph_c0;c49568.graph_c1;c50445.graph_c0;c50836.graph_c0;c57631.graph_c1	K00234+K01676+K01900+K00026+K01681+K00627+K00031+K00627+K00161+K00658+K01647+K00382+K00235+K00026+K00164+K00026
Lysosome	ko04142	16	171	0.991658	1	c19981.graph_c0;c38119.graph_c0;c40358.graph_c0;c42626.graph_c0;c42987.graph_c0;c43209.graph_c0;c44172.graph_c0;c47270.graph_c0;c54279.graph_c0;c54781.graph_c0;c55876.graph_c2;c56359.graph_c0;c57972.graph_c0;c60038.graph_c1;c62087.graph_c0;c64963.graph_c0	K01373+K01363+K02154+K01365+K01379+K01189+K02155+K12402+K19363+K14410+K05642+K12389+K04646+K01369+K01379+K12347
AGE-RAGE signaling pathway in diabetic complications	ko04933	12	43	0.0227515	1	c19597.graph_c0;c20310.graph_c0;c24392.graph_c0;c26883.graph_c0;c38665.graph_c0;c40798.graph_c0;c43925.graph_c1;c46060.graph_c0;c58411.graph_c0;c58746.graph_c0;c60878.graph_c0;c63486.graph_c0	K04456+K04371+K04371+K04441+K04371+K04371+K21289+K04448+K06237+K04392+K06237+K06237
Cysteine and methionine metabolism	ko00270	12	73	0.43086	1	c25433.graph_c0;c39074.graph_c0;c42757.graph_c0;c44258.graph_c1;c46130.graph_c0;c46242.graph_c0;c46420.graph_c0;c46808.graph_c0;c50445.graph_c0;c57631.graph_c1;c59101.graph_c0;c59364.graph_c1	K00797+K00026+K01697+K11204+K00815+K00789+K01251+K01758+K00026+K00026+K14454+K00016
Base excision repair	ko03410	11	49	0.11319	1	c34828.graph_c0;c38260.graph_c0;c39396.graph_c0;c45161.graph_c0;c45434.graph_c0;c52629.graph_c2;c52629.graph_c5;c52629.graph_c7;c57520.graph_c2;c61627.graph_c0;c66086.graph_c0	K03575+K10802+K10747+K10747+K02327+K02324+K02324+K02324+K04802+K02330+K02325
Glutathione metabolism	ko00480	11	81	0.703949	1	c20077.graph_c0;c25433.graph_c0;c41738.graph_c1;c41941.graph_c0;c43720.graph_c0;c44258.graph_c1;c47519.graph_c0;c53691.graph_c1;c61873.graph_c2;c62513.graph_c0;c63417.graph_c1	K00036+K00797+K01581+K00031+K10807+K11204+K10808+K11140+K00033+K11140+K11140
Glyoxylate and dicarboxylate metabolism	ko00630	11	59	0.27697	1	c25458.graph_c0;c39074.graph_c0;c39117.graph_c0;c39942.graph_c0;c43938.graph_c0;c47737.graph_c1;c48381.graph_c0;c50445.graph_c0;c57631.graph_c1;c61117.graph_c0;c62745.graph_c0	K00600+K00026+K00049+K01681+K01915+K01647+K00382+K00026+K00026+K03781+K03781
Wnt signaling pathway	ko04310	11	94	0.865075	1	c25784.graph_c0;c26891.graph_c0;c39282.graph_c0;c40646.graph_c0;c45419.graph_c0;c46060.graph_c0;c58746.graph_c0;c61223.graph_c0;c61818.graph_c1;c65700.graph_c0;c66448.graph_c0	K03083+K03083+K08960+K03868+K08957+K04448+K04392+K08957+K04499+K04348+K04515
ABC transporters	ko02010	10	48	0.182414	1	c25946.graph_c0;c37504.graph_c0;c45528.graph_c0;c48064.graph_c1;c48157.graph_c0;c52058.graph_c0;c55219.graph_c0;c55876.graph_c2;c58034.graph_c0;c65075.graph_c0	K05681+K05654+K05657+K05666+K05669+K05676+K05643+K05642+K05666+K05654
Alanine, aspartate and glutamate metabolism	ko00250	10	47	0.165424	1	c26244.graph_c0;c34120.graph_c0;c40402.graph_c0;c43938.graph_c0;c44626.graph_c0;c48257.graph_c0;c48425.graph_c5;c53168.graph_c1;c59101.graph_c0;c60984.graph_c5	K11540+K00294+K01939+K01915+K00814+K11540+K00820+K13566+K14454+K15371
Glycerophospholipid metabolism	ko00564	10	89	0.88776	1	c19669.graph_c0;c20142.graph_c0;c26202.graph_c0;c33081.graph_c0;c33299.graph_c0;c33896.graph_c0;c41593.graph_c0;c47793.graph_c0;c49568.graph_c2;c63991.graph_c0	K13510+K00995+K00967+K18695+K00649+K00999+K00968+K01047+K00111+K14621
Mismatch repair	ko03430	10	41	0.0816316	1	c20619.graph_c0;c30366.graph_c0;c32616.graph_c0;c35542.graph_c0;c39396.graph_c0;c44942.graph_c0;c44992.graph_c0;c45161.graph_c0;c45434.graph_c0;c57520.graph_c2	K10756+K08737+K10858+K07466+K10747+K10756+K08735+K10747+K02327+K04802
Biosynthesis of unsaturated fatty acids	ko01040	9	26	0.0112169	1	c25481.graph_c0;c33371.graph_c0;c38574.graph_c0;c42061.graph_c0;c45199.graph_c0;c47007.graph_c1;c49152.graph_c0;c54102.graph_c0;c62067.graph_c1	K10258+K00507+K10203+K00507+K10251+K10703+K10251+K10251+K00507
Fanconi anemia pathway	ko03460	9	51	0.367647	1	c26254.graph_c0;c32616.graph_c0;c35542.graph_c0;c39570.graph_c0;c39758.graph_c0;c45507.graph_c0;c46785.graph_c0;c65506.graph_c0;c65759.graph_c0	K15078+K10858+K07466+K06640+K03511+K10849+K03165+K03165+K10848
Fructose and mannose metabolism	ko00051	9	47	0.277659	1	c19655.graph_c0;c20051.graph_c0;c35257.graph_c0;c38097.graph_c0;c38249.graph_c0;c44510.graph_c0;c44555.graph_c0;c51587.graph_c0;c65092.graph_c0	K01809+K17497+K19029+K00850+K00966+K00844+K03841+K00011+K01623
Glycerolipid metabolism	ko00561	9	59	0.54977	1	c19999.graph_c0;c26733.graph_c0;c41778.graph_c0;c43209.graph_c0;c47142.graph_c0;c51587.graph_c0;c61147.graph_c0;c63677.graph_c0;c64720.graph_c0	K00864+K14458+K00128+K01189+K01054+K00011+K00864+K14073+K00864
Glycine, serine and threonine metabolism	ko00260	9	44	0.214979	1	c25458.graph_c0;c39117.graph_c0;c42757.graph_c0;c46808.graph_c0;c48381.graph_c0;c58008.graph_c0;c58008.graph_c1;c59163.graph_c0;c64672.graph_c0	K00600+K00049+K01697+K01758+K00382+K21270+K21270+K00115+K01620
Pentose phosphate pathway	ko00030	9	43	0.19544	1	c19915.graph_c0;c20077.graph_c0;c21513.graph_c0;c38097.graph_c0;c38571.graph_c0;c44243.graph_c0;c44555.graph_c0;c61873.graph_c2;c65092.graph_c0	K01810+K00036+K00852+K00850+K01057+K00616+K03841+K00033+K01623
RNA polymerase	ko03020	9	50	0.344719	1	c19929.graph_c0;c26513.graph_c0;c32926.graph_c0;c37941.graph_c0;c45252.graph_c0;c51503.graph_c0;c53560.graph_c1;c53560.graph_c2;c62177.graph_c2	K03027+K03021+K02999+K03002+K02999+K03010+K03006+K03006+K02999
Arginine and proline metabolism	ko00330	8	53	0.566153	1	c25433.graph_c0;c34120.graph_c0;c41738.graph_c1;c41778.graph_c0;c59101.graph_c0;c64128.graph_c0;c65322.graph_c0;c66027.graph_c0	K00797+K00294+K01581+K00128+K14454+K00472+K00318+K00933
Fatty acid degradation	ko00071	8	40	0.253837	1	c20860.graph_c0;c26579.graph_c0;c31626.graph_c0;c41778.graph_c0;c42438.graph_c0;c47656.graph_c0;c51331.graph_c0;c52040.graph_c0	K08766+K07514+K09479+K00128+K13238+K01897+K01897+K00249
Fatty acid elongation	ko00062	8	27	0.0418182	1	c20021.graph_c0;c25481.graph_c0;c38574.graph_c0;c45199.graph_c0;c47007.graph_c1;c49152.graph_c0;c53409.graph_c0;c54102.graph_c0	K10249+K10258+K10203+K10251+K10703+K10251+K10249+K10251
Galactose metabolism	ko00052	8	40	0.253837	1	c31698.graph_c0;c33381.graph_c0;c38097.graph_c0;c43209.graph_c0;c44510.graph_c0;c47958.graph_c0;c51587.graph_c0;c65152.graph_c0	K01785+K00963+K00850+K01189+K00844+K01785+K00011+K00849
Longevity regulating pathway - multiple species	ko04213	8	79	0.928864	1	c32977.graph_c0;c52080.graph_c1;c54812.graph_c0;c61117.graph_c0;c62426.graph_c0;c62745.graph_c0;c64894.graph_c0;c65414.graph_c0	K07198+K03283+K09542+K03781+K16172+K03781+K03283+K04688
Propanoate metabolism	ko00640	8	39	0.231446	1	c22059.graph_c0;c26579.graph_c0;c36505.graph_c0;c46789.graph_c0;c48381.graph_c0;c49595.graph_c0;c52040.graph_c0;c59364.graph_c1	K01900+K07514+K01578+K01895+K00382+K11262+K00249+K00016
Regulation of autophagy	ko04140	8	30	0.0732162	1	c19460.graph_c0;c19786.graph_c0;c31234.graph_c0;c31473.graph_c0;c32977.graph_c0;c37181.graph_c0;c40542.graph_c0;c43275.graph_c0	K07198+K00914+K08337+K08342+K07198+K07198+K08269+K07198
Sphingolipid metabolism	ko00600	8	35	0.150245	1	c18597.graph_c0;c20668.graph_c0;c34170.graph_c1;c38347.graph_c1;c43209.graph_c0;c44455.graph_c0;c51394.graph_c0;c65390.graph_c0	K12351+K04718+K01634+K00654+K01189+K00654+K04712+K04708
Starch and sucrose metabolism	ko00500	8	75	0.901204	1	c19915.graph_c0;c33381.graph_c0;c44510.graph_c0;c49265.graph_c0;c59850.graph_c0;c61892.graph_c0;c65074.graph_c0;c65085.graph_c0	K01810+K00963+K00844+K01213+K16055+K01213+K00012+K08678
TGF-beta signaling pathway	ko04350	8	47	0.422642	1	c19273.graph_c0;c20310.graph_c0;c24392.graph_c0;c38665.graph_c0;c40646.graph_c0;c40798.graph_c0;c65414.graph_c0;c65886.graph_c0	K03456+K04371+K04371+K04371+K03868+K04371+K04688+K04382
Tryptophan metabolism	ko00380	8	37	0.18899	1	c26579.graph_c0;c40936.graph_c0;c41778.graph_c0;c43384.graph_c0;c50836.graph_c0;c53002.graph_c0;c61117.graph_c0;c62745.graph_c0	K07514+K00486+K00128+K01556+K00164+K01593+K03781+K03781
Adrenergic signaling in cardiomyocytes	ko04261	7	21	0.0301645	1	c19597.graph_c0;c19810.graph_c1;c24392.graph_c0;c26883.graph_c0;c48190.graph_c0;c65886.graph_c0;c66448.graph_c0	K04456+K04354+K04371+K04441+K06269+K04382+K04515
Inositol phosphate metabolism	ko00562	7	61	0.83953	1	c19786.graph_c0;c32957.graph_c0;c33896.graph_c0;c41497.graph_c1;c43925.graph_c1;c65259.graph_c0;c67076.graph_c0	K00914+K19801+K00999+K01858+K21289+K01092+K01106
Pentose and glucuronate interconversions	ko00040	7	59	0.813104	1	c33370.graph_c0;c33381.graph_c0;c41778.graph_c0;c49265.graph_c0;c51587.graph_c0;c61892.graph_c0;c65074.graph_c0	K00078+K00963+K00128+K01213+K00011+K01213+K00012
Valine, leucine and isoleucine degradation	ko00280	7	48	0.608144	1	c26383.graph_c0;c26579.graph_c0;c31443.graph_c0;c41778.graph_c0;c42860.graph_c0;c48381.graph_c0;c52040.graph_c0	K01641+K07514+K18660+K00128+K01027+K00382+K00249
2-Oxocarboxylic acid metabolism	ko01210	6	42	0.630569	1	c39942.graph_c0;c41941.graph_c0;c44626.graph_c0;c47737.graph_c1;c59101.graph_c0;c61306.graph_c0	K01681+K00031+K00814+K01647+K14454+K14677
Lysine degradation	ko00310	6	67	0.953871	1	c26579.graph_c0;c41778.graph_c0;c43970.graph_c0;c46117.graph_c0;c50836.graph_c0;c64751.graph_c0	K07514+K00128+K11427+K00658+K00164+K13647
MAPK signaling pathway	ko04010	6	19	0.0560367	1	c19597.graph_c0;c24392.graph_c0;c26883.graph_c0;c52080.graph_c1;c54456.graph_c0;c68183.graph_c0	K04456+K04371+K04441+K03283+K03283+K04421
Oocyte meiosis	ko04114	6	19	0.0560367	1	c24392.graph_c0;c45947.graph_c1;c48190.graph_c0;c49623.graph_c0;c65886.graph_c0;c66448.graph_c0	K04371+K05459+K06269+K06636+K04382+K04515
Phosphatidylinositol signaling system	ko04070	6	79	0.986563	1	c19786.graph_c0;c32957.graph_c0;c33896.graph_c0;c43925.graph_c1;c65259.graph_c0;c67076.graph_c0	K00914+K19801+K00999+K21289+K01092+K01106
Protein export	ko03060	6	41	0.606015	1	c20060.graph_c0;c20719.graph_c0;c35169.graph_c0;c46282.graph_c0;c47172.graph_c0;c62588.graph_c3	K03217+K09540+K10956+K03108+K09490+K03107
Salmonella infection	ko05132	6	23	0.123602	1	c24392.graph_c0;c26883.graph_c0;c36159.graph_c0;c37113.graph_c0;c48629.graph_c3;c49571.graph_c0	K04371+K04441+K10413+K07897+K10414+K10414
Steroid biosynthesis	ko00100	6	14	0.012083	1	c22712.graph_c1;c35041.graph_c0;c37273.graph_c0;c38296.graph_c0;c52942.graph_c0;c66157.graph_c0	K00511+K05917+K07748+K00559+K00801+K01852
Terpenoid backbone biosynthesis	ko00900	6	46	0.71931	1	c19681.graph_c0;c26383.graph_c0;c33097.graph_c0;c45698.graph_c0;c48496.graph_c0;c59147.graph_c0	K06013+K01641+K01597+K00869+K15890+K00787
Arachidonic acid metabolism	ko00590	5	32	0.547418	1	c25676.graph_c0;c32962.graph_c0;c47793.graph_c0;c60288.graph_c1;c63991.graph_c0	K15730+K05309+K01047+K15730+K14621
Arginine biosynthesis	ko00220	5	29	0.455558	1	c43938.graph_c0;c44626.graph_c0;c59101.graph_c0;c60984.graph_c5;c61306.graph_c0	K01915+K00814+K14454+K15371+K14677
beta-Alanine metabolism	ko00410	5	28	0.423722	1	c25433.graph_c0;c26579.graph_c0;c36505.graph_c0;c41778.graph_c0;c52040.graph_c0	K00797+K07514+K01578+K00128+K00249
Drug metabolism - other enzymes	ko00983	5	76	0.993606	1	c19885.graph_c0;c26842.graph_c0;c32878.graph_c0;c36863.graph_c0;c65223.graph_c0	K00857+K01519+K01951+K13421+K00760
ErbB signaling pathway	ko04012	5	5	7.96e-05	0.0178321	c19597.graph_c0;c24392.graph_c0;c26891.graph_c0;c35059.graph_c1;c66448.graph_c0	K04456+K04371+K03083+K07203+K04515
Fatty acid biosynthesis	ko00061	5	27	0.391557	1	c47656.graph_c0;c49595.graph_c0;c51331.graph_c0;c64827.graph_c0;c64827.graph_c2	K01897+K11262+K01897+K00665+K00665
Herpes simplex infection	ko05168	5	18	0.124893	1	c37504.graph_c0;c37707.graph_c0;c48190.graph_c0;c53560.graph_c2;c65075.graph_c0	K05654+K16195+K06269+K03006+K05654
Homologous recombination	ko03440	5	30	0.486887	1	c26839.graph_c0;c35542.graph_c0;c45434.graph_c0;c46785.graph_c0;c65506.graph_c0	K10866+K07466+K02327+K03165+K03165
Insect hormone biosynthesis	ko00981	5	15	0.064109	1	c48496.graph_c0;c56978.graph_c0;c58237.graph_c0;c59615.graph_c0;c61150.graph_c0	K15890+K14939+K14985+K10718+K10723
Insulin signaling pathway	ko04910	5	19	0.149485	1	c19597.graph_c0;c24392.graph_c0;c35059.graph_c1;c46709.graph_c1;c48190.graph_c0	K04456+K04371+K07203+K02991+K06269
One carbon pool by folate	ko00670	5	17	0.102357	1	c24853.graph_c0;c25458.graph_c0;c38152.graph_c0;c43527.graph_c0;c57074.graph_c0	K00288+K00600+K00560+K00288+K00288
Basal transcription factors	ko03022	4	39	0.864215	1	c26345.graph_c0;c26615.graph_c0;c29850.graph_c0;c31025.graph_c0	K10844+K03144+K10843+K10843
Calcium signaling pathway	ko04020	4	17	0.251131	1	c20668.graph_c0;c64377.graph_c1;c66090.graph_c0;c66448.graph_c0	K04718+K05853+K05863+K04515
Dorso-ventral axis formation	ko04320	4	34	0.780991	1	c20310.graph_c0;c24392.graph_c0;c38665.graph_c0;c40798.graph_c0	K04371+K04371+K04371+K04371
ECM-receptor interaction	ko04512	4	25	0.539306	1	c58411.graph_c0;c60878.graph_c0;c61330.graph_c0;c63486.graph_c0	K06237+K06237+K06258+K06237
Ether lipid metabolism	ko00565	4	25	0.539306	1	c19669.graph_c0;c34417.graph_c0;c47793.graph_c0;c63991.graph_c0	K13510+K00803+K01047+K14621
Focal adhesion	ko04510	4	18	0.287198	1	c19597.graph_c0;c24392.graph_c0;c45947.graph_c1;c48190.graph_c0	K04456+K04371+K05459+K06269
Folate biosynthesis	ko00790	4	16	0.216125	1	c36479.graph_c0;c45951.graph_c0;c57048.graph_c0;c64051.graph_c2	K01113+K01930+K01077+K01495
Glycosylphosphatidylinositol(GPI)-anchor biosynthesis	ko00563	4	31	0.71411	1	c30971.graph_c0;c37891.graph_c0;c39285.graph_c0;c61372.graph_c4	K05284+K07542+K03859+K03860
GnRH signaling pathway	ko04912	4	12	0.095231	1	c24392.graph_c0;c26883.graph_c0;c66448.graph_c0;c68183.graph_c0	K04371+K04441+K04515+K04421
N-Glycan biosynthesis	ko00510	4	46	0.934421	1	c25698.graph_c0;c35439.graph_c0;c36080.graph_c0;c46520.graph_c0	K07441+K00902+K01228+K07151
Phenylalanine metabolism	ko00360	4	13	0.12175	1	c46130.graph_c0;c50465.graph_c0;c53002.graph_c0;c59101.graph_c0	K00815+K07253+K01593+K14454
Progesterone-mediated oocyte maturation	ko04914	4	12	0.095231	1	c19597.graph_c0;c24392.graph_c0;c26883.graph_c0;c45947.graph_c1	K04456+K04371+K04441+K05459
Toll-like receptor signaling pathway	ko04620	4	5	0.00231664	0.518927	c19597.graph_c0;c24392.graph_c0;c26883.graph_c0;c49670.graph_c0	K04456+K04371+K04441+K04733
Tyrosine metabolism	ko00350	4	21	0.397854	1	c46130.graph_c0;c50465.graph_c0;c53002.graph_c0;c59101.graph_c0	K00815+K07253+K01593+K14454
Ubiquinone and other terpenoid-quinone biosynthesis	ko00130	4	17	0.251131	1	c20720.graph_c0;c46130.graph_c0;c48425.graph_c7;c65723.graph_c0	K06125+K00815+K06126+K06127
VEGF signaling pathway	ko04370	4	6	0.00611473	1	c19597.graph_c0;c20668.graph_c0;c24392.graph_c0;c26883.graph_c0	K04456+K04718+K04371+K04441
Alcoholism	ko05034	3	14	0.359445	1	c24392.graph_c0;c46121.graph_c0;c61895.graph_c0	K04371+K11252+K11253
Alzheimer's disease	ko05010	3	12	0.270234	1	c24392.graph_c0;c50492.graph_c0;c67012.graph_c0	K04371+K02128+K03943
Axon guidance	ko04360	3	3	0.00348465	0.780562	c24392.graph_c0;c59197.graph_c0;c66448.graph_c0	K04371+K05766+K04515
Butanoate metabolism	ko00650	3	21	0.638607	1	c26383.graph_c0;c26579.graph_c0;c42860.graph_c0	K01641+K07514+K01027
Choline metabolism in cancer	ko05231	3	3	0.00348465	0.780562	c24392.graph_c0;c25337.graph_c0;c33081.graph_c0	K04371+K15377+K18695
HIF-1 signaling pathway	ko04066	3	3	0.00348465	0.780562	c24392.graph_c0;c46709.graph_c1;c66448.graph_c0	K04371+K02991+K04515
Hippo signaling pathway - fly	ko04391	3	60	0.996638	1	c50965.graph_c0;c55816.graph_c1;c59935.graph_c0	K16675+K05692+K06630
Histidine metabolism	ko00340	3	14	0.359445	1	c20803.graph_c0;c41778.graph_c0;c53002.graph_c0	K19787+K00128+K01593
HTLV-I infection	ko05166	3	5	0.027419	1	c45434.graph_c0;c52629.graph_c2;c52629.graph_c7	K02327+K02324+K02324
Influenza A	ko05164	3	7	0.0758434	1	c24392.graph_c0;c37425.graph_c0;c49670.graph_c0	K04371+K14396+K04733
MAPK signaling pathway - fly	ko04013	3	88	0.999936	1	c26720.graph_c0;c46060.graph_c0;c58746.graph_c0	K04461+K04448+K04392
Nitrogen metabolism	ko00910	3	24	0.72887	1	c43938.graph_c0;c54813.graph_c0;c60984.graph_c5	K01915+K01672+K15371
Pantothenate and CoA biosynthesis	ko00770	3	18	0.529226	1	c34304.graph_c0;c46737.graph_c0;c65329.graph_c0	K01598+K09680+K01922
Parkinson's disease	ko05012	3	10	0.184296	1	c24743.graph_c0;c50492.graph_c0;c67012.graph_c0	K03178+K02128+K03943
Proteoglycans in cancer	ko05205	3	9	0.144521	1	c24392.graph_c0;c46709.graph_c1;c66448.graph_c0	K04371+K02991+K04515
Regulation of actin cytoskeleton	ko04810	3	19	0.56772	1	c24392.graph_c0;c48190.graph_c0;c59197.graph_c0	K04371+K06269+K05766
Selenocompound metabolism	ko00450	3	28	0.820483	1	c25489.graph_c0;c43093.graph_c0;c46808.graph_c0	K03341+K01874+K01758
Tight junction	ko04530	3	13	0.31478	1	c19597.graph_c0;c19810.graph_c1;c65886.graph_c0	K04456+K04354+K04382
Adipocytokine signaling pathway	ko04920	2	5	0.168021	1	c19597.graph_c0;c35059.graph_c1	K04456+K07203
alpha-Linolenic acid metabolism	ko00592	2	10	0.46242	1	c47793.graph_c0;c63991.graph_c0	K01047+K14621
Apoptosis	ko04210	2	19	0.807835	1	c19597.graph_c0;c24392.graph_c0	K04456+K04371
Ascorbate and aldarate metabolism	ko00053	2	34	0.974115	1	c41778.graph_c0;c65074.graph_c0	K00128+K00012
cAMP signaling pathway	ko04024	2	9	0.406795	1	c24392.graph_c0;c66448.graph_c0	K04371+K04515
Cholinergic synapse	ko04725	2	2	0.0230127	1	c24392.graph_c0;c66448.graph_c0	K04371+K04515
Circadian entrainment	ko04713	2	4	0.11178	1	c24392.graph_c0;c66448.graph_c0	K04371+K04515
EGFR tyrosine kinase inhibitor resistance	ko01521	2	3	0.0620688	1	c24392.graph_c0;c46709.graph_c1	K04371+K02991
Epstein-Barr virus infection	ko05169	2	6	0.22767	1	c32909.graph_c0;c40602.graph_c0	K03032+K03039
Glioma	ko05214	2	5	0.168021	1	c24392.graph_c0;c66448.graph_c0	K04371+K04515
Hedgehog signaling pathway - fly	ko04341	2	35	0.977514	1	c49719.graph_c0;c56213.graph_c0	K10523+K10523
Huntington's disease	ko05016	2	19	0.807835	1	c50492.graph_c0;c67012.graph_c0	K02128+K03943
Long-term potentiation	ko04720	2	8	0.348512	1	c24392.graph_c0;c66448.graph_c0	K04371+K04515
Melanogenesis	ko04916	2	6	0.22767	1	c24392.graph_c0;c66448.graph_c0	K04371+K04515
Neurotrophin signaling pathway	ko04722	2	4	0.11178	1	c24392.graph_c0;c66448.graph_c0	K04371+K04515
NOD-like receptor signaling pathway	ko04621	2	4	0.11178	1	c24392.graph_c0;c26883.graph_c0	K04371+K04441
Oxytocin signaling pathway	ko04921	2	10	0.46242	1	c24392.graph_c0;c66448.graph_c0	K04371+K04515
p53 signaling pathway	ko04115	2	8	0.348512	1	c45947.graph_c1;c47519.graph_c0	K05459+K10808
Phenylalanine, tyrosine and tryptophan biosynthesis	ko00400	2	8	0.348512	1	c46130.graph_c0;c59101.graph_c0	K00815+K14454
Phototransduction - fly	ko04745	2	20	0.83046	1	c55816.graph_c1;c63640.graph_c1	K05692+K13806
PI3K-Akt signaling pathway	ko04151	2	4	0.11178	1	c24392.graph_c0;c46709.graph_c1	K04371+K02991
PPAR signaling pathway	ko03320	2	6	0.22767	1	c19999.graph_c0;c40864.graph_c0	K00864+K08749
SNARE interactions in vesicular transport	ko04130	2	29	0.948241	1	c24844.graph_c0;c37603.graph_c0	K08515+K08516
Sulfur relay system	ko04122	2	14	0.650645	1	c20150.graph_c0;c32467.graph_c0	K04487+K21027
Synthesis and degradation of ketone bodies	ko00072	2	11	0.51485	1	c26383.graph_c0;c42860.graph_c0	K01641+K01027
Systemic lupus erythematosus	ko05322	2	4	0.11178	1	c46121.graph_c0;c61895.graph_c0	K11252+K11253
Tuberculosis	ko05152	2	6	0.22767	1	c24392.graph_c0;c66448.graph_c0	K04371+K04515
Vascular smooth muscle contraction	ko04270	2	15	0.688643	1	c24392.graph_c0;c48190.graph_c0	K04371+K06269
Viral carcinogenesis	ko05203	2	7	0.2884	1	c24392.graph_c0;c46121.graph_c0	K04371+K11252
Acute myeloid leukemia	ko05221	1	1	0.151792	1	c24392.graph_c0	K04371
Adherens junction	ko04520	1	10	0.807573	1	c24392.graph_c0	K04371
Aldosterone synthesis and secretion	ko04925	1	3	0.389821	1	c66448.graph_c0	K04515
Aldosterone-regulated sodium reabsorption	ko04960	1	1	0.151792	1	c24392.graph_c0	K04371
Amphetamine addiction	ko05031	1	7	0.684381	1	c66448.graph_c0	K04515
Apoptosis - fly	ko04214	1	73	0.999995	1	c46060.graph_c0	K04448
B cell receptor signaling pathway	ko04662	1	1	0.151792	1	c24392.graph_c0	K04371
Bladder cancer	ko05219	1	2	0.28057	1	c24392.graph_c0	K04371
Cardiac muscle contraction	ko04260	1	8	0.732362	1	c43146.graph_c0	K00413
Cell cycle	ko04110	1	15	0.915713	1	c49623.graph_c0	K06636
Central carbon metabolism in cancer	ko05230	1	4	0.482501	1	c24392.graph_c0	K04371
cGMP-PKG signaling pathway	ko04022	1	7	0.684381	1	c24392.graph_c0	K04371
Chagas disease (American trypanosomiasis)	ko05142	1	1	0.151792	1	c24392.graph_c0	K04371
Chemokine signaling pathway	ko04062	1	1	0.151792	1	c24392.graph_c0	K04371
Chronic myeloid leukemia	ko05220	1	1	0.151792	1	c24392.graph_c0	K04371
Circadian rhythm - fly	ko04711	1	7	0.684381	1	c59777.graph_c0	K09057
Colorectal cancer	ko05210	1	2	0.28057	1	c24392.graph_c0	K04371
Cytosolic DNA-sensing pathway	ko04623	1	7	0.684381	1	c26513.graph_c0	K03021
Dopaminergic synapse	ko04728	1	7	0.684381	1	c66448.graph_c0	K04515
Drug metabolism - cytochrome P450	ko00982	1	48	0.999646	1	c43340.graph_c0	K00485
Endocrine resistance	ko01522	1	1	0.151792	1	c24392.graph_c0	K04371
Endometrial cancer	ko05213	1	2	0.28057	1	c24392.graph_c0	K04371
Estrogen signaling pathway	ko04915	1	5	0.561122	1	c24392.graph_c0	K04371
Fc epsilon RI signaling pathway	ko04664	1	1	0.151792	1	c24392.graph_c0	K04371
Fc gamma R-mediated phagocytosis	ko04666	1	1	0.151792	1	c24392.graph_c0	K04371
Gap junction	ko04540	1	9	0.773058	1	c24392.graph_c0	K04371
Gastric acid secretion	ko04971	1	3	0.389821	1	c66448.graph_c0	K04515
Glucagon signaling pathway	ko04922	1	4	0.482501	1	c66448.graph_c0	K04515
Glutamatergic synapse	ko04724	1	1	0.151792	1	c24392.graph_c0	K04371
Glycosphingolipid biosynthesis - globo series	ko00603	1	7	0.684381	1	c43209.graph_c0	K01189
Hedgehog signaling pathway	ko04340	1	12	0.86167	1	c39282.graph_c0	K08960
Hepatitis B	ko05161	1	2	0.28057	1	c24392.graph_c0	K04371
Hepatitis C	ko05160	1	2	0.28057	1	c24392.graph_c0	K04371
Inflammatory mediator regulation of TRP channels	ko04750	1	7	0.684381	1	c66448.graph_c0	K04515
Insulin resistance	ko04931	1	7	0.684381	1	c48425.graph_c5	K00820
Insulin secretion	ko04911	1	2	0.28057	1	c66448.graph_c0	K04515
Legionellosis	ko05134	1	2	0.28057	1	c37915.graph_c0	K03233
Leishmaniasis	ko05140	1	1	0.151792	1	c24392.graph_c0	K04371
Lipoic acid metabolism	ko00785	1	5	0.561122	1	c19623.graph_c0	K10105
Longevity regulating pathway	ko04211	1	2	0.28057	1	c40542.graph_c0	K08269
Long-term depression	ko04730	1	1	0.151792	1	c24392.graph_c0	K04371
Melanoma	ko05218	1	2	0.28057	1	c24392.graph_c0	K04371
Metabolism of xenobiotics by cytochrome P450	ko00980	1	53	0.999846	1	c33370.graph_c0	K00078
Natural killer cell mediated cytotoxicity	ko04650	1	1	0.151792	1	c24392.graph_c0	K04371
Neuroactive ligand-receptor interaction	ko04080	1	77	0.999997	1	c44099.graph_c0	K01312
Non-alcoholic fatty liver disease (NAFLD)	ko04932	1	4	0.482501	1	c67012.graph_c0	K03943
Non-homologous end-joining	ko03450	1	12	0.86167	1	c26839.graph_c0	K10866
Non-small cell lung cancer	ko05223	1	1	0.151792	1	c24392.graph_c0	K04371
Olfactory transduction	ko04740	1	3	0.389821	1	c66448.graph_c0	K04515
Osteoclast differentiation	ko04380	1	1	0.151792	1	c24392.graph_c0	K04371
Other types of O-glycan biosynthesis	ko00514	1	23	0.977547	1	c59882.graph_c0	K00728
Pancreatic cancer	ko05212	1	1	0.151792	1	c24392.graph_c0	K04371
Pathways in cancer	ko05200	1	6	0.627812	1	c24392.graph_c0	K04371
Pertussis	ko05133	1	3	0.389821	1	c24392.graph_c0	K04371
Phospholipase D signaling pathway	ko04072	1	1	0.151792	1	c24392.graph_c0	K04371
Platelet activation	ko04611	1	5	0.561122	1	c24392.graph_c0	K04371
Platinum drug resistance	ko01524	1	2	0.28057	1	c24392.graph_c0	K04371
Porphyrin and chlorophyll metabolism	ko00860	1	50	0.999746	1	c44629.graph_c0	K01885
Prion diseases	ko05020	1	2	0.28057	1	c24392.graph_c0	K04371
Prolactin signaling pathway	ko04917	1	2	0.28057	1	c24392.graph_c0	K04371
Prostate cancer	ko05215	1	4	0.482501	1	c24392.graph_c0	K04371
Rap1 signaling pathway	ko04015	1	3	0.389821	1	c24392.graph_c0	K04371
Ras signaling pathway	ko04014	1	3	0.389821	1	c24392.graph_c0	K04371
Renal cell carcinoma	ko05211	1	1	0.151792	1	c24392.graph_c0	K04371
Retinol metabolism	ko00830	1	31	0.994034	1	c30583.graph_c1	K11157
Retrograde endocannabinoid signaling	ko04723	1	1	0.151792	1	c24392.graph_c0	K04371
RIG-I-like receptor signaling pathway	ko04622	1	6	0.627812	1	c26883.graph_c0	K04441
Serotonergic synapse	ko04726	1	2	0.28057	1	c24392.graph_c0	K04371
Signaling pathways regulating pluripotency of stem cells	ko04550	1	1	0.151792	1	c24392.graph_c0	K04371
Sphingolipid signaling pathway	ko04071	1	3	0.389821	1	c24392.graph_c0	K04371
T cell receptor signaling pathway	ko04660	1	1	0.151792	1	c24392.graph_c0	K04371
Taurine and hypotaurine metabolism	ko00430	1	8	0.732362	1	c60984.graph_c5	K15371
Thiamine metabolism	ko00730	1	3	0.389821	1	c20150.graph_c0	K04487
Thyroid cancer	ko05216	1	1	0.151792	1	c24392.graph_c0	K04371
Thyroid hormone signaling pathway	ko04919	1	1	0.151792	1	c24392.graph_c0	K04371
TNF signaling pathway	ko04668	1	1	0.151792	1	c24392.graph_c0	K04371
Toll and Imd signaling pathway	ko04624	1	1	0.151792	1	c58608.graph_c0	K02580
Toxoplasmosis	ko05145	1	2	0.28057	1	c24392.graph_c0	K04371
Transcriptional misregulation in cancer	ko05202	1	3	0.389821	1	c61895.graph_c0	K11253
Type II diabetes mellitus	ko04930	1	2	0.28057	1	c24392.graph_c0	K04371
Vitamin B6 metabolism	ko00750	1	8	0.732362	1	c25112.graph_c0	K00868

## Sheet: Control vs Ec12h
Control vs Ec12h
#KEGG_n	#KEGG_n		208	KEGG_N	4605
#Pathway	#Pathway	P-value	ko_ID	DEG_in_Pathway	AllGene_in_Pathway	Corrected_P-value	Gene_id	KEGG_Orthology
Carbon metabolism	Carbon metabolism	9.67e-05	ko01200	22	203	0.0116987	c19954.graph_c0;c25458.graph_c0;c34161.graph_c0;c38297.graph_c0;c39942.graph_c0;c41941.graph_c0;c44510.graph_c0;c45968.graph_c0;c48106.graph_c0;c50445.graph_c0;c50836.graph_c0;c51471.graph_c0;c52040.graph_c0;c55321.graph_c0;c57329.graph_c0;c58778.graph_c0;c59051.graph_c0;c61117.graph_c0;c61873.graph_c2;c62588.graph_c4;c62745.graph_c0;c65092.graph_c0	K01676+K00600+K01689+K00134+K01681+K00031+K00844+K00927+K00029+K00026+K00164+K01079+K00249+K00058+K01676+K00948+K00281+K03781+K00033+K00605+K03781+K01623
Purine metabolism	Purine metabolism	0.00601977	ko00230	19	226	0.728393	c20794.graph_c0;c32292.graph_c0;c39302.graph_c0;c43720.graph_c0;c45434.graph_c0;c47519.graph_c0;c51348.graph_c0;c52751.graph_c0;c52826.graph_c1;c53560.graph_c1;c56969.graph_c1;c57184.graph_c0;c57184.graph_c1;c58778.graph_c0;c62124.graph_c2;c62177.graph_c2;c62470.graph_c0;c63599.graph_c0;c63720.graph_c0	K13293+K08049+K12323+K10807+K02327+K10808+K11787+K18437+K01490+K03006+K01952+K08042+K08042+K00948+K00088+K02999+K03783+K01756+K00106
Peroxisome	Peroxisome	1.21e-05	ko04146	17	115	0.00146089	c34142.graph_c0;c34417.graph_c0;c41941.graph_c0;c43538.graph_c0;c45656.graph_c1;c47656.graph_c0;c53327.graph_c0;c53343.graph_c0;c57456.graph_c0;c57912.graph_c0;c58258.graph_c0;c61117.graph_c0;c61824.graph_c0;c62745.graph_c0;c62963.graph_c0;c63720.graph_c0;c64725.graph_c0	K05677+K00803+K00031+K13343+K13356+K01897+K13356+K13356+K13356+K13356+K04565+K03781+K13356+K03781+K13356+K00106+K00272
Fatty acid metabolism	Fatty acid metabolism	1.65e-07	ko01212	16	76	2e-05	c33371.graph_c0;c38574.graph_c0;c38768.graph_c0;c42061.graph_c0;c47007.graph_c1;c47656.graph_c0;c48454.graph_c0;c52040.graph_c0;c54102.graph_c0;c60346.graph_c0;c62067.graph_c1;c63415.graph_c0;c64827.graph_c0;c64827.graph_c2;c64925.graph_c1;c64975.graph_c0	K00507+K10203+K11262+K00507+K10703+K01897+K00507+K00249+K10251+K00507+K00507+K00665+K00665+K00665+K00665+K00665
Biosynthesis of amino acids	Biosynthesis of amino acids	0.00476095	ko01230	13	128	0.576075	c25458.graph_c0;c34161.graph_c0;c38297.graph_c0;c39942.graph_c0;c41941.graph_c0;c45968.graph_c0;c51471.graph_c0;c55321.graph_c0;c58778.graph_c0;c61306.graph_c0;c64368.graph_c0;c64672.graph_c0;c65092.graph_c0	K00600+K01689+K00134+K01681+K00031+K00927+K01079+K00058+K00948+K14677+K14085+K01620+K01623
Glycine, serine and threonine metabolism	Glycine, serine and threonine metabolism	3.09e-07	ko00260	12	44	3.74e-05	c25458.graph_c0;c51471.graph_c0;c51837.graph_c0;c55321.graph_c0;c58008.graph_c0;c58008.graph_c1;c59051.graph_c0;c59163.graph_c0;c62588.graph_c4;c64368.graph_c0;c64672.graph_c0;c66030.graph_c0	K00600+K01079+K02437+K00058+K21270+K21270+K00281+K00115+K00605+K14085+K01620+K12235
Glycolysis / Gluconeogenesis	Glycolysis / Gluconeogenesis	0.00338823	ko00010	11	95	0.409976	c34161.graph_c0;c38297.graph_c0;c41778.graph_c0;c44510.graph_c0;c45968.graph_c0;c57856.graph_c0;c59364.graph_c1;c60168.graph_c0;c61598.graph_c0;c64368.graph_c0;c65092.graph_c0	K01689+K00134+K00128+K00844+K00927+K01792+K00016+K01792+K01792+K14085+K01623
Amino sugar and nucleotide sugar metabolism	Amino sugar and nucleotide sugar metabolism	0.00219911	ko00520	10	77	0.266093	c38249.graph_c0;c44510.graph_c0;c58373.graph_c0;c58594.graph_c0;c61697.graph_c0;c61697.graph_c1;c61761.graph_c0;c61931.graph_c0;c64073.graph_c0;c65152.graph_c0	K00966+K00844+K02564+K01183+K01183+K01183+K01183+K01183+K00972+K00849
Pyrimidine metabolism	Pyrimidine metabolism	0.118435	ko00240	10	145	1	c38152.graph_c0;c40161.graph_c0;c43720.graph_c0;c45434.graph_c0;c47519.graph_c0;c53560.graph_c1;c57828.graph_c0;c58106.graph_c0;c62177.graph_c2;c62470.graph_c0	K00560+K01464+K10807+K02327+K10808+K03006+K01464+K01489+K02999+K03783
Glutathione metabolism	Glutathione metabolism	0.0101678	ko00480	9	81	1	c41941.graph_c0;c43720.graph_c0;c44258.graph_c1;c47519.graph_c0;c53317.graph_c0;c53691.graph_c1;c61873.graph_c2;c62513.graph_c0;c63417.graph_c1	K00031+K10807+K11204+K10808+K00799+K11140+K00033+K11140+K11140
Glycerolipid metabolism	Glycerolipid metabolism	0.00115454	ko00561	9	59	0.1397	c26733.graph_c0;c41778.graph_c0;c43209.graph_c0;c51587.graph_c0;c61147.graph_c0;c63677.graph_c0;c64368.graph_c0;c64720.graph_c0;c66548.graph_c0	K14458+K00128+K01189+K00011+K00864+K14073+K14085+K00864+K13513
Biosynthesis of unsaturated fatty acids	Biosynthesis of unsaturated fatty acids	1.17e-05	ko01040	8	26	0.00141657	c33371.graph_c0;c38574.graph_c0;c42061.graph_c0;c47007.graph_c1;c48454.graph_c0;c54102.graph_c0;c60346.graph_c0;c62067.graph_c1	K00507+K10203+K00507+K10703+K00507+K10251+K00507+K00507
Glyoxylate and dicarboxylate metabolism	Glyoxylate and dicarboxylate metabolism	0.00460003	ko00630	8	59	0.556604	c25458.graph_c0;c39942.graph_c0;c50445.graph_c0;c51837.graph_c0;c59051.graph_c0;c61117.graph_c0;c62588.graph_c4;c62745.graph_c0	K00600+K01681+K00026+K02437+K00281+K03781+K00605+K03781
Longevity regulating pathway - multiple species	Longevity regulating pathway - multiple species	0.0251204	ko04213	8	79	1	c33138.graph_c0;c57184.graph_c0;c57184.graph_c1;c58258.graph_c0;c61117.graph_c0;c62745.graph_c0;c63626.graph_c0;c64894.graph_c0	K07203+K08042+K08042+K04565+K03781+K03781+K03283+K03283
Lysosome	Lysosome	0.512167	ko04142	8	171	1	c38119.graph_c0;c38450.graph_c0;c43209.graph_c0;c54279.graph_c0;c54781.graph_c0;c56400.graph_c0;c62087.graph_c0;c64963.graph_c0	K01363+K13443+K01189+K19363+K14410+K10532+K01379+K12347
Pyruvate metabolism	Pyruvate metabolism	0.0128248	ko00620	8	70	1	c19954.graph_c0;c38768.graph_c0;c41778.graph_c0;c48106.graph_c0;c50445.graph_c0;c57329.graph_c0;c59364.graph_c1;c64368.graph_c0	K01676+K11262+K00128+K00029+K00026+K01676+K00016+K14085
Tryptophan metabolism	Tryptophan metabolism	0.000188153	ko00380	8	37	0.0227665	c40936.graph_c0;c41778.graph_c0;c50836.graph_c0;c52441.graph_c0;c53002.graph_c0;c61117.graph_c0;c62745.graph_c0;c64368.graph_c0	K00486+K00128+K00164+K00453+K01593+K03781+K03781+K14085
Drug metabolism - other enzymes	Drug metabolism - other enzymes	0.0543603	ko00983	7	76	1	c40161.graph_c0;c57828.graph_c0;c58106.graph_c0;c60151.graph_c0;c62124.graph_c2;c63720.graph_c0;c64049.graph_c0	K01464+K01464+K01489+K00699+K00088+K00106+K00699
Fatty acid biosynthesis	Fatty acid biosynthesis	0.00014214	ko00061	7	27	0.0171989	c38768.graph_c0;c47656.graph_c0;c63415.graph_c0;c64827.graph_c0;c64827.graph_c2;c64925.graph_c1;c64975.graph_c0	K11262+K01897+K00665+K00665+K00665+K00665+K00665
Protein processing in endoplasmic reticulum	Protein processing in endoplasmic reticulum	0.944895	ko04141	7	252	1	c45246.graph_c0;c49044.graph_c0;c53325.graph_c0;c55147.graph_c1;c62525.graph_c2;c63626.graph_c0;c64894.graph_c0	K09582+K07953+K08288+K09027+K09502+K03283+K03283
Citrate cycle (TCA cycle)	Citrate cycle (TCA cycle)	0.227446	ko00020	6	91	1	c19954.graph_c0;c39942.graph_c0;c41941.graph_c0;c50445.graph_c0;c50836.graph_c0;c57329.graph_c0	K01676+K01681+K00031+K00026+K00164+K01676
DNA replication	DNA replication	0.0947392	ko03030	6	70	1	c19654.graph_c0;c30609.graph_c0;c35542.graph_c0;c43490.graph_c0;c45434.graph_c0;c56744.graph_c0	K02540+K02212+K07466+K02209+K02327+K02540
beta-Alanine metabolism	beta-Alanine metabolism	0.00752247	ko00410	5	28	0.910219	c40161.graph_c0;c41778.graph_c0;c52040.graph_c0;c57828.graph_c0;c64368.graph_c0	K01464+K00128+K00249+K01464+K14085
Cysteine and methionine metabolism	Cysteine and methionine metabolism	0.232774	ko00270	5	73	1	c44258.graph_c1;c50445.graph_c0;c59364.graph_c1;c59662.graph_c1;c61683.graph_c0	K11204+K00026+K00016+K00547+K01011
ECM-receptor interaction	ECM-receptor interaction	0.00453947	ko04512	5	25	0.549276	c52069.graph_c0;c58411.graph_c0;c60878.graph_c0;c61330.graph_c0;c63486.graph_c0	K06258+K06237+K06237+K06258+K06237
Fatty acid elongation	Fatty acid elongation	0.00640966	ko00062	5	27	0.775569	c20021.graph_c0;c38574.graph_c0;c47007.graph_c1;c53409.graph_c0;c54102.graph_c0	K10249+K10203+K10703+K10249+K10251
FoxO signaling pathway	FoxO signaling pathway	0.483171	ko04068	5	101	1	c33360.graph_c1;c36455.graph_c0;c45947.graph_c1;c61117.graph_c0;c62745.graph_c0	K06276+K11838+K05459+K03781+K03781
Insect hormone biosynthesis	Insect hormone biosynthesis	0.000371198	ko00981	5	15	0.044915	c48496.graph_c0;c53039.graph_c1;c58237.graph_c0;c59615.graph_c0;c61150.graph_c0	K15890+K10718+K14985+K10718+K10723
Lysine degradation	Lysine degradation	0.184	ko00310	5	67	1	c41778.graph_c0;c50836.graph_c0;c61010.graph_c1;c64368.graph_c0;c64751.graph_c0	K00128+K00164+K14157+K14085+K13647
mTOR signaling pathway	mTOR signaling pathway	0.782512	ko04150	5	143	1	c33138.graph_c0;c33360.graph_c1;c40542.graph_c0;c45947.graph_c1;c46775.graph_c0	K07203+K06276+K08269+K05459+K02150
One carbon pool by folate	One carbon pool by folate	0.00071021	ko00670	5	17	0.0859355	c25458.graph_c0;c38152.graph_c0;c51348.graph_c0;c57074.graph_c0;c62588.graph_c4	K00600+K00560+K11787+K00288+K00605
Starch and sucrose metabolism	Starch and sucrose metabolism	0.249803	ko00500	5	75	1	c44510.graph_c0;c59850.graph_c0;c60045.graph_c1;c60151.graph_c0;c64049.graph_c0	K00844+K16055+K00688+K00699+K00699
Ubiquitin mediated proteolysis	Ubiquitin mediated proteolysis	0.861096	ko04120	5	161	1	c24662.graph_c0;c35019.graph_c0;c50067.graph_c0;c50215.graph_c0;c65896.graph_c0	K10260+K03876+K10615+K10595+K04416
Valine, leucine and isoleucine degradation	Valine, leucine and isoleucine degradation	0.0636104	ko00280	5	48	1	c41778.graph_c0;c52040.graph_c0;c58147.graph_c0;c62011.graph_c2;c64368.graph_c0	K00128+K00249+K01968+K01969+K14085
AGE-RAGE signaling pathway in diabetic complications	AGE-RAGE signaling pathway in diabetic complications	0.127344	ko04933	4	43	1	c46060.graph_c0;c58411.graph_c0;c60878.graph_c0;c63486.graph_c0	K04448+K06237+K06237+K06237
Arginine and proline metabolism	Arginine and proline metabolism	0.216204	ko00330	4	53	1	c34120.graph_c0;c41778.graph_c0;c64128.graph_c0;c64368.graph_c0	K00294+K00128+K00472+K14085
Ascorbate and aldarate metabolism	Ascorbate and aldarate metabolism	0.0650645	ko00053	4	34	1	c41778.graph_c0;c60151.graph_c0;c64049.graph_c0;c64368.graph_c0	K00128+K00699+K00699+K14085
Ether lipid metabolism	Ether lipid metabolism	0.0242573	ko00565	4	25	1	c19669.graph_c0;c34417.graph_c0;c47793.graph_c0;c63991.graph_c0	K13510+K00803+K01047+K14621
Fatty acid degradation	Fatty acid degradation	0.104409	ko00071	4	40	1	c41778.graph_c0;c47656.graph_c0;c52040.graph_c0;c64368.graph_c0	K00128+K01897+K00249+K14085
Fructose and mannose metabolism	Fructose and mannose metabolism	0.160847	ko00051	4	47	1	c38249.graph_c0;c44510.graph_c0;c51587.graph_c0;c65092.graph_c0	K00966+K00844+K00011+K01623
Galactose metabolism	Galactose metabolism	0.104409	ko00052	4	40	1	c43209.graph_c0;c44510.graph_c0;c51587.graph_c0;c65152.graph_c0	K01189+K00844+K00011+K00849
Glycerophospholipid metabolism	Glycerophospholipid metabolism	0.576908	ko00564	4	89	1	c19669.graph_c0;c47793.graph_c0;c63991.graph_c0;c66548.graph_c0	K13510+K01047+K14621+K13513
Histidine metabolism	Histidine metabolism	0.00283067	ko00340	4	14	0.342511	c41778.graph_c0;c53002.graph_c0;c56268.graph_c0;c64368.graph_c0	K00128+K01593+K01590+K14085
Pentose and glucuronate interconversions	Pentose and glucuronate interconversions	0.275874	ko00040	4	59	1	c41778.graph_c0;c51587.graph_c0;c60151.graph_c0;c64049.graph_c0	K00128+K00011+K00699+K00699
RNA transport	RNA transport	0.985705	ko03013	4	205	1	c19840.graph_c0;c43711.graph_c0;c50302.graph_c0;c60646.graph_c0	K02516+K14293+K13126+K00784
2-Oxocarboxylic acid metabolism	2-Oxocarboxylic acid metabolism	0.294598	ko01210	3	42	1	c39942.graph_c0;c41941.graph_c0;c61306.graph_c0	K01681+K00031+K14677
ABC transporters	ABC transporters	0.369903	ko02010	3	48	1	c25946.graph_c0;c34142.graph_c0;c60030.graph_c0	K05681+K05677+K05658
Alanine, aspartate and glutamate metabolism	Alanine, aspartate and glutamate metabolism	0.357389	ko00250	3	47	1	c34120.graph_c0;c63599.graph_c0;c64725.graph_c0	K00294+K01756+K00272
Drug metabolism - cytochrome P450	Drug metabolism - cytochrome P450	0.369903	ko00982	3	48	1	c53317.graph_c0;c60151.graph_c0;c64049.graph_c0	K00799+K00699+K00699
Endocytosis	Endocytosis	0.996165	ko04144	3	205	1	c26441.graph_c0;c63626.graph_c0;c64894.graph_c0	K12483+K03283+K03283
Homologous recombination	Homologous recombination	0.151582	ko03440	3	30	1	c26839.graph_c0;c35542.graph_c0;c45434.graph_c0	K10866+K07466+K02327
Metabolism of xenobiotics by cytochrome P450	Metabolism of xenobiotics by cytochrome P450	0.431609	ko00980	3	53	1	c53317.graph_c0;c60151.graph_c0;c64049.graph_c0	K00799+K00699+K00699
Nucleotide excision repair	Nucleotide excision repair	0.683728	ko03420	3	77	1	c35542.graph_c0;c45434.graph_c0;c62353.graph_c0	K07466+K02327+K10841
Pentose phosphate pathway	Pentose phosphate pathway	0.307143	ko00030	3	43	1	c58778.graph_c0;c61873.graph_c2;c65092.graph_c0	K00948+K00033+K01623
Porphyrin and chlorophyll metabolism	Porphyrin and chlorophyll metabolism	0.394789	ko00860	3	50	1	c56624.graph_c0;c60151.graph_c0;c64049.graph_c0	K01599+K00699+K00699
Propanoate metabolism	Propanoate metabolism	0.25724	ko00640	3	39	1	c38768.graph_c0;c52040.graph_c0;c59364.graph_c1	K11262+K00249+K00016
Alcoholism	Alcoholism	0.129471	ko05034	2	14	1	c46121.graph_c0;c61895.graph_c0	K11252+K11253
alpha-Linolenic acid metabolism	alpha-Linolenic acid metabolism	0.0719515	ko00592	2	10	1	c47793.graph_c0;c63991.graph_c0	K01047+K14621
Aminoacyl-tRNA biosynthesis	Aminoacyl-tRNA biosynthesis	0.860182	ko00970	2	75	1	c44506.graph_c0;c57697.graph_c2	K01881+K01872
Arachidonic acid metabolism	Arachidonic acid metabolism	0.427715	ko00590	2	32	1	c47793.graph_c0;c63991.graph_c0	K01047+K14621
Base excision repair	Base excision repair	0.656968	ko03410	2	49	1	c45434.graph_c0;c61627.graph_c0	K02327+K02330
Circadian rhythm - fly	Circadian rhythm - fly	0.0366953	ko04711	2	7	1	c59777.graph_c0;c60388.graph_c0	K09057+K02633
Folate biosynthesis	Folate biosynthesis	0.161169	ko00790	2	16	1	c57048.graph_c0;c64051.graph_c2	K01077+K01495
Hippo signaling pathway - fly	Hippo signaling pathway - fly	0.762246	ko04391	2	60	1	c50965.graph_c0;c55816.graph_c1	K16675+K05692
Huntington's disease	Huntington's disease	0.210836	ko05016	2	19	1	c47644.graph_c0;c58258.graph_c0	K10408+K04565
Lipoic acid metabolism	Lipoic acid metabolism	0.0185504	ko00785	2	5	1	c20521.graph_c0;c64646.graph_c0	K03644+K10105
MAPK signaling pathway - fly	MAPK signaling pathway - fly	0.913671	ko04013	2	88	1	c46060.graph_c0;c52766.graph_c0	K04448+K13411
Mismatch repair	Mismatch repair	0.559225	ko03430	2	41	1	c35542.graph_c0;c45434.graph_c0	K07466+K02327
mRNA surveillance pathway	mRNA surveillance pathway	0.984148	ko03015	2	131	1	c19810.graph_c1;c50302.graph_c0	K04354+K13126
p53 signaling pathway	p53 signaling pathway	0.0474945	ko04115	2	8	1	c45947.graph_c1;c47519.graph_c0	K05459+K10808
Pantothenate and CoA biosynthesis	Pantothenate and CoA biosynthesis	0.194075	ko00770	2	18	1	c40161.graph_c0;c57828.graph_c0	K01464+K01464
Phagosome	Phagosome	0.997788	ko04145	2	178	1	c46775.graph_c0;c55816.graph_c1	K02150+K05692
Retinol metabolism	Retinol metabolism	0.411846	ko00830	2	31	1	c60151.graph_c0;c64049.graph_c0	K00699+K00699
RNA degradation	RNA degradation	0.958512	ko03018	2	107	1	c34161.graph_c0;c50302.graph_c0	K01689+K13126
RNA polymerase	RNA polymerase	0.667892	ko03020	2	50	1	c53560.graph_c1;c62177.graph_c2	K03006+K02999
Sphingolipid metabolism	Sphingolipid metabolism	0.473921	ko00600	2	35	1	c43209.graph_c0;c51394.graph_c0	K01189+K04712
Spliceosome	Spliceosome	0.999313	ko03040	2	205	1	c63626.graph_c0;c64894.graph_c0	K03283+K03283
Systemic lupus erythematosus	Systemic lupus erythematosus	0.0114699	ko05322	2	4	1	c46121.graph_c0;c61895.graph_c0	K11252+K11253
Terpenoid backbone biosynthesis	Terpenoid backbone biosynthesis	0.622484	ko00900	2	46	1	c48496.graph_c0;c63237.graph_c0	K15890+K12504
Wnt signaling pathway	Wnt signaling pathway	0.931282	ko04310	2	94	1	c45419.graph_c0;c46060.graph_c0	K08957+K04448
Adrenergic signaling in cardiomyocytes	Adrenergic signaling in cardiomyocytes	0.621972	ko04261	1	21	1	c19810.graph_c1	K04354
Amyotrophic lateral sclerosis (ALS)	Amyotrophic lateral sclerosis (ALS)	0.0451683	ko05014	1	1	1	c58258.graph_c0	K04565
Apoptosis - fly	Apoptosis - fly	0.966672	ko04214	1	73	1	c46060.graph_c0	K04448
Arginine biosynthesis	Arginine biosynthesis	0.739349	ko00220	1	29	1	c61306.graph_c0	K14677
Basal transcription factors	Basal transcription factors	0.836386	ko03022	1	39	1	c24979.graph_c0	K03120
Caffeine metabolism	Caffeine metabolism	0.500618	ko00232	1	15	1	c63720.graph_c0	K00106
cAMP signaling pathway	cAMP signaling pathway	0.340552	ko04024	1	9	1	c20794.graph_c0	K13293
Fanconi anemia pathway	Fanconi anemia pathway	0.906559	ko03460	1	51	1	c35542.graph_c0	K07466
Focal adhesion	Focal adhesion	0.565491	ko04510	1	18	1	c45947.graph_c1	K05459
Glycosaminoglycan degradation	Glycosaminoglycan degradation	0.565491	ko00531	1	18	1	c56400.graph_c0	K10532
Glycosphingolipid biosynthesis - globo series	Glycosphingolipid biosynthesis - globo series	0.276574	ko00603	1	7	1	c43209.graph_c0	K01189
Glycosylphosphatidylinositol(GPI)-anchor biosynthesis	Glycosylphosphatidylinositol(GPI)-anchor biosynthesis	0.762509	ko00563	1	31	1	c18334.graph_c0	K05286
Hedgehog signaling pathway - fly	Hedgehog signaling pathway - fly	0.802862	ko04341	1	35	1	c49719.graph_c0	K10523
HTLV-I infection	HTLV-I infection	0.206422	ko05166	1	5	1	c45434.graph_c0	K02327
Longevity regulating pathway	Longevity regulating pathway	0.0883058	ko04211	1	2	1	c40542.graph_c0	K08269
Lysine biosynthesis	Lysine biosynthesis	0.0883058	ko00300	1	2	1	c64368.graph_c0	K14085
Morphine addiction	Morphine addiction	0.0883058	ko05032	1	2	1	c20794.graph_c0	K13293
Nicotinate and nicotinamide metabolism	Nicotinate and nicotinamide metabolism	0.544857	ko00760	1	17	1	c62470.graph_c0	K03783
Nitrogen metabolism	Nitrogen metabolism	0.671142	ko00910	1	24	1	c54813.graph_c0	K01672
Non-homologous end-joining	Non-homologous end-joining	0.426112	ko03450	1	12	1	c26839.graph_c0	K10866
Notch signaling pathway	Notch signaling pathway	0.686074	ko04330	1	25	1	c62365.graph_c0	K05948
Oocyte meiosis	Oocyte meiosis	0.585194	ko04114	1	19	1	c45947.graph_c1	K05459
Other types of O-glycan biosynthesis	Other types of O-glycan biosynthesis	0.655504	ko00514	1	23	1	c62365.graph_c0	K05948
Oxidative phosphorylation	Oxidative phosphorylation	0.999964	ko00190	1	216	1	c46775.graph_c0	K02150
Phenylalanine metabolism	Phenylalanine metabolism	0.452101	ko00360	1	13	1	c53002.graph_c0	K01593
Phototransduction - fly	Phototransduction - fly	0.604008	ko04745	1	20	1	c55816.graph_c1	K05692
PPAR signaling pathway	PPAR signaling pathway	0.242306	ko03320	1	6	1	c40864.graph_c0	K08749
Prion diseases	Prion diseases	0.0883058	ko05020	1	2	1	c58258.graph_c0	K04565
Progesterone-mediated oocyte maturation	Progesterone-mediated oocyte maturation	0.426112	ko04914	1	12	1	c45947.graph_c1	K05459
Proteasome	Proteasome	0.974863	ko03050	1	79	1	c19935.graph_c0	K02726
Protein export	Protein export	0.850954	ko03060	1	41	1	c26091.graph_c0	K13431
Regulation of autophagy	Regulation of autophagy	0.751197	ko04140	1	30	1	c40542.graph_c0	K08269
Sulfur metabolism	Sulfur metabolism	0.500618	ko00920	1	15	1	c61683.graph_c0	K01011
Sulfur relay system	Sulfur relay system	0.476919	ko04122	1	14	1	c61683.graph_c0	K01011
Thiamine metabolism	Thiamine metabolism	0.129503	ko00730	1	3	1	c63535.graph_c0	K00949
Tight junction	Tight junction	0.452101	ko04530	1	13	1	c19810.graph_c1	K04354
Toll and Imd signaling pathway	Toll and Imd signaling pathway	0.0451683	ko04624	1	1	1	c58608.graph_c0	K02580
Transcriptional misregulation in cancer	Transcriptional misregulation in cancer	0.129503	ko05202	1	3	1	c61895.graph_c0	K11253
Tyrosine metabolism	Tyrosine metabolism	0.621972	ko00350	1	21	1	c53002.graph_c0	K01593
Ubiquinone and other terpenoid-quinone biosynthesis	Ubiquinone and other terpenoid-quinone biosynthesis	0.544857	ko00130	1	17	1	c48425.graph_c7	K06126
Viral carcinogenesis	Viral carcinogenesis	0.276574	ko05203	1	7	1	c46121.graph_c0	K11252

## Sheet: Control vs Bb49h
Control vs Bb49h
#KEGG_n	589	KEGG_N	4605
#Pathway	ko_ID	DEG_in_Pathway	AllGene_in_Pathway	P-value	Corrected_P-value	Gene_id	KEGG_Orthology
Pentose and glucuronate interconversions	ko00040	6	59	0.78398	1	c33370.graph_c0;c33381.graph_c0;c49265.graph_c0;c52021.graph_c0;c61892.graph_c0;c65074.graph_c0	K00078+K00963+K01213+K01213+K01213+K00012
Acute myeloid leukemia	ko05221	1	1	0.127904	1	c24392.graph_c0	K04371
Melanoma	ko05218	1	2	0.239474	1	c24392.graph_c0	K04371
Huntington's disease	ko05016	3	19	0.445884	1	c50492.graph_c0;c58258.graph_c0;c67012.graph_c0	K02128+K04565+K03943
Insulin resistance	ko04931	1	7	0.616595	1	c48425.graph_c5	K00820
Regulation of actin cytoskeleton	ko04810	3	19	0.445884	1	c24392.graph_c0;c48190.graph_c0;c59197.graph_c0	K04371+K06269+K05766
Selenocompound metabolism	ko00450	3	28	0.71402	1	c25489.graph_c0;c43093.graph_c0;c46808.graph_c0	K03341+K01874+K01758
Endocytosis	ko04144	25	205	0.635602	1	c19795.graph_c0;c20111.graph_c0;c20292.graph_c0;c20629.graph_c0;c26247.graph_c0;c26441.graph_c0;c27095.graph_c0;c30704.graph_c0;c34946.graph_c0;c36977.graph_c0;c37113.graph_c0;c37327.graph_c0;c39829.graph_c0;c41043.graph_c0;c41634.graph_c0;c46361.graph_c0;c48524.graph_c0;c51673.graph_c0;c52080.graph_c1;c54456.graph_c0;c54788.graph_c0;c57972.graph_c0;c63626.graph_c0;c65807.graph_c0;c66557.graph_c0	K03283+K12191+K12182+K12477+K12196+K12483+K07889+K18442+K12493+K03175+K07897+K11825+K12476+K18468+K12471+K03283+K03283+K03283+K03283+K03283+K03283+K04646+K03283+K12190+K11824
Porphyrin and chlorophyll metabolism	ko00860	1	50	0.998974	1	c44629.graph_c0	K01885
SNARE interactions in vesicular transport	ko04130	1	29	0.981348	1	c24844.graph_c0	K08515
Glutamatergic synapse	ko04724	1	1	0.127904	1	c24392.graph_c0	K04371
Cysteine and methionine metabolism	ko00270	8	73	0.733424	1	c39074.graph_c0;c42757.graph_c0;c44258.graph_c1;c46130.graph_c0;c46242.graph_c0;c46420.graph_c0;c46808.graph_c0;c50445.graph_c0	K00026+K01697+K11204+K00815+K00789+K01251+K01758+K00026
Arachidonic acid metabolism	ko00590	5	32	0.390275	1	c25676.graph_c0;c32962.graph_c0;c47793.graph_c0;c60288.graph_c1;c63991.graph_c0	K15730+K05309+K01047+K15730+K14621
Phenylalanine metabolism	ko00360	2	13	0.509664	1	c46130.graph_c0;c50465.graph_c0	K00815+K07253
One carbon pool by folate	ko00670	3	17	0.373363	1	c25458.graph_c0;c38152.graph_c0;c43527.graph_c0	K00600+K00560+K00288
Biosynthesis of amino acids	ko01230	16	128	0.580678	1	c25458.graph_c0;c26682.graph_c0;c34161.graph_c0;c38097.graph_c0;c38297.graph_c0;c39942.graph_c0;c41941.graph_c0;c42757.graph_c0;c44243.graph_c0;c44626.graph_c0;c46130.graph_c0;c46242.graph_c0;c46808.graph_c0;c47737.graph_c1;c52331.graph_c1;c65092.graph_c0	K00600+K00927+K01689+K00850+K00134+K01681+K00031+K01697+K00616+K00814+K00815+K00789+K01758+K01647+K00873+K01623
Vitamin B6 metabolism	ko00750	1	8	0.665709	1	c25112.graph_c0	K00868
Glycerophospholipid metabolism	ko00564	9	89	0.82112	1	c19669.graph_c0;c20142.graph_c0;c26202.graph_c0;c33081.graph_c0;c33299.graph_c0;c41593.graph_c0;c47793.graph_c0;c49568.graph_c2;c63991.graph_c0	K13510+K00995+K00967+K18695+K00649+K00968+K01047+K00111+K14621
Oxidative phosphorylation	ko00190	20	216	0.959816	1	c19906.graph_c0;c19943.graph_c0;c24648.graph_c0;c27077.graph_c0;c31069.graph_c0;c35477.graph_c0;c36559.graph_c0;c39681.graph_c0;c40317.graph_c0;c42516.graph_c0;c43146.graph_c0;c44172.graph_c0;c45943.graph_c0;c46151.graph_c1;c49568.graph_c1;c50492.graph_c0;c61133.graph_c1;c61406.graph_c3;c65358.graph_c0;c67012.graph_c0	K03935+K00234+K02150+K02145+K02147+K03955+K02149+K01507+K03942+K02134+K00413+K02155+K02133+K00411+K00235+K02128+K02132+K03953+K02136+K03943
Osteoclast differentiation	ko04380	1	1	0.127904	1	c24392.graph_c0	K04371
Longevity regulating pathway	ko04211	1	2	0.239474	1	c40542.graph_c0	K08269
Fatty acid metabolism	ko01212	13	76	0.166596	1	c20860.graph_c0;c25481.graph_c0;c31626.graph_c0;c33371.graph_c0;c45199.graph_c0;c47007.graph_c1;c47656.graph_c0;c49152.graph_c0;c49595.graph_c0;c51331.graph_c0;c62067.graph_c1;c64827.graph_c0;c64827.graph_c2	K08766+K10258+K09479+K00507+K10251+K10703+K01897+K10251+K11262+K01897+K00507+K00665+K00665
Herpes simplex infection	ko05168	6	18	0.0204064	1	c20575.graph_c0;c37504.graph_c0;c37707.graph_c0;c48190.graph_c0;c53560.graph_c2;c65075.graph_c0	K14284+K05654+K16195+K06269+K03006+K05654
Chagas disease (American trypanosomiasis)	ko05142	1	1	0.127904	1	c24392.graph_c0	K04371
Non-alcoholic fatty liver disease (NAFLD)	ko04932	1	4	0.421673	1	c67012.graph_c0	K03943
FoxO signaling pathway	ko04068	17	101	0.141026	1	c19460.graph_c0;c19597.graph_c0;c20310.graph_c0;c20837.graph_c0;c24392.graph_c0;c26899.graph_c0;c32977.graph_c0;c34005.graph_c0;c36455.graph_c0;c37181.graph_c0;c39282.graph_c0;c40798.graph_c0;c42130.graph_c0;c43275.graph_c0;c43925.graph_c1;c52964.graph_c1;c65125.graph_c0	K07198+K04456+K04371+K02206+K04371+K11838+K07198+K08863+K11838+K07198+K08960+K04371+K04728+K07198+K21289+K05868+K11434
Gastric acid secretion	ko04971	1	3	0.336791	1	c66448.graph_c0	K04515
Carbon metabolism	ko01200	32	203	0.118693	1	c19915.graph_c0;c19943.graph_c0;c19954.graph_c0;c20077.graph_c0;c22059.graph_c0;c24651.graph_c0;c25458.graph_c0;c26682.graph_c0;c34161.graph_c0;c38097.graph_c0;c38297.graph_c0;c38571.graph_c0;c39074.graph_c0;c39942.graph_c0;c41941.graph_c0;c42126.graph_c0;c42740.graph_c1;c44243.graph_c0;c44510.graph_c0;c44555.graph_c0;c44626.graph_c0;c46117.graph_c0;c46789.graph_c0;c47737.graph_c1;c48106.graph_c0…	K01810+K00234+K01676+K00036+K01900+K00851+K00600+K00927+K01689+K00850+K00134+K01057+K00026+K01681+K00031+K00627+K00161+K00616+K00844+K03841+K00814+K00658+K01895+K01647+K00029+K00382+K00235+K00026+K00164+K00873+K01676+K01623
Tyrosine metabolism	ko00350	4	21	0.277305	1	c46130.graph_c0;c50465.graph_c0;c55717.graph_c0;c56296.graph_c0	K00815+K07253+K00451+K00501
Purine metabolism	ko00230	25	226	0.814866	1	c19929.graph_c0;c19990.graph_c0;c20646.graph_c0;c26513.graph_c0;c26842.graph_c0;c32878.graph_c0;c40007.graph_c0;c40402.graph_c0;c43267.graph_c0;c43720.graph_c0;c44392.graph_c1;c45252.graph_c0;c46409.graph_c0;c47519.graph_c0;c51503.graph_c0;c52331.graph_c1;c52348.graph_c0;c52629.graph_c2;c52629.graph_c5;c52629.graph_c7;c53560.graph_c1;c53560.graph_c2;c55973.graph_c0;c56714.graph_c0;c66086.graph_c0	K03027+K00940+K01487+K03021+K01519+K01951+K00939+K01939+K00942+K10807+K01522+K02999+K00939+K10808+K03010+K00873+K01490+K02324+K02324+K02324+K03006+K03006+K00364+K13298+K02325
B cell receptor signaling pathway	ko04662	1	1	0.127904	1	c24392.graph_c0	K04371
Phenylalanine, tyrosine and tryptophan biosynthesis	ko00400	1	8	0.665709	1	c46130.graph_c0	K00815
Adherens junction	ko04520	1	10	0.745893	1	c24392.graph_c0	K04371
Longevity regulating pathway - multiple species	ko04213	13	79	0.203672	1	c19795.graph_c0;c32977.graph_c0;c33138.graph_c0;c46361.graph_c0;c48524.graph_c0;c51673.graph_c0;c52080.graph_c1;c54738.graph_c0;c54788.graph_c0;c54844.graph_c0;c55289.graph_c1;c58258.graph_c0;c63626.graph_c0	K03283+K07198+K07203+K03283+K03283+K03283+K03283+K09542+K03283+K18644+K09542+K04565+K03283
Starch and sucrose metabolism	ko00500	9	75	0.634454	1	c19915.graph_c0;c33381.graph_c0;c44510.graph_c0;c49265.graph_c0;c52021.graph_c0;c59850.graph_c0;c61892.graph_c0;c65074.graph_c0;c65085.graph_c0	K01810+K00963+K00844+K01213+K01213+K16055+K01213+K00012+K08678
Glucagon signaling pathway	ko04922	1	4	0.421673	1	c66448.graph_c0	K04515
Fanconi anemia pathway	ko03460	9	51	0.197478	1	c26254.graph_c0;c32616.graph_c0;c35542.graph_c0;c39570.graph_c0;c39758.graph_c0;c43133.graph_c0;c45507.graph_c0;c46785.graph_c0;c65506.graph_c0	K15078+K10858+K07466+K06640+K03511+K04482+K10849+K03165+K03165
Inositol phosphate metabolism	ko00562	5	61	0.90575	1	c19786.graph_c0;c41497.graph_c1;c43925.graph_c1;c65259.graph_c0;c67076.graph_c0	K00914+K01858+K21289+K01092+K01106
Base excision repair	ko03410	8	49	0.285216	1	c38260.graph_c0;c39396.graph_c0;c45161.graph_c0;c52629.graph_c2;c52629.graph_c5;c52629.graph_c7;c57520.graph_c2;c66086.graph_c0	K10802+K10747+K10747+K02324+K02324+K02324+K04802+K02325
Hippo signaling pathway - fly	ko04391	2	60	0.997452	1	c50965.graph_c0;c59935.graph_c0	K16675+K06630
Protein processing in endoplasmic reticulum	ko04141	49	252	0.00135102	0.291821	c19401.graph_c0;c19664.graph_c0;c19679.graph_c0;c19795.graph_c0;c20052.graph_c0;c20719.graph_c0;c27133.graph_c0;c32882.graph_c0;c34099.graph_c0;c34212.graph_c0;c35169.graph_c0;c36080.graph_c0;c37117.graph_c0;c37248.graph_c0;c37396.graph_c0;c37423.graph_c0;c37707.graph_c0;c37858.graph_c0;c38935.graph_c0;c39080.graph_c0;c39124.graph_c0;c40187.graph_c0;c40646.graph_c0;c41192.graph_c0;c42767.graph_c0…	K04079+K04523+K09503+K03283+K08056+K09540+K14016+K13249+K14007+K09584+K10956+K01228+K14004+K09584+K09523+K09502+K16195+K09518+K07953+K09485+K09502+K09584+K03868+K10950+K09486+K09582+K03283+K07151+K14007+K09490+K03237+K03283+K14005+K10839+K13525+K09487+K03283+K03283+K09523+K03283+K09542+K03283+K09542+K04079+K09502+K03283+K09503+K14006+K09518
Glycerolipid metabolism	ko00561	4	59	0.954584	1	c19999.graph_c0;c26733.graph_c0;c43209.graph_c0;c63677.graph_c0	K00864+K14458+K01189+K14073
Toll-like receptor signaling pathway	ko04620	3	5	0.0170551	1	c19597.graph_c0;c24392.graph_c0;c49670.graph_c0	K04456+K04371+K04733
Proteasome	ko03050	23	79	8.38712e-05	0.0181162	c19637.graph_c0;c19935.graph_c0;c20202.graph_c0;c25004.graph_c0;c25219.graph_c0;c25656.graph_c0;c25721.graph_c0;c26741.graph_c0;c33872.graph_c0;c34093.graph_c0;c34274.graph_c0;c34886.graph_c0;c38102.graph_c0;c39083.graph_c0;c40602.graph_c0;c40884.graph_c0;c42405.graph_c0;c43250.graph_c0;c44775.graph_c0;c45879.graph_c0;c46492.graph_c0;c65703.graph_c0;c65756.graph_c0	K03030+K02726+K02729+K03066+K03035+K03032+K02735+K03063+K03036+K02725+K03029+K02732+K02738+K02739+K03039+K03065+K02730+K03037+K03064+K02736+K02737+K03031+K03061
Hedgehog signaling pathway	ko04340	1	12	0.806868	1	c39282.graph_c0	K08960
Amyotrophic lateral sclerosis (ALS)	ko05014	1	1	0.127904	1	c58258.graph_c0	K04565
Ras signaling pathway	ko04014	1	3	0.336791	1	c24392.graph_c0	K04371
Propanoate metabolism	ko00640	4	39	0.753577	1	c22059.graph_c0;c46789.graph_c0;c48381.graph_c0;c49595.graph_c0	K01900+K01895+K00382+K11262
Circadian entrainment	ko04713	2	4	0.0821423	1	c24392.graph_c0;c66448.graph_c0	K04371+K04515
Glyoxylate and dicarboxylate metabolism	ko00630	7	59	0.643937	1	c25458.graph_c0;c39074.graph_c0;c39117.graph_c0;c39942.graph_c0;c47737.graph_c1;c48381.graph_c0;c50445.graph_c0	K00600+K00026+K00049+K01681+K01647+K00382+K00026
Choline metabolism in cancer	ko05231	3	3	0.00208317	0.449965	c24392.graph_c0;c25337.graph_c0;c33081.graph_c0	K04371+K15377+K18695
RNA polymerase	ko03020	6	50	0.630974	1	c19929.graph_c0;c26513.graph_c0;c45252.graph_c0;c51503.graph_c0;c53560.graph_c1;c53560.graph_c2	K03027+K03021+K02999+K03010+K03006+K03006
Dopaminergic synapse	ko04728	1	7	0.616595	1	c66448.graph_c0	K04515
Chronic myeloid leukemia	ko05220	1	1	0.127904	1	c24392.graph_c0	K04371
Phosphatidylinositol signaling system	ko04070	4	79	0.993708	1	c19786.graph_c0;c43925.graph_c1;c65259.graph_c0;c67076.graph_c0	K00914+K21289+K01092+K01106
VEGF signaling pathway	ko04370	3	6	0.030898	1	c19597.graph_c0;c20668.graph_c0;c24392.graph_c0	K04456+K04718+K04371
Pentose phosphate pathway	ko00030	9	43	0.0899573	1	c19915.graph_c0;c20077.graph_c0;c21513.graph_c0;c24651.graph_c0;c38097.graph_c0;c38571.graph_c0;c44243.graph_c0;c44555.graph_c0;c65092.graph_c0	K01810+K00036+K00852+K00851+K00850+K01057+K00616+K03841+K01623
Adipocytokine signaling pathway	ko04920	2	5	0.125534	1	c19597.graph_c0;c35059.graph_c1	K04456+K07203
Prolactin signaling pathway	ko04917	1	2	0.239474	1	c24392.graph_c0	K04371
Rap1 signaling pathway	ko04015	1	3	0.336791	1	c24392.graph_c0	K04371
Thyroid hormone signaling pathway	ko04919	1	1	0.127904	1	c24392.graph_c0	K04371
Aldosterone synthesis and secretion	ko04925	1	3	0.336791	1	c66448.graph_c0	K04515
Arginine and proline metabolism	ko00330	4	53	0.921695	1	c34120.graph_c0;c41738.graph_c1;c65322.graph_c0;c66027.graph_c0	K00294+K01581+K00318+K00933
Drug metabolism - cytochrome P450	ko00982	1	48	0.998647	1	c43340.graph_c0	K00485
TNF signaling pathway	ko04668	1	1	0.127904	1	c24392.graph_c0	K04371
Fructose and mannose metabolism	ko00051	7	47	0.395322	1	c19655.graph_c0;c20051.graph_c0;c38097.graph_c0;c38249.graph_c0;c44510.graph_c0;c44555.graph_c0;c65092.graph_c0	K01809+K17497+K00850+K00966+K00844+K03841+K01623
Synthesis and degradation of ketone bodies	ko00072	2	11	0.420171	1	c26383.graph_c0;c42860.graph_c0	K01641+K01027
ErbB signaling pathway	ko04012	5	5	3.37271e-05	0.00728506	c19597.graph_c0;c24392.graph_c0;c26891.graph_c0;c35059.graph_c1;c66448.graph_c0	K04456+K04371+K03083+K07203+K04515
TGF-beta signaling pathway	ko04350	5	47	0.736167	1	c19273.graph_c0;c20310.graph_c0;c24392.graph_c0;c40646.graph_c0;c40798.graph_c0	K03456+K04371+K04371+K03868+K04371
Gap junction	ko04540	1	9	0.708541	1	c24392.graph_c0	K04371
DNA replication	ko03030	16	70	0.0134315	1	c19654.graph_c0;c20619.graph_c0;c35542.graph_c0;c37831.graph_c0;c39396.graph_c0;c41520.graph_c0;c42194.graph_c1;c43490.graph_c0;c44942.graph_c0;c45161.graph_c0;c52629.graph_c2;c52629.graph_c5;c52629.graph_c7;c56744.graph_c0;c57520.graph_c2;c66086.graph_c0	K02540+K10756+K07466+K10743+K10747+K02542+K02209+K02209+K10756+K10747+K02324+K02324+K02324+K02540+K04802+K02325
Basal transcription factors	ko03022	4	39	0.753577	1	c26345.graph_c0;c26615.graph_c0;c29850.graph_c0;c31025.graph_c0	K10844+K03144+K10843+K10843
Phospholipase D signaling pathway	ko04072	1	1	0.127904	1	c24392.graph_c0	K04371
mTOR signaling pathway	ko04150	23	143	0.142712	1	c18235.graph_c0;c19460.graph_c0;c19597.graph_c0;c20310.graph_c0;c24392.graph_c0;c24648.graph_c0;c25784.graph_c0;c26891.graph_c0;c27077.graph_c0;c31069.graph_c0;c32977.graph_c0;c33138.graph_c0;c35059.graph_c1;c36559.graph_c0;c37117.graph_c0;c37181.graph_c0;c40542.graph_c0;c40798.graph_c0;c42526.graph_c0;c43275.graph_c0;c43602.graph_c0;c43925.graph_c1;c46709.graph_c1	K16186+K07198+K04456+K04371+K04371+K02150+K03083+K03083+K02145+K02147+K07198+K07203+K07203+K02149+K14004+K07198+K08269+K04371+K08266+K07198+K03259+K21289+K02991
Terpenoid backbone biosynthesis	ko00900	4	46	0.857601	1	c19681.graph_c0;c26383.graph_c0;c33097.graph_c0;c45698.graph_c0	K06013+K01641+K01597+K00869
Leishmaniasis	ko05140	1	1	0.127904	1	c24392.graph_c0	K04371
Calcium signaling pathway	ko04020	3	17	0.373363	1	c20668.graph_c0;c64377.graph_c1;c66448.graph_c0	K04718+K05853+K04515
2-Oxocarboxylic acid metabolism	ko01210	4	42	0.803858	1	c39942.graph_c0;c41941.graph_c0;c44626.graph_c0;c47737.graph_c1	K01681+K00031+K00814+K01647
HTLV-I infection	ko05166	2	5	0.125534	1	c52629.graph_c2;c52629.graph_c7	K02324+K02324
Cytosolic DNA-sensing pathway	ko04623	1	7	0.616595	1	c26513.graph_c0	K03021
Amino sugar and nucleotide sugar metabolism	ko00520	19	77	0.00303534	0.655632	c19655.graph_c0;c19872.graph_c0;c19915.graph_c0;c20051.graph_c0;c20133.graph_c0;c26114.graph_c0;c33381.graph_c0;c38249.graph_c0;c44510.graph_c0;c48425.graph_c5;c61697.graph_c1;c61761.graph_c0;c61931.graph_c0;c62505.graph_c1;c63901.graph_c0;c64859.graph_c0;c65074.graph_c0;c65085.graph_c0;c65152.graph_c0	K01809+K00326+K01810+K17497+K00326+K01836+K00963+K00966+K00844+K00820+K01183+K01183+K01183+K00820+K01443+K00698+K00012+K08678+K00849
Non-homologous end-joining	ko03450	1	12	0.806868	1	c26839.graph_c0	K10866
Glutathione metabolism	ko00480	7	81	0.908571	1	c20077.graph_c0;c41738.graph_c1;c41941.graph_c0;c43720.graph_c0;c44258.graph_c1;c47519.graph_c0;c62513.graph_c0	K00036+K01581+K00031+K10807+K11204+K10808+K11140
Aminoacyl-tRNA biosynthesis	ko00970	15	75	0.0496831	1	c20728.graph_c1;c25489.graph_c0;c25637.graph_c0;c29679.graph_c1;c32955.graph_c0;c32964.graph_c0;c40543.graph_c0;c43093.graph_c0;c43230.graph_c0;c44506.graph_c0;c44629.graph_c0;c46612.graph_c0;c46821.graph_c0;c57697.graph_c2;c66177.graph_c0	K01866+K03341+K01886+K01870+K01893+K01867+K04567+K01874+K01876+K01881+K01885+K01869+K01889+K01872+K01883
Metabolism of xenobiotics by cytochrome P450	ko00980	1	53	0.999323	1	c33370.graph_c0	K00078
Lysosome	ko04142	11	171	0.99797	1	c19981.graph_c0;c38119.graph_c0;c42987.graph_c0;c43209.graph_c0;c44172.graph_c0;c47270.graph_c0;c55876.graph_c2;c56359.graph_c0;c57972.graph_c0;c60553.graph_c0;c64660.graph_c0	K01373+K01363+K01379+K01189+K02155+K12402+K05642+K12389+K04646+K01365+K14410
Non-small cell lung cancer	ko05223	1	1	0.127904	1	c24392.graph_c0	K04371
Glioma	ko05214	2	5	0.125534	1	c24392.graph_c0;c66448.graph_c0	K04371+K04515
Estrogen signaling pathway	ko04915	2	5	0.125534	1	c19401.graph_c0;c24392.graph_c0	K04079+K04371
Lysine degradation	ko00310	3	67	0.994173	1	c43970.graph_c0;c46117.graph_c0;c50836.graph_c0	K11427+K00658+K00164
Apoptosis	ko04210	2	19	0.719436	1	c19597.graph_c0;c24392.graph_c0	K04456+K04371
T cell receptor signaling pathway	ko04660	1	1	0.127904	1	c24392.graph_c0	K04371
PI3K-Akt signaling pathway	ko04151	3	4	0.00753689	1	c19401.graph_c0;c24392.graph_c0;c46709.graph_c1	K04079+K04371+K02991
Nitrogen metabolism	ko00910	2	24	0.83143	1	c54813.graph_c0;c60984.graph_c5	K01672+K15371
Influenza A	ko05164	3	7	0.0490164	1	c24392.graph_c0;c37425.graph_c0;c49670.graph_c0	K04371+K14396+K04733
Long-term potentiation	ko04720	2	8	0.272798	1	c24392.graph_c0;c66448.graph_c0	K04371+K04515
Steroid biosynthesis	ko00100	3	14	0.262296	1	c35041.graph_c0;c38296.graph_c0;c52942.graph_c0	K05917+K00559+K00801
Salmonella infection	ko05132	5	23	0.161982	1	c24392.graph_c0;c36159.graph_c0;c37113.graph_c0;c48629.graph_c3;c49571.graph_c0	K04371+K10413+K07897+K10414+K10414
Nucleotide excision repair	ko03420	21	77	0.000457991	0.098926	c20619.graph_c0;c26345.graph_c0;c26615.graph_c0;c29850.graph_c0;c31025.graph_c0;c35542.graph_c0;c36432.graph_c0;c39396.graph_c0;c40646.graph_c0;c44942.graph_c0;c45161.graph_c0;c45507.graph_c0;c48826.graph_c0;c50217.graph_c0;c52629.graph_c2;c52629.graph_c5;c52629.graph_c7;c57520.graph_c2;c65294.graph_c0;c66086.graph_c0;c67373.graph_c0	K10756+K10844+K03144+K10843+K10843+K07466+K10841+K10747+K03868+K10756+K10747+K10849+K10846+K10839+K02324+K02324+K02324+K04802+K10838+K02325+K10609
PPAR signaling pathway	ko03320	1	6	0.560279	1	c19999.graph_c0	K00864
ABC transporters	ko02010	13	48	0.00579395	1	c25946.graph_c0;c37504.graph_c0;c43835.graph_c0;c45528.graph_c0;c48064.graph_c1;c48157.graph_c0;c52058.graph_c0;c55219.graph_c0;c55876.graph_c2;c58034.graph_c0;c60030.graph_c0;c63169.graph_c0;c65075.graph_c0	K05681+K05654+K05668+K05657+K05666+K05669+K05676+K05643+K05642+K05666+K05658+K05673+K05654
Long-term depression	ko04730	1	1	0.127904	1	c24392.graph_c0	K04371
Thyroid cancer	ko05216	1	1	0.127904	1	c24392.graph_c0	K04371
Adrenergic signaling in cardiomyocytes	ko04261	5	21	0.120676	1	c19597.graph_c0;c19810.graph_c1;c24392.graph_c0;c48190.graph_c0;c66448.graph_c0	K04456+K04354+K04371+K06269+K04515
Glycosphingolipid biosynthesis - globo series	ko00603	1	7	0.616595	1	c43209.graph_c0	K01189
EGFR tyrosine kinase inhibitor resistance	ko01521	2	3	0.0448396	1	c24392.graph_c0;c46709.graph_c1	K04371+K02991
Ribosome	ko03010	74	362	1.32117e-05	0.00285374	c18551.graph_c0;c19997.graph_c0;c20015.graph_c0;c20039.graph_c0;c20338.graph_c0;c22778.graph_c0;c24523.graph_c0;c24809.graph_c0;c25188.graph_c0;c25329.graph_c0;c25394.graph_c0;c25441.graph_c0;c25444.graph_c0;c25462.graph_c0;c25666.graph_c0;c25754.graph_c0;c25795.graph_c0;c26571.graph_c0;c32657.graph_c0;c33063.graph_c0;c33192.graph_c0;c33241.graph_c0;c33243.graph_c0;c33419.graph_c0;c33614.graph_c0…	K02872+K02949+K02962+K02980+K02951+K02932+K02866+K02940+K02896+K02877+K02971+K02987+K02893+K02995+K02981+K02997+K02983+K02896+K02969+K02923+K02947+K02964+K02943+K02957+K02880+K02930+K02870+K02905+K02917+K02910+K02974+K02918+K02901+K02936+K02921+K02898+K02958+K02885+K02924+K02955+K02998+K02922+K02908+K02984+K02883+K02989+K02889+K02920+K02912+K02953+K02891+K02875+K02975+K02941+K02938+K02978+K02900+…
Axon guidance	ko04360	3	3	0.00208317	0.449965	c24392.graph_c0;c59197.graph_c0;c66448.graph_c0	K04371+K05766+K04515
Inflammatory mediator regulation of TRP channels	ko04750	1	7	0.616595	1	c66448.graph_c0	K04515
Toxoplasmosis	ko05145	1	2	0.239474	1	c24392.graph_c0	K04371
Cardiac muscle contraction	ko04260	1	8	0.665709	1	c43146.graph_c0	K00413
Tuberculosis	ko05152	2	6	0.172852	1	c24392.graph_c0;c66448.graph_c0	K04371+K04515
Sphingolipid signaling pathway	ko04071	1	3	0.336791	1	c24392.graph_c0	K04371
Transcriptional misregulation in cancer	ko05202	1	3	0.336791	1	c61895.graph_c0	K11253
Fc epsilon RI signaling pathway	ko04664	1	1	0.127904	1	c24392.graph_c0	K04371
Insulin signaling pathway	ko04910	5	19	0.0851323	1	c19597.graph_c0;c24392.graph_c0;c35059.graph_c1;c46709.graph_c1;c48190.graph_c0	K04456+K04371+K07203+K02991+K06269
Retrograde endocannabinoid signaling	ko04723	1	1	0.127904	1	c24392.graph_c0	K04371
Retinol metabolism	ko00830	1	31	0.985841	1	c30583.graph_c1	K11157
N-Glycan biosynthesis	ko00510	4	46	0.857601	1	c25698.graph_c0;c35439.graph_c0;c36080.graph_c0;c46520.graph_c0	K07441+K00902+K01228+K07151
Folate biosynthesis	ko00790	2	16	0.625797	1	c36479.graph_c0;c45951.graph_c0	K01113+K01930
Viral carcinogenesis	ko05203	2	7	0.222386	1	c24392.graph_c0;c46121.graph_c0	K04371+K11252
Pertussis	ko05133	1	3	0.336791	1	c24392.graph_c0	K04371
Antigen processing and presentation	ko04612	1	2	0.239474	1	c19401.graph_c0	K04079
Prostate cancer	ko05215	2	4	0.0821423	1	c19401.graph_c0;c24392.graph_c0	K04079+K04371
alpha-Linolenic acid metabolism	ko00592	2	10	0.372373	1	c47793.graph_c0;c63991.graph_c0	K01047+K14621
MAPK signaling pathway - fly	ko04013	2	88	0.999926	1	c26720.graph_c0;c36977.graph_c0	K04461+K03175
Neurotrophin signaling pathway	ko04722	2	4	0.0821423	1	c24392.graph_c0;c66448.graph_c0	K04371+K04515
RNA transport	ko03013	32	205	0.130436	1	c18600.graph_c0;c19989.graph_c0;c20575.graph_c0;c25019.graph_c0;c26705.graph_c0;c27185.graph_c0;c33615.graph_c0;c34074.graph_c1;c34261.graph_c0;c34734.graph_c0;c36003.graph_c1;c36556.graph_c0;c37117.graph_c0;c38650.graph_c0;c39156.graph_c0;c40158.graph_c0;c40593.graph_c0;c41000.graph_c1;c42996.graph_c0;c43602.graph_c0;c45369.graph_c0;c45499.graph_c0;c47532.graph_c0;c48063.graph_c0;c50302.graph_c0…	K03260+K03113+K14284+K13137+K07562+K03246+K03231+K03240+K12812+K03253+K03242+K13025+K14004+K03260+K14525+K14297+K03250+K14290+K03251+K03259+K03680+K03257+K03237+K13025+K13126+K13126+K03239+K18644+K07936+K03243+K03231+K03252
Renal cell carcinoma	ko05211	1	1	0.127904	1	c24392.graph_c0	K04371
Butanoate metabolism	ko00650	2	21	0.770268	1	c26383.graph_c0;c42860.graph_c0	K01641+K01027
Proteoglycans in cancer	ko05205	3	9	0.0968984	1	c24392.graph_c0;c46709.graph_c1;c66448.graph_c0	K04371+K02991+K04515
Thiamine metabolism	ko00730	1	3	0.336791	1	c20150.graph_c0	K04487
Alcoholism	ko05034	3	14	0.262296	1	c24392.graph_c0;c46121.graph_c0;c61895.graph_c0	K04371+K11252+K11253
Ascorbate and aldarate metabolism	ko00053	1	34	0.990638	1	c65074.graph_c0	K00012
Pantothenate and CoA biosynthesis	ko00770	1	18	0.915271	1	c46737.graph_c0	K09680
Fatty acid biosynthesis	ko00061	5	27	0.257808	1	c47656.graph_c0;c49595.graph_c0;c51331.graph_c0;c64827.graph_c0;c64827.graph_c2	K01897+K11262+K01897+K00665+K00665
Hepatitis B	ko05161	1	2	0.239474	1	c24392.graph_c0	K04371
Vascular smooth muscle contraction	ko04270	2	15	0.589615	1	c24392.graph_c0;c48190.graph_c0	K04371+K06269
MAPK signaling pathway	ko04010	5	19	0.0851323	1	c19597.graph_c0;c24392.graph_c0;c52080.graph_c1;c54456.graph_c0;c68183.graph_c0	K04456+K04371+K03283+K03283+K04421
GnRH signaling pathway	ko04912	3	12	0.190875	1	c24392.graph_c0;c66448.graph_c0;c68183.graph_c0	K04371+K04515+K04421
Tight junction	ko04530	2	13	0.509664	1	c19597.graph_c0;c19810.graph_c1	K04456+K04354
Oxytocin signaling pathway	ko04921	2	10	0.372373	1	c24392.graph_c0;c66448.graph_c0	K04371+K04515
Galactose metabolism	ko00052	6	40	0.40558	1	c33381.graph_c0;c38097.graph_c0;c43209.graph_c0;c44510.graph_c0;c47958.graph_c0;c65152.graph_c0	K00963+K00850+K01189+K00844+K01785+K00849
Type II diabetes mellitus	ko04930	1	2	0.239474	1	c24392.graph_c0	K04371
Taurine and hypotaurine metabolism	ko00430	1	8	0.665709	1	c60984.graph_c5	K15371
Ribosome biogenesis in eukaryotes	ko03008	21	148	0.338285	1	c19700.graph_c0;c20011.graph_c0;c20575.graph_c0;c25624.graph_c0;c25648.graph_c0;c26705.graph_c0;c31177.graph_c0;c34208.graph_c0;c37320.graph_c0;c39156.graph_c0;c41000.graph_c1;c44395.graph_c0;c47848.graph_c0;c48312.graph_c2;c55411.graph_c1;c60021.graph_c0;c60144.graph_c3;c65061.graph_c0;c65124.graph_c0;c66057.graph_c0;c66279.graph_c0	K14555+K14563+K14284+K14564+K14574+K07562+K14556+K14569+K14538+K14525+K14290+K11128+K12619+K14565+K07936+K03685+K14569+K12845+K11130+K14575+K14536
cGMP-PKG signaling pathway	ko04022	1	7	0.616595	1	c24392.graph_c0	K04371
NOD-like receptor signaling pathway	ko04621	2	4	0.0821423	1	c19401.graph_c0;c24392.graph_c0	K04079+K04371
Chemokine signaling pathway	ko04062	1	1	0.127904	1	c24392.graph_c0	K04371
Colorectal cancer	ko05210	1	2	0.239474	1	c24392.graph_c0	K04371
Amphetamine addiction	ko05031	1	7	0.616595	1	c66448.graph_c0	K04515
Spliceosome	ko03040	25	205	0.635602	1	c18662.graph_c0;c19649.graph_c0;c19795.graph_c0;c20434.graph_c0;c26565.graph_c0;c31244.graph_c0;c34261.graph_c0;c36556.graph_c0;c37883.graph_c0;c39851.graph_c0;c42649.graph_c0;c45360.graph_c0;c46361.graph_c0;c47601.graph_c0;c48063.graph_c0;c48524.graph_c0;c50226.graph_c0;c51673.graph_c0;c52080.graph_c1;c54456.graph_c0;c54788.graph_c0;c63626.graph_c0;c65061.graph_c0;c65412.graph_c0;c65679.graph_c0	K12819+K12813+K03283+K12852+K12854+K12815+K12812+K13025+K12860+K12828+K12823+K12811+K03283+K12813+K13025+K03283+K12856+K03283+K03283+K03283+K03283+K03283+K12845+K12823+K12818
Endometrial cancer	ko05213	1	2	0.239474	1	c24392.graph_c0	K04371
Ubiquitin mediated proteolysis	ko04120	16	161	0.89256	1	c24743.graph_c0;c25305.graph_c0;c25971.graph_c0;c34035.graph_c0;c35019.graph_c0;c35606.graph_c0;c36763.graph_c0;c36977.graph_c0;c40646.graph_c0;c40913.graph_c1;c43866.graph_c0;c48367.graph_c0;c48860.graph_c1;c50067.graph_c0;c65373.graph_c0;c67373.graph_c0	K03178+K10595+K10685+K06688+K03876+K10590+K10260+K03175+K03868+K03363+K03178+K03178+K03363+K10615+K10573+K10609
Focal adhesion	ko04510	3	18	0.409966	1	c19597.graph_c0;c24392.graph_c0;c48190.graph_c0	K04456+K04371+K06269
mRNA surveillance pathway	ko03015	17	131	0.514573	1	c19273.graph_c0;c19810.graph_c1;c20190.graph_c0;c20575.graph_c0;c34261.graph_c0;c35376.graph_c0;c36556.graph_c0;c37425.graph_c0;c37440.graph_c0;c41609.graph_c0;c48063.graph_c0;c48190.graph_c0;c50302.graph_c0;c50896.graph_c0;c52018.graph_c1;c57520.graph_c1;c65316.graph_c0	K03456+K04354+K14403+K14284+K12812+K14416+K13025+K14396+K06269+K03265+K13025+K06269+K13126+K13126+K03267+K11583+K14396
Melanogenesis	ko04916	2	6	0.172852	1	c24392.graph_c0;c66448.graph_c0	K04371+K04515
Endocrine resistance	ko01522	1	1	0.127904	1	c24392.graph_c0	K04371
Mismatch repair	ko03430	9	41	0.0701862	1	c20619.graph_c0;c30366.graph_c0;c32616.graph_c0;c35542.graph_c0;c39396.graph_c0;c44942.graph_c0;c44992.graph_c0;c45161.graph_c0;c57520.graph_c2	K10756+K08737+K10858+K07466+K10747+K10756+K08735+K10747+K04802
Progesterone-mediated oocyte maturation	ko04914	3	12	0.190875	1	c19401.graph_c0;c19597.graph_c0;c24392.graph_c0	K04079+K04456+K04371
Sulfur relay system	ko04122	2	14	0.550892	1	c20150.graph_c0;c32467.graph_c0	K04487+K21027
Wnt signaling pathway	ko04310	8	94	0.92774	1	c25784.graph_c0;c26891.graph_c0;c39282.graph_c0;c40646.graph_c0;c45419.graph_c0;c61223.graph_c0;c61818.graph_c1;c66448.graph_c0	K03083+K03083+K08960+K03868+K08957+K08957+K04499+K04515
Glycine, serine and threonine metabolism	ko00260	6	44	0.500547	1	c25458.graph_c0;c39117.graph_c0;c42757.graph_c0;c46808.graph_c0;c48381.graph_c0;c58008.graph_c1	K00600+K00049+K01697+K01758+K00382+K21270
Platinum drug resistance	ko01524	1	2	0.239474	1	c24392.graph_c0	K04371
Cell cycle	ko04110	1	15	0.87206	1	c49623.graph_c0	K06636
Legionellosis	ko05134	1	2	0.239474	1	c37915.graph_c0	K03233
Fc gamma R-mediated phagocytosis	ko04666	1	1	0.127904	1	c24392.graph_c0	K04371
Glycosylphosphatidylinositol(GPI)-anchor biosynthesis	ko00563	4	31	0.573357	1	c30971.graph_c0;c37891.graph_c0;c39285.graph_c0;c61372.graph_c4	K05284+K07542+K03859+K03860
Serotonergic synapse	ko04726	1	2	0.239474	1	c24392.graph_c0	K04371
Prion diseases	ko05020	2	2	0.0163353	1	c24392.graph_c0;c58258.graph_c0	K04371+K04565
HIF-1 signaling pathway	ko04066	3	3	0.00208317	0.449965	c24392.graph_c0;c46709.graph_c1;c66448.graph_c0	K04371+K02991+K04515
Lipoic acid metabolism	ko00785	1	5	0.495708	1	c19623.graph_c0	K10105
Ether lipid metabolism	ko00565	4	25	0.399781	1	c19669.graph_c0;c34417.graph_c0;c47793.graph_c0;c63991.graph_c0	K13510+K00803+K01047+K14621
Pyruvate metabolism	ko00620	14	70	0.0566998	1	c19954.graph_c0;c26263.graph_c0;c39074.graph_c0;c39117.graph_c0;c42126.graph_c0;c42740.graph_c1;c43392.graph_c0;c46789.graph_c0;c48106.graph_c0;c48381.graph_c0;c49595.graph_c0;c50445.graph_c0;c52331.graph_c1;c57329.graph_c0	K01676+K01069+K00026+K00049+K00627+K00161+K00102+K01895+K00029+K00382+K11262+K00026+K00873+K01676
Regulation of autophagy	ko04140	8	30	0.030652	1	c19460.graph_c0;c19786.graph_c0;c31234.graph_c0;c31473.graph_c0;c32977.graph_c0;c37181.graph_c0;c40542.graph_c0;c43275.graph_c0	K07198+K00914+K08337+K08342+K07198+K07198+K08269+K07198
Parkinson's disease	ko05012	3	10	0.125783	1	c24743.graph_c0;c50492.graph_c0;c67012.graph_c0	K03178+K02128+K03943
Oocyte meiosis	ko04114	4	19	0.218403	1	c24392.graph_c0;c48190.graph_c0;c49623.graph_c0;c66448.graph_c0	K04371+K06269+K06636+K04515
Phagosome	ko04145	20	178	0.769163	1	c19786.graph_c0;c20292.graph_c0;c24648.graph_c0;c27077.graph_c0;c27095.graph_c0;c31069.graph_c0;c32697.graph_c0;c35169.graph_c0;c36159.graph_c0;c36559.graph_c0;c37113.graph_c0;c37504.graph_c0;c38149.graph_c0;c44172.graph_c0;c44553.graph_c0;c48629.graph_c3;c49571.graph_c0;c52511.graph_c0;c60553.graph_c0;c65075.graph_c0	K00914+K12182+K02150+K02145+K07889+K02147+K10413+K10956+K10413+K02149+K07897+K05654+K07374+K02155+K05692+K10414+K10414+K07375+K01365+K05654
Cholinergic synapse	ko04725	2	2	0.0163353	1	c24392.graph_c0;c66448.graph_c0	K04371+K04515
Hepatitis C	ko05160	1	2	0.239474	1	c24392.graph_c0	K04371
AGE-RAGE signaling pathway in diabetic complications	ko04933	5	43	0.659617	1	c19597.graph_c0;c20310.graph_c0;c24392.graph_c0;c40798.graph_c0;c43925.graph_c1	K04456+K04371+K04371+K04371+K21289
Epstein-Barr virus infection	ko05169	1	6	0.560279	1	c40602.graph_c0	K03039
Signaling pathways regulating pluripotency of stem cells	ko04550	1	1	0.127904	1	c24392.graph_c0	K04371
RNA degradation	ko03018	16	107	0.289105	1	c20221.graph_c0;c20240.graph_c0;c25913.graph_c0;c27167.graph_c0;c34121.graph_c0;c34161.graph_c0;c36948.graph_c0;c38097.graph_c0;c42436.graph_c0;c44269.graph_c0;c46638.graph_c0;c47848.graph_c0;c49189.graph_c0;c50302.graph_c0;c50896.graph_c0;c53156.graph_c5	K12591+K14442+K12581+K12598+K14442+K01689+K04077+K00850+K12604+K03514+K12605+K12619+K04043+K13126+K13126+K12585
Pyrimidine metabolism	ko00240	20	145	0.39414	1	c19885.graph_c0;c19929.graph_c0;c19990.graph_c0;c26513.graph_c0;c26842.graph_c0;c36863.graph_c0;c38152.graph_c0;c43720.graph_c0;c45252.graph_c0;c47519.graph_c0;c48257.graph_c0;c51503.graph_c0;c52629.graph_c2;c52629.graph_c5;c52629.graph_c7;c53560.graph_c1;c53560.graph_c2;c65361.graph_c0;c65476.graph_c0;c66086.graph_c0	K00857+K03027+K00940+K03021+K01519+K13421+K00560+K10807+K02999+K10808+K11540+K03010+K02324+K02324+K02324+K03006+K03006+K01937+K00254+K02325
cAMP signaling pathway	ko04024	2	9	0.323055	1	c24392.graph_c0;c66448.graph_c0	K04371+K04515
Pancreatic cancer	ko05212	1	1	0.127904	1	c24392.graph_c0	K04371
Sphingolipid metabolism	ko00600	7	35	0.151387	1	c18597.graph_c0;c20668.graph_c0;c38347.graph_c1;c43209.graph_c0;c44455.graph_c0;c51394.graph_c0;c65390.graph_c0	K12351+K04718+K00654+K01189+K00654+K04712+K04708
Citrate cycle (TCA cycle)	ko00020	15	91	0.180116	1	c19943.graph_c0;c19954.graph_c0;c22059.graph_c0;c39074.graph_c0;c39942.graph_c0;c41941.graph_c0;c42126.graph_c0;c42740.graph_c1;c46117.graph_c0;c47737.graph_c1;c48381.graph_c0;c49568.graph_c1;c50445.graph_c0;c50836.graph_c0;c57329.graph_c0	K00234+K01676+K01900+K00026+K01681+K00031+K00627+K00161+K00658+K01647+K00382+K00235+K00026+K00164+K01676
Dorso-ventral axis formation	ko04320	3	34	0.828934	1	c20310.graph_c0;c24392.graph_c0;c40798.graph_c0	K04371+K04371+K04371
Alanine, aspartate and glutamate metabolism	ko00250	8	47	0.246907	1	c34120.graph_c0;c40402.graph_c0;c44626.graph_c0;c48257.graph_c0;c48425.graph_c5;c53168.graph_c1;c60984.graph_c5;c62505.graph_c1	K00294+K01939+K00814+K11540+K00820+K13566+K15371+K00820
Valine, leucine and isoleucine degradation	ko00280	4	48	0.879415	1	c26383.graph_c0;c31443.graph_c0;c42860.graph_c0;c48381.graph_c0	K01641+K18660+K01027+K00382
Olfactory transduction	ko04740	1	3	0.336791	1	c66448.graph_c0	K04515
Pathways in cancer	ko05200	2	6	0.172852	1	c19401.graph_c0;c24392.graph_c0	K04079+K04371
Insulin secretion	ko04911	1	2	0.239474	1	c66448.graph_c0	K04515
Apoptosis - fly	ko04214	1	73	0.999958	1	c36977.graph_c0	K03175
Systemic lupus erythematosus	ko05322	2	4	0.0821423	1	c46121.graph_c0;c61895.graph_c0	K11252+K11253
Drug metabolism - other enzymes	ko00983	5	76	0.973881	1	c19885.graph_c0;c26842.graph_c0;c32878.graph_c0;c36863.graph_c0;c46371.graph_c0	K00857+K01519+K01951+K13421+K03927
Alzheimer's disease	ko05010	3	12	0.190875	1	c24392.graph_c0;c50492.graph_c0;c67012.graph_c0	K04371+K02128+K03943
Histidine metabolism	ko00340	1	14	0.853231	1	c20803.graph_c0	K19787
Tryptophan metabolism	ko00380	3	37	0.869829	1	c40936.graph_c0;c43384.graph_c0;c50836.graph_c0	K00486+K01556+K00164
Peroxisome	ko04146	19	115	0.142491	1	c26838.graph_c0;c33225.graph_c0;c33299.graph_c0;c34417.graph_c0;c41941.graph_c0;c43538.graph_c0;c45656.graph_c1;c45698.graph_c0;c47656.graph_c0;c51331.graph_c0;c52058.graph_c0;c53327.graph_c0;c53343.graph_c0;c57456.graph_c0;c57912.graph_c0;c58258.graph_c0;c59103.graph_c0;c62963.graph_c0;c65398.graph_c0	K13341+K13279+K00649+K00803+K00031+K13343+K13356+K00869+K01897+K01897+K05676+K13356+K13356+K13356+K13356+K04565+K13356+K13356+K13341
Aldosterone-regulated sodium reabsorption	ko04960	1	1	0.127904	1	c24392.graph_c0	K04371
Glycolysis / Gluconeogenesis	ko00010	17	95	0.0923971	1	c19915.graph_c0;c20623.graph_c0;c24708.graph_c0;c26682.graph_c0;c34161.graph_c0;c38097.graph_c0;c38297.graph_c0;c42126.graph_c0;c42740.graph_c1;c44510.graph_c0;c44555.graph_c0;c46789.graph_c0;c47958.graph_c0;c48381.graph_c0;c52331.graph_c1;c57856.graph_c0;c65092.graph_c0	K01810+K01792+K01792+K00927+K01689+K00850+K00134+K00627+K00161+K00844+K03841+K01895+K01785+K00382+K00873+K01792+K01623
Fatty acid degradation	ko00071	4	40	0.771349	1	c20860.graph_c0;c31626.graph_c0;c47656.graph_c0;c51331.graph_c0	K08766+K09479+K01897+K01897
Natural killer cell mediated cytotoxicity	ko04650	1	1	0.127904	1	c24392.graph_c0	K04371
Platelet activation	ko04611	1	5	0.495708	1	c24392.graph_c0	K04371
Arginine biosynthesis	ko00220	2	29	0.901461	1	c44626.graph_c0;c60984.graph_c5	K00814+K15371
Homologous recombination	ko03440	5	30	0.336618	1	c26839.graph_c0;c35542.graph_c0;c43133.graph_c0;c46785.graph_c0;c65506.graph_c0	K10866+K07466+K04482+K03165+K03165
Bladder cancer	ko05219	1	2	0.239474	1	c24392.graph_c0	K04371
Central carbon metabolism in cancer	ko05230	1	4	0.421673	1	c24392.graph_c0	K04371
Biosynthesis of unsaturated fatty acids	ko01040	6	26	0.105229	1	c25481.graph_c0;c33371.graph_c0;c45199.graph_c0;c47007.graph_c1;c49152.graph_c0;c62067.graph_c1	K10258+K00507+K10251+K10703+K10251+K00507
Fatty acid elongation	ko00062	5	27	0.257808	1	c25481.graph_c0;c45199.graph_c0;c47007.graph_c1;c49152.graph_c0;c54405.graph_c0	K10258+K10251+K10703+K10251+K10249
Ubiquinone and other terpenoid-quinone biosynthesis	ko00130	2	17	0.659455	1	c46130.graph_c0;c48425.graph_c7	K00815+K06126
Protein export	ko03060	6	41	0.429636	1	c20060.graph_c0;c20719.graph_c0;c35169.graph_c0;c46282.graph_c0;c47172.graph_c0;c62588.graph_c3	K03217+K09540+K10956+K03108+K09490+K03107
p53 signaling pathway	ko04115	1	8	0.665709	1	c47519.graph_c0	K10808

## Sheet: Control vs Bb84h
Control vs Bb84h
#KEGG_n	147	KEGG_N	4605
#Pathway	ko_ID	DEG_in_Pathway	AllGene_in_Pathway	P-value	Corrected_P-value	Gene_id	KEGG_Orthology
2-Oxocarboxylic acid metabolism	ko01210	1	42	0.745584	1	c47737.graph_c1	K01647
ABC transporters	ko02010	2	48	0.456649	1	c48157.graph_c0;c55876.graph_c2	K05669+K05642
Alanine, aspartate and glutamate metabolism	ko00250	1	47	0.784024	1	c53168.graph_c1	K13566
Alcoholism	ko05034	3	14	0.00895617	0.823967	c34785.graph_c0;c46121.graph_c0;c61895.graph_c0	K11254+K11252+K11253
Alzheimer's disease	ko05010	2	12	0.0541681	1	c19641.graph_c0;c50492.graph_c0	K02128+K02128
Amino sugar and nucleotide sugar metabolism	ko00520	3	77	0.448224	1	c41673.graph_c0;c65074.graph_c0;c65085.graph_c0	K01183+K00012+K08678
Aminoacyl-tRNA biosynthesis	ko00970	1	75	0.913988	1	c57445.graph_c0	K01883
Antigen processing and presentation	ko04612	1	2	0.0628314	1	c19401.graph_c0	K04079
Apoptosis - fly	ko04214	3	73	0.414022	1	c45633.graph_c0;c58564.graph_c0;c60967.graph_c0	K10149+K04431+K10149
Arginine and proline metabolism	ko00330	1	53	0.822608	1	c41778.graph_c0	K00128
Ascorbate and aldarate metabolism	ko00053	3	34	0.0929611	1	c41778.graph_c0;c60151.graph_c0;c65074.graph_c0	K00128+K00699+K00012
Base excision repair	ko03410	1	49	0.797732	1	c61627.graph_c0	K02330
beta-Alanine metabolism	ko00410	2	28	0.224425	1	c41778.graph_c0;c52040.graph_c0	K00128+K00249
Biosynthesis of amino acids	ko01230	5	128	0.388356	1	c25458.graph_c0;c26682.graph_c0;c46130.graph_c0;c46808.graph_c0;c47737.graph_c1	K00600+K00927+K00815+K01758+K01647
Biosynthesis of unsaturated fatty acids	ko01040	6	26	0.000129655	0.0119283	c25481.graph_c0;c33371.graph_c0;c49152.graph_c0;c54102.graph_c0;c60346.graph_c0;c62067.graph_c1	K10258+K00507+K10251+K10251+K00507+K00507
Carbon metabolism	ko01200	9	203	0.198907	1	c25360.graph_c0;c25458.graph_c0;c26682.graph_c0;c46789.graph_c0;c47737.graph_c1;c50836.graph_c0;c51534.graph_c0;c52040.graph_c0;c61117.graph_c0	K03781+K00600+K00927+K01895+K01647+K00164+K00235+K00249+K03781
Cell cycle	ko04110	1	15	0.385773	1	c49623.graph_c0	K06636
Citrate cycle (TCA cycle)	ko00020	3	91	0.560608	1	c47737.graph_c1;c50836.graph_c0;c51534.graph_c0	K01647+K00164+K00235
Cysteine and methionine metabolism	ko00270	2	73	0.683337	1	c46130.graph_c0;c46808.graph_c0	K00815+K01758
DNA replication	ko03030	2	70	0.660787	1	c20619.graph_c0;c56744.graph_c0	K10756+K02540
Dorso-ventral axis formation	ko04320	1	34	0.669477	1	c60643.graph_c0	K02156
Drug metabolism - cytochrome P450	ko00982	5	48	0.0175795	1	c43340.graph_c0;c51082.graph_c0;c52645.graph_c0;c53317.graph_c0;c60151.graph_c0	K00485+K00799+K00799+K00799+K00699
Drug metabolism - other enzymes	ko00983	2	76	0.704656	1	c19885.graph_c0;c60151.graph_c0	K00857+K00699
Endocytosis	ko04144	6	205	0.645967	1	c19556.graph_c0;c19795.graph_c0;c41043.graph_c0;c52011.graph_c0;c57972.graph_c0;c63626.graph_c0	K03283+K03283+K18468+K13649+K04646+K03283
Estrogen signaling pathway	ko04915	1	5	0.1498	1	c19401.graph_c0	K04079
Fatty acid biosynthesis	ko00061	3	27	0.0532792	1	c64827.graph_c0;c64827.graph_c2;c64975.graph_c0	K00665+K00665+K00665
Fatty acid degradation	ko00071	2	40	0.366935	1	c41778.graph_c0;c52040.graph_c0	K00128+K00249
Fatty acid elongation	ko00062	6	27	0.000162355	0.0149366	c20021.graph_c0;c25481.graph_c0;c49152.graph_c0;c53409.graph_c0;c54102.graph_c0;c54405.graph_c0	K10249+K10258+K10251+K10249+K10251+K10249
Fatty acid metabolism	ko01212	10	76	0.000126732	0.0116593	c25481.graph_c0;c33371.graph_c0;c49152.graph_c0;c52040.graph_c0;c54102.graph_c0;c60346.graph_c0;c62067.graph_c1;c64827.graph_c0;c64827.graph_c2;c64975.graph_c0	K10258+K00507+K10251+K00249+K10251+K00507+K00507+K00665+K00665+K00665
FoxO signaling pathway	ko04068	2	101	0.839624	1	c25360.graph_c0;c61117.graph_c0	K03781+K03781
Glutathione metabolism	ko00480	3	81	0.481617	1	c51082.graph_c0;c52645.graph_c0;c53317.graph_c0	K00799+K00799+K00799
Glycerolipid metabolism	ko00561	2	59	0.567216	1	c41778.graph_c0;c63677.graph_c0	K00128+K14073
Glycine, serine and threonine metabolism	ko00260	4	44	0.0504398	1	c25458.graph_c0;c46808.graph_c0;c58008.graph_c0;c58008.graph_c1	K00600+K01758+K21270+K21270
Glycolysis / Gluconeogenesis	ko00010	3	95	0.590133	1	c26682.graph_c0;c41778.graph_c0;c46789.graph_c0	K00927+K00128+K01895
Glycosaminoglycan degradation	ko00531	1	18	0.442929	1	c61593.graph_c0	K01205
Glyoxylate and dicarboxylate metabolism	ko00630	4	59	0.118114	1	c25360.graph_c0;c25458.graph_c0;c47737.graph_c1;c61117.graph_c0	K03781+K00600+K01647+K03781
Hedgehog signaling pathway	ko04340	1	12	0.322796	1	c62469.graph_c0	K10523
Hedgehog signaling pathway - fly	ko04341	1	35	0.680107	1	c53946.graph_c0	K10523
Hippo signaling pathway - fly	ko04391	4	60	0.12359	1	c45633.graph_c0;c49917.graph_c0;c50965.graph_c0;c60967.graph_c0	K10149+K16672+K16675+K10149
Histidine metabolism	ko00340	1	14	0.365455	1	c41778.graph_c0	K00128
Huntington's disease	ko05016	2	19	0.121584	1	c19641.graph_c0;c50492.graph_c0	K02128+K02128
Inositol phosphate metabolism	ko00562	1	61	0.863606	1	c48055.graph_c0	K01092
Insulin signaling pathway	ko04910	1	19	0.460781	1	c66585.graph_c0	K02991
Longevity regulating pathway - multiple species	ko04213	6	79	0.0393463	1	c19556.graph_c0;c19795.graph_c0;c25360.graph_c0;c54738.graph_c0;c61117.graph_c0;c63626.graph_c0	K03283+K03283+K03781+K09542+K03781+K03283
Lysine degradation	ko00310	4	67	0.16475	1	c41778.graph_c0;c43970.graph_c0;c47688.graph_c0;c50836.graph_c0	K00128+K11427+K11421+K00164
Lysosome	ko04142	8	171	0.178668	1	c19981.graph_c0;c38119.graph_c0;c42987.graph_c0;c55876.graph_c2;c56359.graph_c0;c57972.graph_c0;c61593.graph_c0;c62087.graph_c0	K01373+K01363+K01379+K05642+K12389+K04646+K01205+K01379
MAPK signaling pathway - fly	ko04013	2	88	0.778334	1	c58564.graph_c0;c60399.graph_c0	K04431+K12378
Metabolism of xenobiotics by cytochrome P450	ko00980	4	53	0.087651	1	c51082.graph_c0;c52645.graph_c0;c53317.graph_c0;c60151.graph_c0	K00799+K00799+K00799+K00699
Mismatch repair	ko03430	1	41	0.737117	1	c20619.graph_c0	K10756
mTOR signaling pathway	ko04150	3	143	0.842384	1	c46775.graph_c0;c50006.graph_c0;c66585.graph_c0	K02150+K03259+K02991
Neuroactive ligand-receptor interaction	ko04080	2	77	0.711494	1	c44099.graph_c0;c49059.graph_c0	K01312+K01312
NOD-like receptor signaling pathway	ko04621	1	4	0.12174	1	c19401.graph_c0	K04079
Nucleotide excision repair	ko03420	2	77	0.711494	1	c20619.graph_c0;c50217.graph_c0	K10756+K10839
One carbon pool by folate	ko00670	1	17	0.424489	1	c25458.graph_c0	K00600
Oocyte meiosis	ko04114	1	19	0.460781	1	c49623.graph_c0	K06636
Other glycan degradation	ko00511	1	20	0.478065	1	c57046.graph_c0	K01206
Oxidative phosphorylation	ko00190	6	216	0.695712	1	c19641.graph_c0;c46775.graph_c0;c50492.graph_c0;c51534.graph_c0;c61133.graph_c1;c68302.graph_c0	K02128+K02150+K02128+K00235+K02132+K00415
Parkinson's disease	ko05012	2	10	0.0384982	1	c19641.graph_c0;c50492.graph_c0	K02128+K02128
Pathways in cancer	ko05200	1	6	0.17697	1	c19401.graph_c0	K04079
Pentose and glucuronate interconversions	ko00040	4	59	0.118114	1	c41778.graph_c0;c52021.graph_c0;c60151.graph_c0;c65074.graph_c0	K00128+K01213+K00699+K00012
Peroxisome	ko04146	5	115	0.305228	1	c25360.graph_c0;c45656.graph_c1;c53343.graph_c0;c57456.graph_c0;c61117.graph_c0	K03781+K13356+K13356+K13356+K03781
Phagosome	ko04145	1	178	0.997235	1	c46775.graph_c0	K02150
Phenylalanine metabolism	ko00360	2	13	0.0627071	1	c46130.graph_c0;c59724.graph_c0	K00815+K00457
Phenylalanine, tyrosine and tryptophan biosynthesis	ko00400	1	8	0.228748	1	c46130.graph_c0	K00815
Phosphatidylinositol signaling system	ko04070	1	79	0.924624	1	c48055.graph_c0	K01092
Phototransduction - fly	ko04745	4	20	0.0032404	0.298117	c43378.graph_c0;c49484.graph_c0;c50767.graph_c0;c59007.graph_c0	K13803+K04967+K07972+K08834
PI3K-Akt signaling pathway	ko04151	1	4	0.12174	1	c19401.graph_c0	K04079
Porphyrin and chlorophyll metabolism	ko00860	1	50	0.804258	1	c60151.graph_c0	K00699
Progesterone-mediated oocyte maturation	ko04914	1	12	0.322796	1	c19401.graph_c0	K04079
Propanoate metabolism	ko00640	2	39	0.355295	1	c46789.graph_c0;c52040.graph_c0	K01895+K00249
Prostate cancer	ko05215	1	4	0.12174	1	c19401.graph_c0	K04079
Protein export	ko03060	1	41	0.737117	1	c46282.graph_c0	K03108
Protein processing in endoplasmic reticulum	ko04141	11	252	0.179614	1	c19401.graph_c0;c19556.graph_c0;c19795.graph_c0;c20052.graph_c0;c34212.graph_c0;c50217.graph_c0;c50795.graph_c0;c51201.graph_c1;c54738.graph_c0;c58564.graph_c0;c63626.graph_c0	K04079+K03283+K03283+K08056+K09584+K10839+K13525+K09487+K09542+K04431+K03283
Purine metabolism	ko00230	2	226	0.995205	1	c52348.graph_c0;c56714.graph_c0	K01490+K13298
Pyrimidine metabolism	ko00240	1	145	0.991609	1	c19885.graph_c0	K00857
Pyruvate metabolism	ko00620	2	70	0.660787	1	c41778.graph_c0;c46789.graph_c0	K00128+K01895
Retinol metabolism	ko00830	1	31	0.635439	1	c60151.graph_c0	K00699
Ribosome	ko03010	39	362	2.43e-12	2.24e-10	c18551.graph_c0;c19618.graph_c0;c20101.graph_c0;c20203.graph_c0;c20248.graph_c0;c20560.graph_c0;c20566.graph_c0;c20577.graph_c0;c20913.graph_c0;c26521.graph_c0;c26715.graph_c0;c27178.graph_c0;c29163.graph_c0;c30942.graph_c0;c33243.graph_c0;c34423.graph_c0;c40466.graph_c1;c60866.graph_c1;c65601.graph_c0;c65667.graph_c0;c65691.graph_c0;c65745.graph_c0;c65978.graph_c0;c66003.graph_c0;c66070.graph_c0…	K02872+K02885+K02947+K02964+K02877+K02960+K02870+K02985+K02989+K02977+K02894+K02866+K02930+K02880+K02943+K02865+K02938+K02984+K02896+K02925+K02987+K02974+K02940+K02953+K02969+K02957+K02868+K02934+K02889+K02981+K02995+K02978+K02991+K02949+K02958+K02937+K02891+K02936+K02932
RNA transport	ko03013	5	205	0.792037	1	c33615.graph_c0;c50006.graph_c0;c50038.graph_c0;c57684.graph_c0;c67710.graph_c0	K03231+K03259+K14283+K15516+K03257
Selenocompound metabolism	ko00450	1	28	0.597921	1	c46808.graph_c0	K01758
Sphingolipid metabolism	ko00600	2	35	0.308079	1	c38347.graph_c1;c51394.graph_c0	K00654+K04712
Spliceosome	ko03040	4	205	0.900232	1	c19556.graph_c0;c19795.graph_c0;c57753.graph_c0;c63626.graph_c0	K03283+K03283+K12836+K03283
Starch and sucrose metabolism	ko00500	4	75	0.21685	1	c52021.graph_c0;c60151.graph_c0;c65074.graph_c0;c65085.graph_c0	K01213+K00699+K00012+K08678
Systemic lupus erythematosus	ko05322	3	4	0.00012456	0.0114595	c34785.graph_c0;c46121.graph_c0;c61895.graph_c0	K11254+K11252+K11253
Transcriptional misregulation in cancer	ko05202	1	3	0.0927605	1	c61895.graph_c0	K11253
Tryptophan metabolism	ko00380	4	37	0.0290811	1	c25360.graph_c0;c41778.graph_c0;c50836.graph_c0;c61117.graph_c0	K03781+K00128+K00164+K03781
Tyrosine metabolism	ko00350	2	21	0.14339	1	c46130.graph_c0;c59724.graph_c0	K00815+K00457
Ubiquinone and other terpenoid-quinone biosynthesis	ko00130	2	17	0.100716	1	c46130.graph_c0;c59724.graph_c0	K00815+K00457
Ubiquitin mediated proteolysis	ko04120	1	161	0.995096	1	c65373.graph_c0	K10573
Valine, leucine and isoleucine degradation	ko00280	2	48	0.456649	1	c41778.graph_c0;c52040.graph_c0	K00128+K00249
Viral carcinogenesis	ko05203	2	7	0.0191281	1	c34785.graph_c0;c46121.graph_c0	K11254+K11252
Wnt signaling pathway	ko04310	1	94	0.954102	1	c45419.graph_c0	K08957
